# Supplementary material for: SOX11 is a novel binding partner and endogenous inhibitor of SAMHD1 ara-CTPase activity in mantle cell lymphoma
Source: Blood. Author manuscript; Available in PMC 2024 May 21. (PMC11103171; doi:10.1182/blood.2023022241)
Supplement: Supplemental Table 1 [file EMS193709-supplement-Supplemental_Table_1.xlsx]

## Sheet: IP-MS
											Protein MS1 area												# Peptides												# PSM												Sequence Coverage
Accession	Gene symbol	Description (all)	Description	Sum(Coverage)	Sum(# Proteins)	Sum(# Unique Peptides)	Sum(# Peptides)	Sum(# PSMs)	# AAs	MW [kDa]	SOX11 Jeko R1	SOX11 Jeko R2	SOX11 Jeko R3	SOX11 Granta R1	SOX11 Granta R2	SOX11 Granta R3	IgG Jeko R1	IgG Jeko R2	IgG Jeko R3	IgG Granta R1	IgG Granta R2	IgG Granta R3	SOX11 Jeko R1	SOX11 Jeko R2	SOX11 Jeko R3	SOX11 Granta R1	SOX11 Granta R2	SOX11 Granta R3	IgG Jeko R1	IgG Jeko R2	IgG Jeko R3	IgG Granta R1	IgG Granta R2	IgG Granta R3	SOX11 Jeko R1	SOX11 Jeko R2	SOX11 Jeko R3	SOX11 Granta R1	SOX11 Granta R2	SOX11 Granta R3	IgG Jeko R1	IgG Jeko R2	IgG Jeko R3	IgG Granta R1	IgG Granta R2	IgG Granta R3	SOX11 Jeko R1	SOX11 Jeko R2	SOX11 Jeko R3
Q9Y3Z3	SAMHD1	Deoxynucleoside triphosphate triphosphohydrolase SAMHD1 OS=Homo sapiens GN=SAMHD1 PE=1 SV=2 - [SAMH1_HUMAN]	Deoxynucleoside triphosphate triphosphohydrolase SAMHD1 OS	0.5639	1	32	32	105	626	72.2	43850000	49720000	277600000	6833000	8796000	5632000	0	0	0	0	0	0	16	18	31	7	3	3							17	21	47	10	5	5							0.2891	0.361	0.5639
P35716	SOX11	Transcription factor SOX-11 OS=Homo sapiens GN=SOX11 PE=1 SV=2 - [SOX11_HUMAN]	Transcription factor SOX-11 OS	0.3061	1	8	10	97	441	46.7	91750000	144300000	98360000	40460000	62250000	47490000	0	0	0	0	0	0	5	4	4	11	9	9							8	9	7	24	23	26							0.2018	0.1814	0.1383
P23588	EIF4B	Eukaryotic translation initiation factor 4B OS=Homo sapiens GN=EIF4B PE=1 SV=2 - [IF4B_HUMAN]	Eukaryotic translation initiation factor 4B OS	0.4288	9	20	20	79	611	69.1	30720000	34520000	11020000	21390000	31640000	18120000	0	0	0	0	0	0	3	3	2	16	10	9							6	5	2	30	21	15							0.0524	0.0524	0.0393
O15370	SOX12	Transcription factor SOX-12 OS=Homo sapiens GN=SOX12 PE=2 SV=2 - [SOX12_HUMAN]	Transcription factor SOX-12 OS	0.2508	1	4	5	15	315	34.1	5512000	19200000	19240000	3003000	6453000	3784000	0	0	0	0	0	0	2	2	3	2	2	2							2	2	3	4	2	2							0.0825	0.1016	0.1111
P46527	CDKN1B	Cyclin-dependent kinase inhibitor 1B OS=Homo sapiens GN=CDKN1B PE=1 SV=1 - [CDN1B_HUMAN]	Cyclin-dependent kinase inhibitor 1B OS	0.3838	3	6	6	22	198	22.1	17830000	24990000	0	2269000	5258000	2767000	0	0	0	0	0	0	3	4		2	4	2							4	5		2	8	3							0.2576	0.2677
Q8N163	CCAR2	Cell cycle and apoptosis regulator protein 2 OS=Homo sapiens GN=CCAR2 PE=1 SV=2 - [CCAR2_HUMAN]	Cell cycle and apoptosis regulator protein 2 OS	0.2145	9	12	12	20	923	102.8	4710000	3729000	33160000	2448000	3241000	0	0	0	0	0	0	0	2	3	8	3	3								2	3	8	4	3								0.0303	0.0401	0.1083
Q96IZ0	PAWR	PRKC apoptosis WT1 regulator protein OS=Homo sapiens GN=PAWR PE=1 SV=1 - [PAWR_HUMAN]	PRKC apoptosis WT1 regulator protein OS	0.2882	4	8	8	28	340	36.5	0	12540000	0	4929000	8382000	4543000	0	0	0	0	0	0		2		9	8	3								3		12	10	3								0.0794
Q96EY8	MMAB	Cob(I)yrinic acid a,c-diamide adenosyltransferase, mitochondrial OS=Homo sapiens GN=MMAB PE=1 SV=1 - [MMAB_HUMAN]	Cob(I)yrinic acid a,c-diamide adenosyltransferase, mitochondrial OS	0.336	6	7	7	13	250	27.4	12480000	16760000	133100000	0	1298000	571500	0	0	0	0	0	0	1	1	6		1	1							1	1	8		2	1							0.04	0.064	0.272
O75934	BCAS2	Pre-mRNA-splicing factor SPF27 OS=Homo sapiens GN=BCAS2 PE=1 SV=1 - [SPF27_HUMAN]	Pre-mRNA-splicing factor SPF27 OS	0.32	1	5	5	11	225	26.1	4759000	0	26820000	1647000	2446000	1540000	0	0	0	0	0	0	1		4	1	1	1							1		7	1	1	1							0.0533		0.2667
H3BV80	RNPS1	RNA-binding protein with serine-rich domain 1 OS=Homo sapiens GN=RNPS1 PE=1 SV=2 - [H3BV80_HUMAN]	RNA-binding protein with serine-rich domain 1 OS	0.3365	6	5	5	13	211	24.5	23160000	24650000	75480000	1014000	0	0	0	0	0	0	0	0	3	2	5	1									3	2	7	1									0.2559	0.128	0.3365
Q7L014	DDX46	Probable ATP-dependent RNA helicase DDX46 OS=Homo sapiens GN=DDX46 PE=1 SV=2 - [DDX46_HUMAN]	Probable ATP-dependent RNA helicase DDX46 OS	0.2105	2	19	19	33	1031	117.3	8743000	9398000	41820000	0	0	0	0	0	0	0	0	0	4	7	19										4	7	22										0.0504	0.0786	0.2105
Q92922	SMARCC1	SWI/SNF complex subunit SMARCC1 OS=Homo sapiens GN=SMARCC1 PE=1 SV=3 - [SMRC1_HUMAN]	SWI/SNF complex subunit SMARCC1 OS	0.171	2	9	17	24	1105	122.8	2365000	5338000	246800000	0	0	0	0	0	0	0	0	0	1	1	17										1	1	22										0.0109	0.0136	0.171
Q16531	DDB1	DNA damage-binding protein 1 OS=Homo sapiens GN=DDB1 PE=1 SV=1 - [DDB1_HUMAN]	DNA damage-binding protein 1 OS	0.1842	15	16	16	22	1140	126.9	3635000	5890000	20670000	0	0	0	0	0	0	0	0	0	4	4	13										4	5	13										0.0342	0.0447	0.1579
Q9NTZ6	RBM12	RNA-binding protein 12 OS=Homo sapiens GN=RBM12 PE=1 SV=1 - [RBM12_HUMAN]	RNA-binding protein 12 OS	0.1749	4	13	13	20	932	97.3	7452000	5052000	34930000	0	0	0	0	0	0	0	0	0	4	4	10										4	4	12										0.0547	0.0386	0.1298
Q12996	CSTF3	Cleavage stimulation factor subunit 3 OS=Homo sapiens GN=CSTF3 PE=1 SV=1 - [CSTF3_HUMAN]	Cleavage stimulation factor subunit 3 OS	0.2789	4	13	13	19	717	82.9	4453000	4757000	46200000	0	0	0	0	0	0	0	0	0	3	2	12										3	2	14										0.053	0.0293	0.2678
Q92879	CELF1	CUGBP Elav-like family member 1 OS=Homo sapiens GN=CELF1 PE=1 SV=2 - [CELF1_HUMAN]	CUGBP Elav-like family member 1 OS	0.1605	8	7	7	18	486	52	9726000	11070000	59490000	0	0	0	0	0	0	0	0	0	5	6	5										5	6	7										0.1173	0.1337	0.107
O43290	SART1	U4/U6.U5 tri-snRNP-associated protein 1 OS=Homo sapiens GN=SART1 PE=1 SV=1 - [SNUT1_HUMAN]	U4/U6.U5 tri-snRNP-associated protein 1 OS	0.23	2	13	13	18	800	90.2	6176000	5486000	32310000	0	0	0	0	0	0	0	0	0	2	2	13										2	2	14										0.025	0.0325	0.23
Q86XP3	DDX42	ATP-dependent RNA helicase DDX42 OS=Homo sapiens GN=DDX42 PE=1 SV=1 - [DDX42_HUMAN]	ATP-dependent RNA helicase DDX42 OS	0.1631	4	11	11	15	938	102.9	5041000	5516000	28250000	0	0	0	0	0	0	0	0	0	2	2	10										2	2	11										0.032	0.0288	0.1525
H0Y4W2	TRRAP	Transformation/transcription domain-associated protein (Fragment) OS=Homo sapiens GN=TRRAP PE=1 SV=1 - [H0Y4W2_HUMAN]	Transformation/transcription domain-associated protein (Fragment) OS	0.041	3	11	11	15	3588	405.6	1857000	4451000	14060000	0	0	0	0	0	0	0	0	0	1	6	8										1	6	8										0.0059	0.0254	0.0295
P98175	RBM10	RNA-binding protein 10 OS=Homo sapiens GN=RBM10 PE=1 SV=3 - [RBM10_HUMAN]	RNA-binding protein 10 OS	0.129	1	9	9	13	930	103.5	6510000	6811000	36300000	0	0	0	0	0	0	0	0	0	4	1	7										4	1	8										0.057	0.0151	0.1
Q6UN15	FIP1L1	Pre-mRNA 3'-end-processing factor FIP1 OS=Homo sapiens GN=FIP1L1 PE=1 SV=1 - [FIP1_HUMAN]	Pre-mRNA 3'-end-processing factor FIP1 OS	0.165	2	7	7	12	594	66.5	8782000	7849000	46440000	0	0	0	0	0	0	0	0	0	2	2	7										2	2	8										0.0455	0.0455	0.165
O43395	PRPF3	U4/U6 small nuclear ribonucleoprotein Prp3 OS=Homo sapiens GN=PRPF3 PE=1 SV=2 - [PRPF3_HUMAN]	U4/U6 small nuclear ribonucleoprotein Prp3 OS	0.1874	1	9	9	12	683	77.5	4392000	2668000	30360000	0	0	0	0	0	0	0	0	0	2	1	8										2	1	9										0.0322	0.0146	0.1698
H0YDJ3	PRPF4B	Serine/threonine-protein kinase PRP4 homolog (Fragment) OS=Homo sapiens GN=PRPF4B PE=1 SV=1 - [H0YDJ3_HUMAN]	Serine/threonine-protein kinase PRP4 homolog (Fragment) OS	0.1346	2	7	7	11	587	68.4	2781000	3088000	17090000	0	0	0	0	0	0	0	0	0	2	2	7										2	2	7										0.0409	0.0409	0.1346
C9JTN7	TIA1	Nucleolysin TIA-1 isoform p40 OS=Homo sapiens GN=TIA1 PE=1 SV=1 - [C9JTN7_HUMAN]	Nucleolysin TIA-1 isoform p40 OS	0.2421	8	3	6	11	285	31.6	11280000	13830000	87710000	0	0	0	0	0	0	0	0	0	1	1	6										1	1	9										0.0456	0.0316	0.2421
P55081	MFAP1	Microfibrillar-associated protein 1 OS=Homo sapiens GN=MFAP1 PE=1 SV=2 - [MFAP1_HUMAN]	Microfibrillar-associated protein 1 OS	0.1982	1	5	5	10	439	51.9	10660000	7472000	62260000	0	0	0	0	0	0	0	0	0	2	3	5										2	3	5										0.0888	0.0934	0.1982
Q29RF7	PDS5A	Sister chromatid cohesion protein PDS5 homolog A OS=Homo sapiens GN=PDS5A PE=1 SV=1 - [PDS5A_HUMAN]	Sister chromatid cohesion protein PDS5 homolog A OS	0.0838	3	7	7	10	1337	150.7	1806000	2320000	9304000	0	0	0	0	0	0	0	0	0	2	1	7										2	1	7										0.0202	0.0105	0.0838
O43660	PLRG1	Pleiotropic regulator 1 OS=Homo sapiens GN=PLRG1 PE=1 SV=1 - [PLRG1_HUMAN]	Pleiotropic regulator 1 OS	0.2665	5	9	9	10	514	57.2	5660000	7770000	28480000	0	0	0	0	0	0	0	0	0	1	1	8										1	1	8										0.0331	0.037	0.2296
A0A087WWP4	RBM15	Putative RNA-binding protein 15 OS=Homo sapiens GN=RBM15 PE=1 SV=1 - [A0A087WWP4_HUMAN]	Putative RNA-binding protein 15 OS	0.0986	2	7	7	10	933	102.1	3858000	3117000	18700000	0	0	0	0	0	0	0	0	0	2	3	5										2	3	5										0.0257	0.0279	0.0782
O96019	ACTL6A	Actin-like protein 6A OS=Homo sapiens GN=ACTL6A PE=1 SV=1 - [ACL6A_HUMAN]	Actin-like protein 6A OS	0.2681	4	8	8	9	429	47.4	3455000	3986000	36390000	0	0	0	0	0	0	0	0	0	1	1	7										1	1	7										0.0233	0.0233	0.2448
Q05048	CSTF1	Cleavage stimulation factor subunit 1 OS=Homo sapiens GN=CSTF1 PE=1 SV=1 - [CSTF1_HUMAN]	Cleavage stimulation factor subunit 1 OS	0.2019	2	6	6	9	431	48.3	4209000	5623000	41390000	0	0	0	0	0	0	0	0	0	1	2	6										1	2	6										0.0278	0.0487	0.2019
M0R088	SRRM1	Serine/arginine repetitive matrix protein 1 (Fragment) OS=Homo sapiens GN=SRRM1 PE=1 SV=1 - [M0R088_HUMAN]	Serine/arginine repetitive matrix protein 1 (Fragment) OS	0.0778	6	3	3	9	681	78.1	19900000	19710000	54330000	0	0	0	0	0	0	0	0	0	2	2	3										2	2	5										0.0426	0.0426	0.0778
Q9H307	PNN	Pinin OS=Homo sapiens GN=PNN PE=1 SV=4 - [PININ_HUMAN]	Pinin OS	0.0795	3	5	5	8	717	81.6	4587000	7936000	24680000	0	0	0	0	0	0	0	0	0	2	3	2										3	3	2										0.0265	0.0502	0.0293
Q96I25	RBM17	Splicing factor 45 OS=Homo sapiens GN=RBM17 PE=1 SV=1 - [SPF45_HUMAN]	Splicing factor 45 OS	0.1322	5	5	5	8	401	44.9	7228000	12770000	35290000	0	0	0	0	0	0	0	0	0	2	1	4										2	1	5										0.0599	0.0324	0.0998
Q9UBB9	TFIP11	Tuftelin-interacting protein 11 OS=Homo sapiens GN=TFIP11 PE=1 SV=1 - [TFP11_HUMAN]	Tuftelin-interacting protein 11 OS	0.0932	2	5	5	8	837	96.8	4463000	3704000	8353000	0	0	0	0	0	0	0	0	0	2	3	3										2	3	3										0.0478	0.0346	0.0717
Q9Y2W2	WBP11	WW domain-binding protein 11 OS=Homo sapiens GN=WBP11 PE=1 SV=1 - [WBP11_HUMAN]	WW domain-binding protein 11 OS	0.1123	1	5	5	8	641	70	7632000	4325000	26360000	0	0	0	0	0	0	0	0	0	1	2	5										1	2	5										0.0187	0.0406	0.1123
E7ESA8	PRPF31	U4/U6 small nuclear ribonucleoprotein Prp31 OS=Homo sapiens GN=PRPF31 PE=1 SV=2 - [E7ESA8_HUMAN]	U4/U6 small nuclear ribonucleoprotein Prp31 OS	0.0957	6	4	4	8	491	54.9	5320000	3335000	19230000	0	0	0	0	0	0	0	0	0	2	2	4										2	2	4										0.0652	0.0652	0.0957
Q92688	ANP32B	Acidic leucine-rich nuclear phosphoprotein 32 family member B OS=Homo sapiens GN=ANP32B PE=1 SV=1 - [AN32B_HUMAN]	Acidic leucine-rich nuclear phosphoprotein 32 family member B OS	0.1992	6	5	5	7	251	28.8	6160000	0	21480000	0	0	0	0	0	0	0	0	0	1	1	5										1	1	5										0.0438	0.0518	0.1992
Q5VT52	RPRD2	Regulation of nuclear pre-mRNA domain-containing protein 2 OS=Homo sapiens GN=RPRD2 PE=1 SV=1 - [RPRD2_HUMAN]	Regulation of nuclear pre-mRNA domain-containing protein 2 OS	0.0609	1	6	6	7	1461	155.9	6095000	5511000	10010000	0	0	0	0	0	0	0	0	0	1	2	4										1	2	4										0.0116	0.0205	0.0404
Q06945	SOX4	Transcription factor SOX-4 OS=Homo sapiens GN=SOX4 PE=1 SV=1 - [SOX4_HUMAN]	Transcription factor SOX-4 OS	0.1203	1	1	3	7	474	47.2	25320000	52310000	25070000	0	0	0	0	0	0	0	0	0	2	1	3										2	1	4										0.0506	0.0316	0.1203
M0QXD6	GTF2F1	General transcription factor IIF subunit 1 (Fragment) OS=Homo sapiens GN=GTF2F1 PE=1 SV=1 - [M0QXD6_HUMAN]	General transcription factor IIF subunit 1 (Fragment) OS	0.127	4	4	4	7	433	48.6	0	0	18620000	0	0	0	0	0	0	0	0	0	1	1	4										1	1	5										0.0231	0.0231	0.127
V9GYD9	CELF2	CUGBP Elav-like family member 2 OS=Homo sapiens GN=CELF2 PE=1 SV=1 - [V9GYD9_HUMAN]	CUGBP Elav-like family member 2 OS	0.0864	5	4	4	7	440	46.6	3801000	4143000	30610000	0	0	0	0	0	0	0	0	0	1	2	4										1	2	4										0.0364	0.0659	0.0864
H0Y390	MACF1	Microtubule-actin cross-linking factor 1, isoforms 1/2/3/5 (Fragment) OS=Homo sapiens GN=MACF1 PE=1 SV=1 - [H0Y390_HUMAN]	Microtubule-actin cross-linking factor 1, isoforms 1/2/3/5 (Fragment) OS	0.0214	7	6	6	26	4434	505.4	0	0	0	4685000	10340000	4776000	0	0	0	0	0	0				5	4	4										12	6	8
Q15459	SF3A1	Splicing factor 3A subunit 1 OS=Homo sapiens GN=SF3A1 PE=1 SV=1 - [SF3A1_HUMAN]	Splicing factor 3A subunit 1 OS	0.2547	3	17	17	32	793	88.8	11530000	15240000	92390000	2265000	4638000	4051000	0	0	3283000	0	0	0	3	3	14	3	3	1			1				3	3	16	5	3	1			1				0.0378	0.0643	0.2295
Q96I24	FUBP3	Far upstream element-binding protein 3 OS=Homo sapiens GN=FUBP3 PE=1 SV=2 - [FUBP3_HUMAN]	Far upstream element-binding protein 3 OS	0.3514	1	12	14	29	572	61.6	12280000	10670000	84240000	2572000	3513000	2656000	1989000	0	0	0	0	0	5	3	11	1	3	1	1						5	3	15	1	3	1	1						0.0962	0.0752	0.2972
Q9Y383	LUC7L2	Putative RNA-binding protein Luc7-like 2 OS=Homo sapiens GN=LUC7L2 PE=1 SV=2 - [LC7L2_HUMAN]	Putative RNA-binding protein Luc7-like 2 OS	0.2398	6	6	8	22	392	46.5	15650000	9628000	55250000	1579000	3811000	2569000	10290000	0	0	0	0	0	3	2	7	1	1	1	1						3	2	10	2	2	2	1						0.1071	0.0663	0.2194
P01598	1	Ig kappa chain V-I region EU OS=Homo sapiens PE=1 SV=1 - [KV106_HUMAN]	Ig kappa chain V-I region EU OS	0.2685	3	2	2	16	108	11.8	1051000000	942700000	11560000	15500000	17790000	11500000	0	0	13790000	0	0	0	1	1	1	1	1	1			1				4	3	1	3	2	2			1				0.1019	0.1019	0.1667
Q13422	IKZF1	DNA-binding protein Ikaros OS=Homo sapiens GN=IKZF1 PE=1 SV=1 - [IKZF1_HUMAN]	DNA-binding protein Ikaros OS	0.131	4	4	4	9	519	57.5	5799000	6190000	16980000	3158000	4972000	4902000	4141000	0	0	0	0	0	2	1	1	1	2	1	1						2	1	1	1	2	1	1						0.0559	0.0289	0.0405
P14174	MIF	Macrophage migration inhibitory factor OS=Homo sapiens GN=MIF PE=1 SV=4 - [MIF_HUMAN]	Macrophage migration inhibitory factor OS	0.0783	1	1	1	7	115	12.5	10460000	10070000	37930000	1708000	3780000	2731000	0	0	0	0	0	0	1	1	1	1	1	1							1	1	2	1	1	1							0.0783	0.0783	0.0783
O14776	TCERG1	Transcription elongation regulator 1 OS=Homo sapiens GN=TCERG1 PE=1 SV=2 - [TCRG1_HUMAN]	Transcription elongation regulator 1 OS	0.1175	3	13	13	23	1098	123.8	7652000	6597000	43230000	0	1999000	1407000	3501000	0	0	0	0	0	4	3	12		1	1	1						4	3	13		1	1	1						0.0419	0.0337	0.1066
Q9BTT0	ANP32E	Acidic leucine-rich nuclear phosphoprotein 32 family member E OS=Homo sapiens GN=ANP32E PE=1 SV=1 - [AN32E_HUMAN]	Acidic leucine-rich nuclear phosphoprotein 32 family member E OS	0.1828	4	4	4	10	268	30.7	0	7661000	26830000	2069000	4229000	2948000	4567000	0	0	0	0	0		2	4	1	1	1	1							2	4	1	1	1	1							0.1119	0.1828
Q15020	SART3	Squamous cell carcinoma antigen recognized by T-cells 3 OS=Homo sapiens GN=SART3 PE=1 SV=1 - [SART3_HUMAN]	Squamous cell carcinoma antigen recognized by T-cells 3 OS	0.1994	6	14	14	16	963	109.9	0	3440000	16330000	1820000	3187000	0	0	0	0	0	0	0		1	13	1	1									1	13	1	1									0.0301	0.1661
G3V3B0	ACIN1	Apoptotic chromatin condensation inducer in the nucleus OS=Homo sapiens GN=ACIN1 PE=1 SV=1 - [G3V3B0_HUMAN]	Apoptotic chromatin condensation inducer in the nucleus OS	0.1546	5	7	7	14	582	67.5	12860000	9698000	31660000	0	1861000	0	2687000	0	0	0	0	0	4	3	5		1		1						4	3	5		1		1						0.0876	0.067	0.1082
Q9BQ61	C19orf43	Uncharacterized protein C19orf43 OS=Homo sapiens GN=C19orf43 PE=1 SV=1 - [CS043_HUMAN]	Uncharacterized protein C19orf43 OS	0.2273	4	4	4	6	176	18.4	12900000	15540000	29210000	0	0	0	0	0	0	0	0	0	1	1	3	1									1	1	3	1									0.0682	0.0682	0.2216
B4DQI6	TRA2A	Transformer-2 protein homolog alpha OS=Homo sapiens GN=TRA2A PE=1 SV=1 - [B4DQI6_HUMAN]	Transformer-2 protein homolog alpha OS	0.1278	2	2	2	7	180	20.6	9700000	8710000	39320000	1424000	0	0	5570000	0	0	0	0	0	1	1	2	1			1						1	1	3	1			1						0.0778	0.0778	0.1278
H0Y4R1	IMPDH2	Inosine-5'-monophosphate dehydrogenase 2 (Fragment) OS=Homo sapiens GN=IMPDH2 PE=1 SV=1 - [H0Y4R1_HUMAN]	Inosine-5'-monophosphate dehydrogenase 2 (Fragment) OS	0.1106	3	4	4	7	470	51	3721000	1955000	7234000	0	0	1957000	3997000	0	0	0	0	0	1	1	3			1	1						1	1	3			1	1						0.0234	0.0277	0.083
F8WF50	RABL3	Rab-like protein 3 OS=Homo sapiens GN=RABL3 PE=1 SV=1 - [F8WF50_HUMAN]	Rab-like protein 3 OS	0.1473	6	1	2	6	129	14	10680000	12550000	38190000	0	0	1650000	2537000	0	0	0	0	0	1	1	1			1	1						1	1	2			1	1						0.0853	0.0853	0.0853
H7C5Q0	RSRC1	Serine/Arginine-related protein 53 (Fragment) OS=Homo sapiens GN=RSRC1 PE=4 SV=1 - [H7C5Q0_HUMAN]	Serine/Arginine-related protein 53 (Fragment) OS	0.1538	3	2	2	5	208	23.5	0	3421000	12370000	1464000	0	1991000	0	0	0	0	0	0		1	2	1		1								1	2	1		1								0.0673	0.1538
D6RC06	HINT1	Histidine triad nucleotide-binding protein 1 OS=Homo sapiens GN=HINT1 PE=1 SV=1 - [D6RC06_HUMAN]	Histidine triad nucleotide-binding protein 1 OS	0.3231	5	2	2	4	65	7.3	9062000	0	28790000	4270000	7509000	0	0	0	0	0	0	0	1		1	1	1								1		1	1	1								0.1077		0.1077
A6NNN6	PCM1	Pericentriolar material 1 protein OS=Homo sapiens GN=PCM1 PE=1 SV=5 - [A6NNN6_HUMAN]	Pericentriolar material 1 protein OS	0.143	7	20	20	29	1860	210	1500000	1392000	63820000	0	0	0	1081000	0	0	0	0	0	1	1	20				1						1	1	26				1						0.0059	0.0059	0.143
Q99459	CDC5L	Cell division cycle 5-like protein OS=Homo sapiens GN=CDC5L PE=1 SV=2 - [CDC5L_HUMAN]	Cell division cycle 5-like protein OS	0.2232	1	13	13	24	802	92.2	14270000	13310000	56500000	0	0	0	3082000	0	0	0	0	0	4	6	12				1						4	7	12				1						0.0673	0.1172	0.202
P51532	SMARCA4	Transcription activator BRG1 OS=Homo sapiens GN=SMARCA4 PE=1 SV=2 - [SMCA4_HUMAN]	Transcription activator BRG1 OS	0.1518	9	18	18	24	1647	184.5	2679000	3541000	48470000	0	0	0	1275000	0	0	0	0	0	2	1	17				1						2	1	20				1						0.014	0.0067	0.1451
Q13573	SNW1	SNW domain-containing protein 1 OS=Homo sapiens GN=SNW1 PE=1 SV=1 - [SNW1_HUMAN]	SNW domain-containing protein 1 OS	0.2799	4	12	12	23	536	61.5	10150000	7315000	43890000	0	0	0	4344000	0	0	0	0	0	4	3	12				1						5	3	14				1						0.0951	0.0709	0.2799
Q9H0D6	XRN2	5'-3' exoribonuclease 2 OS=Homo sapiens GN=XRN2 PE=1 SV=1 - [XRN2_HUMAN]	5'-3' exoribonuclease 2 OS	0.1811	1	13	13	20	950	108.5	5901000	5999000	53680000	0	0	0	3728000	0	0	0	0	0	4	1	12				1						4	1	14				1						0.0653	0.0158	0.1611
E7EX73	EIF4G1	Eukaryotic translation initiation factor 4 gamma 1 OS=Homo sapiens GN=EIF4G1 PE=1 SV=1 - [E7EX73_HUMAN]	Eukaryotic translation initiation factor 4 gamma 1 OS	0.1253	13	13	13	20	1436	158.5	2290000	1069000	61810000	0	0	0	2175000	0	0	0	0	0	1	1	13				1						1	1	17				1						0.0084	0.007	0.1253
P52701	MSH6	DNA mismatch repair protein Msh6 OS=Homo sapiens GN=MSH6 PE=1 SV=2 - [MSH6_HUMAN]	DNA mismatch repair protein Msh6 OS	0.1522	9	14	14	19	1360	152.7	2604000	2531000	14560000	0	0	0	2826000	0	0	0	0	0	2	3	12				1						2	3	13				1						0.0169	0.0257	0.136
O43172	PRPF4	U4/U6 small nuclear ribonucleoprotein Prp4 OS=Homo sapiens GN=PRPF4 PE=1 SV=2 - [PRP4_HUMAN]	U4/U6 small nuclear ribonucleoprotein Prp4 OS	0.2931	1	11	12	17	522	58.4	3413000	3531000	50380000	0	0	0	2176000	0	0	0	0	0	2	3	11				1						2	3	11				1						0.0383	0.067	0.2739
Q9BUQ8	DDX23	Probable ATP-dependent RNA helicase DDX23 OS=Homo sapiens GN=DDX23 PE=1 SV=3 - [DDX23_HUMAN]	Probable ATP-dependent RNA helicase DDX23 OS	0.1427	3	10	10	14	820	95.5	3852000	3720000	22620000	0	0	0	2359000	0	0	0	0	0	1	2	10				1						1	2	10				1						0.0207	0.0305	0.1427
G3V1J5	DIS3	Exosome complex exonuclease RRP44 OS=Homo sapiens GN=DIS3 PE=1 SV=1 - [G3V1J5_HUMAN]	Exosome complex exonuclease RRP44 OS	0.142	3	9	9	14	796	90.5	3883000	5771000	20830000	0	0	0	4394000	0	0	0	0	0	1	2	9				1						1	2	10				1						0.0188	0.0327	0.142
Q8NAV1	PRPF38A	Pre-mRNA-splicing factor 38A OS=Homo sapiens GN=PRPF38A PE=1 SV=1 - [PR38A_HUMAN]	Pre-mRNA-splicing factor 38A OS	0.1731	1	5	5	13	312	37.5	7171000	7220000	41240000	0	0	0	3777000	0	0	0	0	0	2	3	5				1						2	3	7				1						0.0705	0.1154	0.1731
O94776	MTA2	Metastasis-associated protein MTA2 OS=Homo sapiens GN=MTA2 PE=1 SV=1 - [MTA2_HUMAN]	Metastasis-associated protein MTA2 OS	0.1542	7	7	8	11	668	75	5886000	0	15840000	1651000	0	0	0	0	0	0	0	0	4		5	2									4		5	2									0.0659		0.0898
Q01081	U2AF1	Splicing factor U2AF 35 kDa subunit OS=Homo sapiens GN=U2AF1 PE=1 SV=3 - [U2AF1_HUMAN]	Splicing factor U2AF 35 kDa subunit OS	0.2875	4	6	6	12	240	27.9	49270000	33110000	57910000	0	0	0	15360000	0	0	0	0	0	1	1	6				1						2	2	7				1						0.0333	0.0333	0.2875
P55265	ADAR	Double-stranded RNA-specific adenosine deaminase OS=Homo sapiens GN=ADAR PE=1 SV=4 - [DSRAD_HUMAN]	Double-stranded RNA-specific adenosine deaminase OS	0.0979	2	9	9	11	1226	136	3485000	5113000	19750000	0	0	0	4314000	0	0	0	0	0	1	2	7				1						1	2	7				1						0.0122	0.0163	0.0816
P27694	RPA1	Replication protein A 70 kDa DNA-binding subunit OS=Homo sapiens GN=RPA1 PE=1 SV=2 - [RFA1_HUMAN]	Replication protein A 70 kDa DNA-binding subunit OS	0.1558	2	6	6	11	616	68.1	7548000	8090000	28310000	0	0	0	5901000	0	0	0	0	0	1	2	6				1						1	2	7				1						0.0211	0.0503	0.1558
Q5JY65	CRNKL1	Crooked neck-like protein 1 OS=Homo sapiens GN=CRNKL1 PE=1 SV=1 - [Q5JY65_HUMAN]	Crooked neck-like protein 1 OS	0.1017	2	7	7	11	836	99.1	3624000	4282000	28630000	0	0	0	1802000	0	0	0	0	0	1	1	7				1						1	1	8				1						0.0156	0.0156	0.1017
Q00796	SORD	Sorbitol dehydrogenase OS=Homo sapiens GN=SORD PE=1 SV=4 - [DHSO_HUMAN]	Sorbitol dehydrogenase OS	0.1597	3	4	4	10	357	38.3	10950000	16520000	16000000	0	0	0	7813000	0	0	0	0	0	3	2	4				1						3	2	4				1						0.1176	0.0924	0.1597
Q13123	IK	Protein Red OS=Homo sapiens GN=IK PE=1 SV=3 - [RED_HUMAN]	Protein Red OS	0.1616	5	7	7	10	557	65.6	18620000	9777000	30440000	0	0	0	4960000	0	0	0	0	0	2	1	6				1						2	1	6				1						0.0539	0.0144	0.1472
P35249	RFC4	Replication factor C subunit 4 OS=Homo sapiens GN=RFC4 PE=1 SV=2 - [RFC4_HUMAN]	Replication factor C subunit 4 OS	0.1653	6	5	5	10	363	39.7	5906000	8024000	9292000	0	0	0	2987000	0	0	0	0	0	2	4	3				1						2	4	3				1						0.0771	0.1405	0.0882
P05455	SSB	Lupus La protein OS=Homo sapiens GN=SSB PE=1 SV=2 - [LA_HUMAN]	Lupus La protein OS	0.2426	4	8	8	9	408	46.8	4537000	3719000	12290000	0	0	0	2140000	0	0	0	0	0	2	1	4				1						2	1	5				1						0.049	0.0343	0.1275
O95232	LUC7L3	Luc7-like protein 3 OS=Homo sapiens GN=LUC7L3 PE=1 SV=2 - [LC7L3_HUMAN]	Luc7-like protein 3 OS	0.1736	5	6	6	9	432	51.4	15590000	6759000	52470000	0	0	0	0	0	7958000	0	0	0	1	2	5						1				1	2	5						1				0.0324	0.0856	0.1736
M0QZG7	SNRPA	U1 small nuclear ribonucleoprotein A (Fragment) OS=Homo sapiens GN=SNRPA PE=1 SV=1 - [M0QZG7_HUMAN]	U1 small nuclear ribonucleoprotein A (Fragment) OS	0.2772	7	2	3	9	184	20.1	13950000	18650000	111300000	0	0	0	12640000	0	0	0	0	0	2	1	2				1						2	1	5				1						0.1141	0.0435	0.2337
O00299	CLIC1	Chloride intracellular channel protein 1 OS=Homo sapiens GN=CLIC1 PE=1 SV=4 - [CLIC1_HUMAN]	Chloride intracellular channel protein 1 OS	0.112	1	2	2	8	241	26.9	0	0	11720000	2208000	4246000	0	0	0	0	0	0	0			2	2	2										2	4	2										0.112
Q13283	G3BP1	Ras GTPase-activating protein-binding protein 1 OS=Homo sapiens GN=G3BP1 PE=1 SV=1 - [G3BP1_HUMAN]	Ras GTPase-activating protein-binding protein 1 OS	0.2017	2	7	7	9	466	52.1	0	0	27720000	0	3379000	3035000	8216000	0	0	0	0	0			6		1	1	1								6		1	1	1								0.1888
P05204	HMGN2	Non-histone chromosomal protein HMG-17 OS=Homo sapiens GN=HMGN2 PE=1 SV=3 - [HMGN2_HUMAN]	Non-histone chromosomal protein HMG-17 OS	0.1667	1	1	1	9	90	9.4	0	0	0	3588000	10780000	9729000	0	0	0	0	2489000	0				1	1	1					1					1	3	4					1
O95758	PTBP3	Polypyrimidine tract-binding protein 3 OS=Homo sapiens GN=PTBP3 PE=1 SV=2 - [PTBP3_HUMAN]	Polypyrimidine tract-binding protein 3 OS	0.1322	2	3	4	8	552	59.7	44670000	4233000	76830000	0	0	0	19030000	0	0	0	0	0	1	1	4				1						1	1	5				1						0.0145	0.0362	0.1322
P35250	RFC2	Replication factor C subunit 2 OS=Homo sapiens GN=RFC2 PE=1 SV=3 - [RFC2_HUMAN]	Replication factor C subunit 2 OS	0.1525	9	4	4	8	354	39.1	4268000	4842000	16050000	0	0	0	0	0	1423000	0	0	0	2	2	3						1				2	2	3						1				0.0734	0.0734	0.1271
Q13442	PDAP1	28 kDa heat- and acid-stable phosphoprotein OS=Homo sapiens GN=PDAP1 PE=1 SV=1 - [HAP28_HUMAN]	28 kDa heat- and acid-stable phosphoprotein OS	0.2265	2	3	3	7	181	20.6	4889000	3925000	12520000	0	0	0	5990000	0	0	0	0	0	1	2	3				1						1	2	3				1						0.0608	0.1657	0.2265
P04196	HRG	Histidine-rich glycoprotein OS=Homo sapiens GN=HRG PE=1 SV=1 - [HRG_HUMAN]	Histidine-rich glycoprotein OS	0.0171	1	1	1	6	525	59.5	34560000	39640000	111400000	0	0	0	0	0	0	0	0	0	1	1	1										2	2	2										0.0171	0.0171	0.0171
Q9NQ29	LUC7L	Putative RNA-binding protein Luc7-like 1 OS=Homo sapiens GN=LUC7L PE=1 SV=1 - [LUC7L_HUMAN]	Putative RNA-binding protein Luc7-like 1 OS	0.1456	6	2	4	6	371	43.7	6254000	5641000	17610000	0	0	0	0	0	0	0	0	0	2	1	3										2	1	3										0.0728	0.0296	0.1024
P61326	MAGOH	Protein mago nashi homolog OS=Homo sapiens GN=MAGOH PE=1 SV=1 - [MGN_HUMAN]	Protein mago nashi homolog OS	0.3151	5	3	3	7	146	17.2	54690000	39930000	45740000	0	0	0	8964000	0	0	0	0	0	1	1	3				1						1	1	4				1						0.137	0.137	0.3151
Q13951	CBFB	Core-binding factor subunit beta OS=Homo sapiens GN=CBFB PE=1 SV=2 - [PEBB_HUMAN]	Core-binding factor subunit beta OS	0.1978	4	3	3	6	182	21.5	6353000	9860000	28470000	0	0	0	0	0	0	0	0	0	2	1	3										2	1	3										0.1429	0.0879	0.1978
Q15428	SF3A2	Splicing factor 3A subunit 2 OS=Homo sapiens GN=SF3A2 PE=1 SV=2 - [SF3A2_HUMAN]	Splicing factor 3A subunit 2 OS	0.0905	2	3	3	6	464	49.2	11020000	13160000	45450000	0	0	0	0	0	0	0	0	0	2	1	3										2	1	3										0.0539	0.0366	0.0905
Q15427	SF3B4	Splicing factor 3B subunit 4 OS=Homo sapiens GN=SF3B4 PE=1 SV=1 - [SF3B4_HUMAN]	Splicing factor 3B subunit 4 OS	0.1439	2	3	3	6	424	44.4	14780000	20060000	96160000	0	0	0	0	0	0	0	0	0	2	1	2										2	1	3										0.0896	0.0566	0.1108
P49591	SARS	Serine--tRNA ligase, cytoplasmic OS=Homo sapiens GN=SARS PE=1 SV=3 - [SYSC_HUMAN]	Serine--tRNA ligase, cytoplasmic OS	0.0525	2	2	2	7	514	58.7	9573000	8722000	13250000	0	0	0	0	0	4663000	0	0	0	2	2	2						1				2	2	2						1				0.0525	0.0525	0.0525
H0YMZ1	PSMA4	Proteasome subunit alpha type (Fragment) OS=Homo sapiens GN=PSMA4 PE=1 SV=3 - [H0YMZ1_HUMAN]	Proteasome subunit alpha type (Fragment) OS	0.1946	10	4	4	6	221	24.6	4550000	4338000	12120000	0	0	0	0	0	0	0	0	0	1	2	3										1	2	3										0.0362	0.0769	0.1584
E9PID8	CSTF2	Cleavage stimulation factor subunit 2 OS=Homo sapiens GN=CSTF2 PE=1 SV=1 - [E9PID8_HUMAN]	Cleavage stimulation factor subunit 2 OS	0.1416	3	2	5	7	438	46.6	5879000	3477000	32920000	0	0	0	2667000	0	0	0	0	0	1	1	4				1						1	1	4				1						0.032	0.032	0.1096
A0A087WTZ5	UBXN1	UBX domain-containing protein 1 OS=Homo sapiens GN=UBXN1 PE=1 SV=1 - [A0A087WTZ5_HUMAN]	UBX domain-containing protein 1 OS	0.1303	4	2	2	7	238	27	5781000	6203000	17910000	0	0	0	8055000	0	0	0	0	0	2	2	2				1						2	2	2				1						0.1303	0.1303	0.1303
A0A087WVC1	DDX50	ATP-dependent RNA helicase DDX50 OS=Homo sapiens GN=DDX50 PE=1 SV=1 - [A0A087WVC1_HUMAN]	ATP-dependent RNA helicase DDX50 OS	0.0808	3	2	4	6	730	82.2	10720000	8722000	27350000	0	0	0	0	0	0	0	0	0	1	1	4										1	1	4										0.0205	0.0205	0.0808
O75436	VPS26A	Vacuolar protein sorting-associated protein 26A OS=Homo sapiens GN=VPS26A PE=1 SV=2 - [VP26A_HUMAN]	Vacuolar protein sorting-associated protein 26A OS	0.1682	2	4	4	6	327	38.1	0	5421000	12580000	0	1733000	0	0	0	0	0	0	0		1	4		1									1	4		1									0.0367	0.1682
Q9H0L4	CSTF2T	Cleavage stimulation factor subunit 2 tau variant OS=Homo sapiens GN=CSTF2T PE=1 SV=1 - [CSTFT_HUMAN]	Cleavage stimulation factor subunit 2 tau variant OS	0.1136	1	1	4	6	616	64.4	5879000	3477000	26630000	0	0	0	2667000	0	0	0	0	0	1	1	3				1						1	1	3				1						0.0227	0.0227	0.0909
Q52LJ0	FAM98B	Protein FAM98B OS=Homo sapiens GN=FAM98B PE=1 SV=1 - [FA98B_HUMAN]	Protein FAM98B OS	0.1242	2	3	3	6	330	37.2	4882000	4101000	17440000	0	0	0	4241000	0	0	0	0	0	1	1	3				1						1	1	3				1						0.0394	0.0394	0.1242
Q7Z5L9	IRF2BP2	Interferon regulatory factor 2-binding protein 2 OS=Homo sapiens GN=IRF2BP2 PE=1 SV=2 - [I2BP2_HUMAN]	Interferon regulatory factor 2-binding protein 2 OS	0.0613	1	2	2	5	587	61	7642000	5071000	14430000	0	0	0	0	0	0	0	0	0	1	2	2										1	2	2										0.0341	0.0613	0.0613
Q13907	IDI1	Isopentenyl-diphosphate Delta-isomerase 1 OS=Homo sapiens GN=IDI1 PE=1 SV=2 - [IDI1_HUMAN]	Isopentenyl-diphosphate Delta-isomerase 1 OS	0.1938	3	3	3	5	227	26.3	4128000	4422000	11000000	0	0	0	0	0	0	0	0	0	1	1	3										1	1	3										0.0837	0.0837	0.1938
P19827	ITIH1	Inter-alpha-trypsin inhibitor heavy chain H1 OS=Homo sapiens GN=ITIH1 PE=1 SV=3 - [ITIH1_HUMAN]	Inter-alpha-trypsin inhibitor heavy chain H1 OS	0.0209	1	1	1	5	911	101.3	103900000	26930000	10120000	0	0	0	0	0	0	0	0	0	1	1	1										2	2	1										0.0209	0.0209	0.0209
P09917	ALOX5	Arachidonate 5-lipoxygenase OS=Homo sapiens GN=ALOX5 PE=1 SV=2 - [LOX5_HUMAN]	Arachidonate 5-lipoxygenase OS	0.0786	2	4	4	6	674	77.9	1553000	2139000	5946000	0	0	0	1921000	0	0	0	0	0	1	1	3				1						1	1	3				1						0.0163	0.0223	0.0564
Q9UK45	LSM7	U6 snRNA-associated Sm-like protein LSm7 OS=Homo sapiens GN=LSM7 PE=1 SV=1 - [LSM7_HUMAN]	U6 snRNA-associated Sm-like protein LSm7 OS	0.3204	3	3	3	5	103	11.6	7922000	6253000	17000000	0	0	0	0	0	0	0	0	0	1	1	3										1	1	3										0.0777	0.0777	0.3204
P35251	RFC1	Replication factor C subunit 1 OS=Homo sapiens GN=RFC1 PE=1 SV=4 - [RFC1_HUMAN]	Replication factor C subunit 1 OS	0.0305	2	3	3	5	1148	128.2	2490000	3981000	10110000	0	0	0	0	0	0	0	0	0	1	1	3										1	1	3										0.0096	0.0096	0.0305
P09234	SNRPC	U1 small nuclear ribonucleoprotein C OS=Homo sapiens GN=SNRPC PE=1 SV=1 - [RU1C_HUMAN]	U1 small nuclear ribonucleoprotein C OS	0.0755	1	1	1	5	159	17.4	26760000	26090000	155400000	0	0	0	0	0	0	0	0	0	1	1	1										1	1	3										0.0755	0.0755	0.0755
Q562F6	SGOL2	Shugoshin-like 2 OS=Homo sapiens GN=SGOL2 PE=1 SV=2 - [SGOL2_HUMAN]	Shugoshin-like 2 OS	0.034	1	3	3	5	1265	144.6	3936000	2948000	3945000	0	0	0	0	0	0	0	0	0	2	1	2										2	1	2										0.0213	0.0095	0.0221
Q8WXA9	SREK1	Splicing regulatory glutamine/lysine-rich protein 1 OS=Homo sapiens GN=SREK1 PE=1 SV=1 - [SREK1_HUMAN]	Splicing regulatory glutamine/lysine-rich protein 1 OS	0.1004	1	3	3	5	508	59.3	4695000	4205000	24900000	0	0	0	0	0	0	0	0	0	1	1	3										1	1	3										0.0315	0.0315	0.1004
Q8NI27	THOC2	THO complex subunit 2 OS=Homo sapiens GN=THOC2 PE=1 SV=2 - [THOC2_HUMAN]	THO complex subunit 2 OS	0.022	1	3	3	5	1593	182.7	5404000	6441000	9060000	0	0	0	0	0	0	0	0	0	1	1	3										1	1	3										0.0082	0.0082	0.022
H3BPC4	UBE2I	SUMO-conjugating enzyme UBC9 (Fragment) OS=Homo sapiens GN=UBE2I PE=1 SV=2 - [H3BPC4_HUMAN]	SUMO-conjugating enzyme UBC9 (Fragment) OS	0.3714	4	3	3	6	70	8	3919000	3837000	25150000	0	0	0	10220000	0	0	0	0	0	1	2	2				1						1	2	2				1						0.1857	0.3714	0.3571
X6R700	CHTOP	Chromatin target of PRMT1 protein OS=Homo sapiens GN=CHTOP PE=1 SV=1 - [X6R700_HUMAN]	Chromatin target of PRMT1 protein OS	0.13	4	2	2	5	223	23.6	9177000	8237000	24890000	0	0	0	0	0	0	0	0	0	2	1	2										2	1	2										0.13	0.0717	0.13
Q13200	PSMD2	26S proteasome non-ATPase regulatory subunit 2 OS=Homo sapiens GN=PSMD2 PE=1 SV=3 - [PSMD2_HUMAN]	26S proteasome non-ATPase regulatory subunit 2 OS	0.0771	2	5	5	6	908	100.1	0	4745000	3762000	0	1614000	0	0	0	4944000	0	0	0		1	2		2				1					1	2		2				1					0.0209	0.0264
Q92522	H1FX	Histone H1x OS=Homo sapiens GN=H1FX PE=1 SV=1 - [H1X_HUMAN]	Histone H1x OS	0.1221	1	3	3	6	213	22.5	0	0	23060000	0	499700	670200	0	0	3003000	0	0	0			1		1	2			1						1		1	3			1						0.0469
O75475	PSIP1	PC4 and SFRS1-interacting protein OS=Homo sapiens GN=PSIP1 PE=1 SV=1 - [PSIP1_HUMAN]	PC4 and SFRS1-interacting protein OS	0.0811	1	3	3	6	530	60.1	0	0	9007000	0	4801000	4050000	2304000	0	0	0	0	0			1		2	1	1								1		3	1	1								0.0321
K7EML9	TXNL1	Thioredoxin-like protein 1 (Fragment) OS=Homo sapiens GN=TXNL1 PE=1 SV=1 - [K7EML9_HUMAN]	Thioredoxin-like protein 1 (Fragment) OS	0.1884	3	2	2	6	138	15.5	0	0	9556000	1070000	2051000	0	5444000	0	0	0	0	0			2	1	2		1								2	1	2		1								0.1884
D6RDN0	CDV3	Protein CDV3 homolog OS=Homo sapiens GN=CDV3 PE=1 SV=1 - [D6RDN0_HUMAN]	Protein CDV3 homolog OS	0.213	5	1	1	5	108	11.7	0	0	0	2769000	6890000	5081000	0	0	0	0	0	0				1	2	2										1	2	2
Q8IU81	IRF2BP1	Interferon regulatory factor 2-binding protein 1 OS=Homo sapiens GN=IRF2BP1 PE=1 SV=1 - [I2BP1_HUMAN]	Interferon regulatory factor 2-binding protein 1 OS	0.0479	1	2	2	4	584	61.6	3599000	3034000	9634000	0	0	0	0	0	0	0	0	0	1	1	2										1	1	2										0.0257	0.0257	0.0479
O15355	PPM1G	Protein phosphatase 1G OS=Homo sapiens GN=PPM1G PE=1 SV=1 - [PPM1G_HUMAN]	Protein phosphatase 1G OS	0.0678	1	3	3	5	546	59.2	4834000	5071000	14270000	0	0	0	5720000	0	0	0	0	0	2	1	1				1						2	1	1				1						0.0531	0.0147	0.022
P62891	RPL39	60S ribosomal protein L39 OS=Homo sapiens GN=RPL39 PE=1 SV=2 - [RL39_HUMAN]	60S ribosomal protein L39 OS	0.1961	2	1	1	4	51	6.4	8307000	7562000	43930000	0	0	0	0	0	0	0	0	0	1	1	1										2	1	1										0.1961	0.1961	0.1961
Q7L4I2	RSRC2	Arginine/serine-rich coiled-coil protein 2 OS=Homo sapiens GN=RSRC2 PE=1 SV=1 - [RSRC2_HUMAN]	Arginine/serine-rich coiled-coil protein 2 OS	0.053	3	2	2	4	434	50.5	7473000	6950000	26500000	0	0	0	0	0	0	0	0	0	1	1	2										1	1	2										0.0276	0.0276	0.053
O95104	SCAF4	Splicing factor, arginine/serine-rich 15 OS=Homo sapiens GN=SCAF4 PE=1 SV=3 - [SFR15_HUMAN]	Splicing factor, arginine/serine-rich 15 OS	0.0166	2	2	2	4	1147	125.8	4910000	3070000	27830000	0	0	0	0	0	0	0	0	0	1	1	2										1	1	2										0.0105	0.0105	0.0166
O75351	VPS4B	Vacuolar protein sorting-associated protein 4B OS=Homo sapiens GN=VPS4B PE=1 SV=2 - [VPS4B_HUMAN]	Vacuolar protein sorting-associated protein 4B OS	0.0721	3	3	3	5	444	49.3	2268000	1558000	5091000	0	0	0	4052000	0	0	0	0	0	1	1	2				1						1	1	2				1						0.018	0.018	0.0541
A0A087WY03	SREK1	Splicing regulatory glutamine/lysine-rich protein 1 OS=Homo sapiens GN=SREK1 PE=4 SV=1 - [A0A087WY03_HUMAN]	Splicing regulatory glutamine/lysine-rich protein 1 OS	0.13	2	1	1	4	100	10.7	0	0	6434000	0	0	0	0	0	0	0	0	0	1	1	1										1	1	2										0.13	0.13	0.13
O00483	NDUFA4	Cytochrome c oxidase subunit NDUFA4 OS=Homo sapiens GN=NDUFA4 PE=1 SV=1 - [NDUA4_HUMAN]	Cytochrome c oxidase subunit NDUFA4 OS	0.1481	1	1	1	4	81	9.4	7548000	5365000	28650000	0	0	0	20080000	0	0	0	0	0	1	1	1				1						1	1	1				1						0.1481	0.1481	0.1481
P05386	RPLP1	60S acidic ribosomal protein P1 OS=Homo sapiens GN=RPLP1 PE=1 SV=1 - [RLA1_HUMAN]	60S acidic ribosomal protein P1 OS	0.1404	1	1	1	4	114	11.5	5050000	8481000	36800000	0	0	0	19910000	0	0	0	0	0	1	1	1				1						1	1	1				1						0.1404	0.1404	0.1404
P08579	SNRPB2	U2 small nuclear ribonucleoprotein B'' OS=Homo sapiens GN=SNRPB2 PE=1 SV=1 - [RU2B_HUMAN]	U2 small nuclear ribonucleoprotein B'' OS	0.12	3	1	2	3	225	25.5	20250000	18650000	10600000	0	0	0	0	0	0	0	0	0	1	1	1										1	1	1										0.0356	0.0356	0.0844
H0YEL5	PPIH	Peptidyl-prolyl cis-trans isomerase H (Fragment) OS=Homo sapiens GN=PPIH PE=1 SV=1 - [H0YEL5_HUMAN]	Peptidyl-prolyl cis-trans isomerase H (Fragment) OS	0.0938	3	1	1	3	96	10.3	4584000	4784000	24400000	0	0	0	0	0	0	0	0	0	1	1	1										1	1	1										0.0938	0.0938	0.0938
H7C5F5	DHX36	ATP-dependent RNA helicase DHX36 (Fragment) OS=Homo sapiens GN=DHX36 PE=1 SV=3 - [H7C5F5_HUMAN]	ATP-dependent RNA helicase DHX36 (Fragment) OS	0.0745	3	1	1	3	188	20.8	1181000	1667000	6383000	0	0	0	0	0	0	0	0	0	1	1	1										1	1	1										0.0745	0.0745	0.0745
F8WE41	NCBP2	Nuclear cap-binding protein subunit 2 OS=Homo sapiens GN=NCBP2 PE=1 SV=1 - [F8WE41_HUMAN]	Nuclear cap-binding protein subunit 2 OS	0.2037	2	1	1	3	54	6.2	2935000	3235000	21680000	0	0	0	0	0	0	0	0	0	1	1	1										1	1	1										0.2037	0.2037	0.2037
D6RHJ6	IGJ	Immunoglobulin J chain (Fragment) OS=Homo sapiens GN=IGJ PE=1 SV=1 - [D6RHJ6_HUMAN]	Immunoglobulin J chain (Fragment) OS	0.1592	4	2	2	3	157	17.7	9725000	6490000	15100000	0	0	0	0	0	0	0	0	0	1	1	1										1	1	1										0.0955	0.0955	0.0637
H7C4P4	U2SURP	U2 snRNP-associated SURP motif-containing protein (Fragment) OS=Homo sapiens GN=U2SURP PE=1 SV=1 - [H7C4P4_HUMAN]	U2 snRNP-associated SURP motif-containing protein (Fragment) OS	0.1383	1	1	1	3	94	10.8	4388000	2678000	5738000	0	0	0	0	0	0	0	0	0	1	1	1										1	1	1										0.1383	0.1383	0.1383
P62333	PSMC6	26S protease regulatory subunit 10B OS=Homo sapiens GN=PSMC6 PE=1 SV=1 - [PRS10_HUMAN]	26S protease regulatory subunit 10B OS	0.1105	4	3	3	3	389	44.1	0	3229000	8297000	0	0	0	0	0	0	0	0	0		1	1	1										1	1	1										0.0386	0.0437
I3L4G9	PRPSAP2	Phosphoribosyl pyrophosphate synthase-associated protein 2 (Fragment) OS=Homo sapiens GN=PRPSAP2 PE=1 SV=1 - [I3L4G9_HUMAN]	Phosphoribosyl pyrophosphate synthase-associated protein 2 (Fragment) OS	0.2727	7	2	2	3	143	15.8	0	4572000	11150000	0	0	0	0	0	0	0	0	0		1	1		1									1	1		1									0.0979	0.0979
O00182	LGALS9	Galectin-9 OS=Homo sapiens GN=LGALS9 PE=1 SV=2 - [LEG9_HUMAN]	Galectin-9 OS	0.0366	1	1	1	3	355	39.5	0	0	0	3272000	5364000	3379000	0	0	0	0	0	0				1	1	1										1	1	1
P02795	MT2A	Metallothionein-2 OS=Homo sapiens GN=MT2A PE=1 SV=1 - [MT2_HUMAN]	Metallothionein-2 OS	0.1967	5	1	1	3	61	6	0	0	0	983800	2811000	1430000	0	0	0	0	0	0				1	1	1										1	1	1
K4DIB9	CRIP1	Cysteine-rich protein 1 (Fragment) OS=Homo sapiens GN=CRIP1 PE=4 SV=1 - [K4DIB9_HUMAN]	Cysteine-rich protein 1 (Fragment) OS	0.2826	3	1	1	3	46	4.9	0	0	0	0	4894000	2632000	0	0	0	0	0	0				1	1	1										1	1	1
P54098	POLG	DNA polymerase subunit gamma-1 OS=Homo sapiens GN=POLG PE=1 SV=1 - [DPOG1_HUMAN]	DNA polymerase subunit gamma-1 OS	0.1977	5	16	16	23	1239	139.5	14950000	23340000	0	0	0	0	0	0	0	0	0	0	7	15											7	16											0.0872	0.1848
P11388	TOP2A	DNA topoisomerase 2-alpha OS=Homo sapiens GN=TOP2A PE=1 SV=3 - [TOP2A_HUMAN]	DNA topoisomerase 2-alpha OS	0.1319	2	11	17	19	1531	174.3	4190000	0	23600000	0	0	0	7470000	0	0	0	0	0	2		16				1						2		16				1						0.017		0.1234
P53396	ACLY	ATP-citrate synthase OS=Homo sapiens GN=ACLY PE=1 SV=3 - [ACLY_HUMAN]	ATP-citrate synthase OS	0.1635	3	13	13	16	1101	120.8	0	2830000	16490000	0	0	0	7065000	0	0	0	0	0		4	11				1							4	11				1							0.0445	0.1335
Q9P2I0	CPSF2	Cleavage and polyadenylation specificity factor subunit 2 OS=Homo sapiens GN=CPSF2 PE=1 SV=2 - [CPSF2_HUMAN]	Cleavage and polyadenylation specificity factor subunit 2 OS	0.1637	2	11	11	14	782	88.4	21590000	0	20380000	0	0	0	0	0	0	0	0	0	2		11										2		12										0.0345		0.1637
Q8IX12	CCAR1	Cell division cycle and apoptosis regulator protein 1 OS=Homo sapiens GN=CCAR1 PE=1 SV=2 - [CCAR1_HUMAN]	Cell division cycle and apoptosis regulator protein 1 OS	0.1191	5	11	11	14	1150	132.7	0	5031000	49910000	0	0	0	3118000	0	0	0	0	0		2	10				1							2	11				1							0.0209	0.1061
K9J957	PSME3	Proteasome activator complex subunit 3 OS=Homo sapiens GN=PSME3 PE=1 SV=1 - [K9J957_HUMAN]	Proteasome activator complex subunit 3 OS	0.3939	10	9	9	13	231	26.9	0	0	99930000	2565000	0	0	0	0	0	0	0	0			9	2											11	2											0.3939
Q8IWX8	CHERP	Calcium homeostasis endoplasmic reticulum protein OS=Homo sapiens GN=CHERP PE=1 SV=3 - [CHERP_HUMAN]	Calcium homeostasis endoplasmic reticulum protein OS	0.1234	2	9	9	12	916	103.6	0	4261000	27740000	0	0	0	0	0	0	0	0	0		2	9											2	10											0.0251	0.1234
P42285	SKIV2L2	Superkiller viralicidic activity 2-like 2 OS=Homo sapiens GN=SKIV2L2 PE=1 SV=3 - [SK2L2_HUMAN]	Superkiller viralicidic activity 2-like 2 OS	0.1382	3	11	11	12	1042	117.7	0	1524000	37870000	0	0	0	0	0	0	0	0	0		1	11											1	11											0.0067	0.1382
Q9Y2X3	NOP58	Nucleolar protein 58 OS=Homo sapiens GN=NOP58 PE=1 SV=1 - [NOP58_HUMAN]	Nucleolar protein 58 OS	0.3289	3	11	11	11	529	59.5	5161000	0	53810000	0	0	0	0	0	0	0	0	0	1		10										1		10										0.0246		0.3043
Q5VTR2	RNF20	E3 ubiquitin-protein ligase BRE1A OS=Homo sapiens GN=RNF20 PE=1 SV=2 - [BRE1A_HUMAN]	E3 ubiquitin-protein ligase BRE1A OS	0.1323	4	10	10	11	975	113.6	0	3409000	18170000	0	0	0	0	0	0	0	0	0		2	9											2	9											0.0256	0.121
E7EU96	CSNK2A1	Casein kinase II subunit alpha OS=Homo sapiens GN=CSNK2A1 PE=1 SV=1 - [E7EU96_HUMAN]	Casein kinase II subunit alpha OS	0.2727	5	8	8	12	385	45.3	0	6885000	37560000	0	0	0	2913000	0	0	0	0	0		2	8				1							2	9				1							0.0494	0.2727
Q9UHN1	POLG2	DNA polymerase subunit gamma-2, mitochondrial OS=Homo sapiens GN=POLG2 PE=1 SV=1 - [DPOG2_HUMAN]	DNA polymerase subunit gamma-2, mitochondrial OS	0.1361	2	5	5	9	485	54.9	9224000	14040000	0	0	0	0	0	0	0	0	0	0	3	5											3	6											0.0722	0.1361
Q9NW64	RBM22	Pre-mRNA-splicing factor RBM22 OS=Homo sapiens GN=RBM22 PE=1 SV=1 - [RBM22_HUMAN]	Pre-mRNA-splicing factor RBM22 OS	0.1619	3	6	6	9	420	46.9	0	8006000	45030000	0	0	0	0	0	0	0	0	0		2	6											2	7											0.05	0.1619
J3KMX2	SMARCD2	SWI/SNF-related matrix-associated actin-dependent regulator of chromatin subfamily D member 2 OS=Homo sapiens GN=SMARCD2 PE=1 SV=1 - [J3KMX2_HUMAN]	SWI/SNF-related matrix-associated actin-dependent regulator of chromatin subfamily D member 2 OS	0.1952	6	6	7	9	456	52.2	0	1337000	53190000	0	0	0	0	0	0	0	0	0		1	6											1	8											0.0154	0.1798
O75717	WDHD1	WD repeat and HMG-box DNA-binding protein 1 OS=Homo sapiens GN=WDHD1 PE=1 SV=1 - [WDHD1_HUMAN]	WD repeat and HMG-box DNA-binding protein 1 OS	0.07	2	6	6	8	1129	125.9	4044000	0	18660000	0	0	0	0	0	0	0	0	0	2		6										2		6										0.0221		0.07
Q8N1G2	CMTR1	Cap-specific mRNA (nucleoside-2'-O-)-methyltransferase 1 OS=Homo sapiens GN=CMTR1 PE=1 SV=1 - [CMTR1_HUMAN]	Cap-specific mRNA (nucleoside-2'-O-)-methyltransferase 1 OS	0.0826	2	6	6	9	835	95.3	0	3957000	15460000	0	0	0	0	0	0	0	0	0		2	6				1							2	6				1							0.0359	0.0826
C9JB04	WIPF1	WAS/WASL-interacting protein family member 1 (Fragment) OS=Homo sapiens GN=WIPF1 PE=1 SV=1 - [C9JB04_HUMAN]	WAS/WASL-interacting protein family member 1 (Fragment) OS	0.5987	3	1	4	8	157	15.1	0	0	73390000	0	0	0	0	0	0	0	0	0			3		1										7		1										0.2611
O60306	AQR	Intron-binding protein aquarius OS=Homo sapiens GN=AQR PE=1 SV=4 - [AQR_HUMAN]	Intron-binding protein aquarius OS	0.0545	2	6	6	7	1485	171.2	0	4094000	13940000	0	0	0	0	0	0	0	0	0		1	6											1	6											0.0088	0.0545
Q9UJV9	DDX41	Probable ATP-dependent RNA helicase DDX41 OS=Homo sapiens GN=DDX41 PE=1 SV=2 - [DDX41_HUMAN]	Probable ATP-dependent RNA helicase DDX41 OS	0.1061	4	6	6	8	622	69.8	0	1839000	12070000	0	0	0	1485000	0	0	0	0	0		2	5				1							2	5				1							0.0322	0.0916
P50453	SERPINB9	Serpin B9 OS=Homo sapiens GN=SERPINB9 PE=1 SV=1 - [SPB9_HUMAN]	Serpin B9 OS	0.1782	1	5	5	8	376	42.4	0	6895000	16450000	0	0	0	1605000	0	0	0	0	0		2	5				1							2	5				1							0.0559	0.1782
O14526	FCHO1	FCH domain only protein 1 OS=Homo sapiens GN=FCHO1 PE=1 SV=2 - [FCHO1_HUMAN]	FCH domain only protein 1 OS	0.0495	2	3	3	6	889	96.8	5534000	7007000	0	0	0	0	0	0	0	0	0	0	3	3											3	3											0.0495	0.0495
Q9BW19	KIFC1	Kinesin-like protein KIFC1 OS=Homo sapiens GN=KIFC1 PE=1 SV=2 - [KIFC1_HUMAN]	Kinesin-like protein KIFC1 OS	0.1367	2	4	5	7	673	73.7	91960000	0	125600000	0	0	0	0	0	103300000	0	0	0	1		5						1				1		5						1				0.0178		0.1367
Q9HCD5	NCOA5	Nuclear receptor coactivator 5 OS=Homo sapiens GN=NCOA5 PE=1 SV=2 - [NCOA5_HUMAN]	Nuclear receptor coactivator 5 OS	0.1192	2	5	5	7	579	65.5	3123000	0	41660000	0	0	0	3900000	0	0	0	0	0	1		5				1						1		5				1						0.0225		0.1192
Q9Y3C6	PPIL1	Peptidyl-prolyl cis-trans isomerase-like 1 OS=Homo sapiens GN=PPIL1 PE=1 SV=1 - [PPIL1_HUMAN]	Peptidyl-prolyl cis-trans isomerase-like 1 OS	0.3133	1	4	4	7	166	18.2	5545000	0	25060000	0	0	0	4956000	0	0	0	0	0	2		4				1						2		4				1						0.1446		0.3133
P29508	SERPINB3	Serpin B3 OS=Homo sapiens GN=SERPINB3 PE=1 SV=2 - [SPB3_HUMAN]	Serpin B3 OS	0.1359	5	5	5	6	390	44.5	6346000	4653000	0	0	0	0	0	0	0	0	0	0	2	4											2	4											0.0615	0.1
Q96KR1	ZFR	Zinc finger RNA-binding protein OS=Homo sapiens GN=ZFR PE=1 SV=2 - [ZFR_HUMAN]	Zinc finger RNA-binding protein OS	0.0652	2	5	5	6	1074	116.9	2001000	0	27810000	0	0	0	0	0	0	0	0	0	1		5										1		5										0.0084		0.0652
H7C1M2	SON	Protein SON (Fragment) OS=Homo sapiens GN=SON PE=1 SV=1 - [H7C1M2_HUMAN]	Protein SON (Fragment) OS	0.0591	6	5	5	6	1454	159.9	4444000	0	13180000	0	0	0	0	0	0	0	0	0	1		5										1		5										0.0096		0.0591
Q86YV5	SGK223	Tyrosine-protein kinase SgK223 OS=Homo sapiens GN=SGK223 PE=1 SV=4 - [SG223_HUMAN]	Tyrosine-protein kinase SgK223 OS	0.0718	1	6	6	6	1406	149.5	7004000	0	9040000	0	0	0	0	0	0	0	0	0	1		5										1		5										0.0092		0.0626
O60231	DHX16	Putative pre-mRNA-splicing factor ATP-dependent RNA helicase DHX16 OS=Homo sapiens GN=DHX16 PE=1 SV=2 - [DHX16_HUMAN]	Putative pre-mRNA-splicing factor ATP-dependent RNA helicase DHX16 OS	0.0557	4	4	5	6	1041	119.2	0	11830000	25560000	0	0	0	0	0	0	0	0	0		1	5											1	5											0.0086	0.0557
Q9BY77	POLDIP3	Polymerase delta-interacting protein 3 OS=Homo sapiens GN=POLDIP3 PE=1 SV=2 - [PDIP3_HUMAN]	Polymerase delta-interacting protein 3 OS	0.1805	6	5	5	7	421	46.1	0	7185000	20380000	0	0	0	2723000	0	0	0	0	0		2	4				1							2	4				1							0.0641	0.1473
Q5VTL8	PRPF38B	Pre-mRNA-splicing factor 38B OS=Homo sapiens GN=PRPF38B PE=1 SV=1 - [PR38B_HUMAN]	Pre-mRNA-splicing factor 38B OS	0.0916	1	4	4	6	546	64.4	0	0	14150000	0	0	0	0	0	0	0	0	0		1	4											1	5											0.0293	0.0916
O75792	RNASEH2A	Ribonuclease H2 subunit A OS=Homo sapiens GN=RNASEH2A PE=1 SV=2 - [RNH2A_HUMAN]	Ribonuclease H2 subunit A OS	0.1505	1	4	4	7	299	33.4	0	3627000	15650000	0	0	0	5767000	0	0	0	0	0		2	4				1							2	4				1							0.0769	0.1505
E9PKP7	UBTF	Nucleolar transcription factor 1 OS=Homo sapiens GN=UBTF PE=1 SV=1 - [E9PKP7_HUMAN]	Nucleolar transcription factor 1 OS	0.0631	4	4	4	6	745	87.4	0	3562000	10730000	0	0	0	0	0	0	0	0	0		2	4											2	4											0.0295	0.0631
P20073	ANXA7	Annexin A7 OS=Homo sapiens GN=ANXA7 PE=1 SV=3 - [ANXA7_HUMAN]	Annexin A7 OS	0.1127	1	4	4	5	488	52.7	4266000	0	24360000	0	0	0	0	0	0	0	0	0	1		4										1		4										0.0184		0.1127
P41223	BUD31	Protein BUD31 homolog OS=Homo sapiens GN=BUD31 PE=1 SV=2 - [BUD31_HUMAN]	Protein BUD31 homolog OS	0.2778	4	3	3	5	144	17	7151000	0	21100000	0	0	0	0	0	0	0	0	0	1		3										1		4										0.0694		0.2778
Q13895	BYSL	Bystin OS=Homo sapiens GN=BYSL PE=1 SV=3 - [BYST_HUMAN]	Bystin OS	0.1327	3	4	4	6	437	49.6	1478000	0	6750000	0	0	0	1841000	0	0	0	0	0	1		4				1						1		4				1						0.0183		0.1327
P67870	CSNK2B	Casein kinase II subunit beta OS=Homo sapiens GN=CSNK2B PE=1 SV=1 - [CSK2B_HUMAN]	Casein kinase II subunit beta OS	0.1163	5	2	2	5	215	24.9	7499000	0	25840000	0	0	0	0	0	0	0	0	0	2		2										2		3										0.1163		0.1163
Q9Y661	HS3ST4	Heparan sulfate glucosamine 3-O-sulfotransferase 4 OS=Homo sapiens GN=HS3ST4 PE=2 SV=3 - [HS3S4_HUMAN]	Heparan sulfate glucosamine 3-O-sulfotransferase 4 OS	0.0241	1	1	1	5	456	49.8	311000000	244800000	0	0	0	0	0	0	0	0	0	0	1	1											3	2											0.0241	0.0241
Q9BSD7	NTPCR	Cancer-related nucleoside-triphosphatase OS=Homo sapiens GN=NTPCR PE=1 SV=1 - [NTPCR_HUMAN]	Cancer-related nucleoside-triphosphatase OS	0.2895	2	4	4	5	190	20.7	1208000	0	19680000	0	0	0	0	0	0	0	0	0	1		4										1		4										0.1053		0.2895
Q9H2H8	PPIL3	Peptidyl-prolyl cis-trans isomerase-like 3 OS=Homo sapiens GN=PPIL3 PE=1 SV=1 - [PPIL3_HUMAN]	Peptidyl-prolyl cis-trans isomerase-like 3 OS	0.2919	4	4	4	5	161	18.1	4806000	0	57780000	0	0	0	0	0	0	0	0	0	1		4										1		4										0.0683		0.2919
Q9Y5S9	RBM8A	RNA-binding protein 8A OS=Homo sapiens GN=RBM8A PE=1 SV=1 - [RBM8A_HUMAN]	RNA-binding protein 8A OS	0.2184	1	3	3	6	174	19.9	22510000	0	33450000	0	0	0	3289000	0	0	0	0	0	1		3				1						1		4				1						0.0632		0.2184
Q93009	USP7	Ubiquitin carboxyl-terminal hydrolase 7 OS=Homo sapiens GN=USP7 PE=1 SV=2 - [UBP7_HUMAN]	Ubiquitin carboxyl-terminal hydrolase 7 OS	0.0499	3	4	4	5	1102	128.2	1516000	0	9966000	0	0	0	0	0	0	0	0	0	1		4										1		4										0.0073		0.0499
Q49AN9	SNRPG	SNRPG protein OS=Homo sapiens GN=SNRPG PE=2 SV=1 - [Q49AN9_HUMAN]	SNRPG protein OS	0.2031	4	2	2	5	64	7.1	28930000	0	76620000	0	0	0	0	0	0	0	0	0	2		2										2		3										0.2031		0.2031
Q9Y4Z0	LSM4	U6 snRNA-associated Sm-like protein LSm4 OS=Homo sapiens GN=LSM4 PE=1 SV=1 - [LSM4_HUMAN]	U6 snRNA-associated Sm-like protein LSm4 OS	0.2014	5	3	3	6	139	15.3	0	3905000	21770000	0	0	0	3414000	0	0	0	0	0		1	3				1							1	4				1							0.0719	0.2014
Q9UKD2	MRTO4	mRNA turnover protein 4 homolog OS=Homo sapiens GN=MRTO4 PE=1 SV=2 - [MRT4_HUMAN]	mRNA turnover protein 4 homolog OS	0.2008	1	5	5	5	239	27.5	0	2449000	10820000	0	0	0	0	0	0	0	0	0		1	4											1	4											0.0335	0.1674
O43252	PAPSS1	Bifunctional 3'-phosphoadenosine 5'-phosphosulfate synthase 1 OS=Homo sapiens GN=PAPSS1 PE=1 SV=2 - [PAPS1_HUMAN]	Bifunctional 3'-phosphoadenosine 5'-phosphosulfate synthase 1 OS	0.1298	1	6	6	6	624	70.8	0	3208000	12520000	0	0	0	4041000	0	0	0	0	0		1	4				1							1	4				1							0.016	0.0946
O43242	PSMD3	26S proteasome non-ATPase regulatory subunit 3 OS=Homo sapiens GN=PSMD3 PE=1 SV=2 - [PSMD3_HUMAN]	26S proteasome non-ATPase regulatory subunit 3 OS	0.1217	1	5	5	6	534	60.9	0	1992000	11450000	0	0	0	2207000	0	0	0	0	0		1	4				1							1	4				1							0.0225	0.1011
O43670	ZNF207	BUB3-interacting and GLEBS motif-containing protein ZNF207 OS=Homo sapiens GN=ZNF207 PE=1 SV=1 - [ZN207_HUMAN]	BUB3-interacting and GLEBS motif-containing protein ZNF207 OS	0.0544	9	2	2	6	478	50.7	0	10730000	75520000	0	0	0	7773000	0	0	0	0	0		2	2				1							2	3				1							0.0544	0.0544
R4GNA2	ANKRD30A	Ankyrin repeat domain-containing protein 30A OS=Homo sapiens GN=ANKRD30A PE=4 SV=1 - [R4GNA2_HUMAN]	Ankyrin repeat domain-containing protein 30A OS	0.0134	3	1	1	6	1341	152.6	0	0	345900000	0	0	0	0	0	0	0	0	0		1	1				1							1	4				1							0.0134	0.0134
P61088	UBE2N	Ubiquitin-conjugating enzyme E2 N OS=Homo sapiens GN=UBE2N PE=1 SV=1 - [UBE2N_HUMAN]	Ubiquitin-conjugating enzyme E2 N OS	0.3355	6	5	5	5	152	17.1	0	0	17200000	0	0	0	0	0	0	0	0	0			4		1										4		1										0.2632
M0QY97	ZC3H4	Zinc finger CCCH domain-containing protein 4 (Fragment) OS=Homo sapiens GN=ZC3H4 PE=1 SV=1 - [M0QY97_HUMAN]	Zinc finger CCCH domain-containing protein 4 (Fragment) OS	0.0648	2	3	3	5	910	95.5	0	0	14460000	783900	0	0	0	0	0	0	0	0			2	1											3	2											0.044
P01008	SERPINC1	Antithrombin-III OS=Homo sapiens GN=SERPINC1 PE=1 SV=1 - [ANT3_HUMAN]	Antithrombin-III OS	0.0797	2	2	2	5	464	52.6	20870000	10350000	0	0	0	0	0	0	0	0	0	0	2	1						1					3	1						1					0.0797	0.0302
Q9NY12	GAR1	H/ACA ribonucleoprotein complex subunit 1 OS=Homo sapiens GN=GAR1 PE=1 SV=1 - [GAR1_HUMAN]	H/ACA ribonucleoprotein complex subunit 1 OS	0.0737	1	2	2	4	217	22.3	4613000	0	29170000	0	0	0	0	0	0	0	0	0	1		2										1		3										0.0415		0.0737
O95239	KIF4A	Chromosome-associated kinesin KIF4A OS=Homo sapiens GN=KIF4A PE=1 SV=3 - [KIF4A_HUMAN]	Chromosome-associated kinesin KIF4A OS	0.0308	1	3	3	4	1232	139.8	2126000	0	11510000	0	0	0	0	0	0	0	0	0	1		3										1		3										0.0089		0.0308
Q92620	DHX38	Pre-mRNA-splicing factor ATP-dependent RNA helicase PRP16 OS=Homo sapiens GN=DHX38 PE=1 SV=2 - [PRP16_HUMAN]	Pre-mRNA-splicing factor ATP-dependent RNA helicase PRP16 OS	0.0562	3	5	5	5	1227	140.4	2494000	0	5572000	0	0	0	1604000	0	0	0	0	0	1		3				1						1		3				1						0.0106		0.0359
Q9UKA9	PTBP2	Polypyrimidine tract-binding protein 2 OS=Homo sapiens GN=PTBP2 PE=1 SV=1 - [PTBP2_HUMAN]	Polypyrimidine tract-binding protein 2 OS	0.0527	2	1	2	5	531	57.5	44670000	0	86540000	0	0	0	19030000	0	0	0	0	0	1		2				1						1		3				1						0.0151		0.0527
P46063	RECQL	ATP-dependent DNA helicase Q1 OS=Homo sapiens GN=RECQL PE=1 SV=3 - [RECQ1_HUMAN]	ATP-dependent DNA helicase Q1 OS	0.0586	4	3	3	4	649	73.4	2610000	0	8791000	0	0	0	0	0	0	0	0	0	1		3										1		3										0.0169		0.0586
E7ESB6	GIGYF2	PERQ amino acid-rich with GYF domain-containing protein 2 (Fragment) OS=Homo sapiens GN=GIGYF2 PE=1 SV=1 - [E7ESB6_HUMAN]	PERQ amino acid-rich with GYF domain-containing protein 2 (Fragment) OS	0.061	4	3	3	4	836	96.2	7606000	4880000	0	0	0	0	0	0	0	0	0	0	2	2											2	2											0.0443	0.0371
H3BQF1	APRT	Adenine phosphoribosyltransferase (Fragment) OS=Homo sapiens GN=APRT PE=1 SV=3 - [H3BQF1_HUMAN]	Adenine phosphoribosyltransferase (Fragment) OS	0.2416	5	3	3	4	149	16.4	3893000	0	15190000	0	0	0	0	0	0	0	0	0	1		3										1		3										0.0671		0.2416
Q96L91	EP400	E1A-binding protein p400 OS=Homo sapiens GN=EP400 PE=1 SV=4 - [EP400_HUMAN]	E1A-binding protein p400 OS	0.0187	1	4	4	4	3159	343.3	0	2222000	4711000	0	0	0	0	0	0	0	0	0		1	3											1	3											0.0054	0.0133
P51610	HCFC1	Host cell factor 1 OS=Homo sapiens GN=HCFC1 PE=1 SV=2 - [HCFC1_HUMAN]	Host cell factor 1 OS	0.026	2	3	3	4	2035	208.6	0	4446000	12840000	0	0	0	0	0	0	0	0	0		2	2											2	2											0.0128	0.0192
Q14807	KIF22	Kinesin-like protein KIF22 OS=Homo sapiens GN=KIF22 PE=1 SV=5 - [KIF22_HUMAN]	Kinesin-like protein KIF22 OS	0.0647	4	3	3	5	665	73.2	0	851900	9661000	0	0	0	2181000	0	0	0	0	0		1	3				1							1	3				1							0.015	0.0647
P49643	PRIM2	DNA primase large subunit OS=Homo sapiens GN=PRIM2 PE=1 SV=2 - [PRI2_HUMAN]	DNA primase large subunit OS	0.0786	1	3	3	4	509	58.8	0	2114000	7663000	0	0	0	0	0	0	0	0	0		1	3											1	3											0.0216	0.0786
Q15796	SMAD2	Mothers against decapentaplegic homolog 2 OS=Homo sapiens GN=SMAD2 PE=1 SV=1 - [SMAD2_HUMAN]	Mothers against decapentaplegic homolog 2 OS	0.0749	12	2	3	5	467	52.3	0	3484000	9945000	0	0	0	5145000	0	0	0	0	0		1	3				1							1	3				1							0.0278	0.0749
P04818	TYMS	Thymidylate synthase OS=Homo sapiens GN=TYMS PE=1 SV=3 - [TYSY_HUMAN]	Thymidylate synthase OS	0.1214	1	3	3	4	313	35.7	0	1727000	6750000	0	0	0	0	0	0	0	0	0		2	2											2	2											0.0863	0.0703
E9PL38	PSMD13	26S proteasome non-ATPase regulatory subunit 13 (Fragment) OS=Homo sapiens GN=PSMD13 PE=1 SV=1 - [E9PL38_HUMAN]	26S proteasome non-ATPase regulatory subunit 13 (Fragment) OS	0.1749	6	3	3	4	263	29.7	0	1444000	8408000	0	0	0	0	0	0	0	0	0		1	2											1	3											0.0837	0.0913
Q9UKT9	IKZF3	Zinc finger protein Aiolos OS=Homo sapiens GN=IKZF3 PE=1 SV=2 - [IKZF3_HUMAN]	Zinc finger protein Aiolos OS	0.0688	1	2	2	4	509	58	0	0	6828000	0	2860000	0	0	0	0	0	0	0			2		2										2		2										0.0688
Q9H1E3	NUCKS1	Nuclear ubiquitous casein and cyclin-dependent kinase substrate 1 OS=Homo sapiens GN=NUCKS1 PE=1 SV=1 - [NUCKS_HUMAN]	Nuclear ubiquitous casein and cyclin-dependent kinase substrate 1 OS	0.1152	1	3	3	4	243	27.3	0	0	13590000	0	3870000	0	0	0	0	0	0	0			2		1										2		2										0.0823
P98179	RBM3	Putative RNA-binding protein 3 OS=Homo sapiens GN=RBM3 PE=1 SV=1 - [RBM3_HUMAN]	Putative RNA-binding protein 3 OS	0.2102	1	2	2	5	157	17.2	0	0	96880000	0	0	3485000	10860000	0	0	0	0	0			1			1	1								3			1	1								0.1146
P62306	SNRPF	Small nuclear ribonucleoprotein F OS=Homo sapiens GN=SNRPF PE=1 SV=1 - [RUXF_HUMAN]	Small nuclear ribonucleoprotein F OS	0.2442	1	2	2	4	86	9.7	0	0	14940000	0	3708000	0	0	0	0	0	0	0			2		1										3		1										0.2442
P24385	CCND1	G1/S-specific cyclin-D1 OS=Homo sapiens GN=CCND1 PE=1 SV=1 - [CCND1_HUMAN]	G1/S-specific cyclin-D1 OS	0.1051	2	2	2	3	295	33.7	13150000	0	11950000	0	0	0	0	0	0	0	0	0	1		2										1		2										0.0441		0.1051
P33552	CKS2	Cyclin-dependent kinases regulatory subunit 2 OS=Homo sapiens GN=CKS2 PE=1 SV=1 - [CKS2_HUMAN]	Cyclin-dependent kinases regulatory subunit 2 OS	0.2405	1	2	2	4	79	9.9	2612000	0	12540000	0	0	0	2385000	0	0	0	0	0	1		1				1						1		2				1						0.1266		0.1139
P46109	CRKL	Crk-like protein OS=Homo sapiens GN=CRKL PE=1 SV=1 - [CRKL_HUMAN]	Crk-like protein OS	0.1518	1	3	3	3	303	33.8	4915000	0	11060000	0	0	0	0	0	0	0	0	0	1		2										1		2										0.0561		0.0957
Q8NF50	DOCK8	Dedicator of cytokinesis protein 8 OS=Homo sapiens GN=DOCK8 PE=1 SV=3 - [DOCK8_HUMAN]	Dedicator of cytokinesis protein 8 OS	0.0181	5	4	4	4	2099	238.4	2110000	2524000	0	0	0	0	2469000	0	0	0	0	0	1	2					1						1	2					1						0.0043	0.0081
P62312	LSM6	U6 snRNA-associated Sm-like protein LSm6 OS=Homo sapiens GN=LSM6 PE=1 SV=1 - [LSM6_HUMAN]	U6 snRNA-associated Sm-like protein LSm6 OS	0.2375	1	2	2	3	80	9.1	7090000	0	21070000	0	0	0	0	0	0	0	0	0	1		2										1		2										0.1375		0.2375
B4DHE8	MSI2	RNA-binding protein Musashi homolog 2 OS=Homo sapiens GN=MSI2 PE=2 SV=1 - [B4DHE8_HUMAN]	RNA-binding protein Musashi homolog 2 OS	0.0926	5	2	2	3	324	34.8	3761000	0	25620000	0	0	0	0	0	0	0	0	0	1		2										1		2										0.0463		0.0926
H7C3P7	RALA	Ras-related protein Ral-A (Fragment) OS=Homo sapiens GN=RALA PE=1 SV=1 - [H7C3P7_HUMAN]	Ras-related protein Ral-A (Fragment) OS	0.1524	8	2	2	4	164	18.4	2528000	2176000	0	0	0	0	12670000	0	0	0	0	0	1	2					1						1	2					1						0.0854	0.1524
H7C053	PQBP1	Polyglutamine-binding protein 1 (Fragment) OS=Homo sapiens GN=PQBP1 PE=1 SV=1 - [H7C053_HUMAN]	Polyglutamine-binding protein 1 (Fragment) OS	0.2867	2	2	2	3	150	16.6	12540000	0	34720000	0	0	0	0	0	0	0	0	0	1		2										1		2										0.12		0.2867
A0A087WT55	DCP1A	mRNA-decapping enzyme 1A (Fragment) OS=Homo sapiens GN=DCP1A PE=1 SV=1 - [A0A087WT55_HUMAN]	mRNA-decapping enzyme 1A (Fragment) OS	0.1308	4	3	3	3	260	29	0	0	5325000	0	0	0	0	0	0	0	0	0	1		2										1		2										0.0423		0.0885
A0A087X270	RFC3	Replication factor C subunit 3 (Fragment) OS=Homo sapiens GN=RFC3 PE=1 SV=1 - [A0A087X270_HUMAN]	Replication factor C subunit 3 (Fragment) OS	0.3398	2	3	3	3	103	11.9	3062000	0	9281000	0	0	0	0	0	0	0	0	0	1		2										1		2										0.1165		0.2233
Q9UFW8	CGGBP1	CGG triplet repeat-binding protein 1 OS=Homo sapiens GN=CGGBP1 PE=1 SV=2 - [CGBP1_HUMAN]	CGG triplet repeat-binding protein 1 OS	0.1078	2	2	2	3	167	18.8	0	1753000	6712000	0	0	0	0	0	0	0	0	0		1	2											1	2											0.0539	0.1078
Q96F86	EDC3	Enhancer of mRNA-decapping protein 3 OS=Homo sapiens GN=EDC3 PE=1 SV=1 - [EDC3_HUMAN]	Enhancer of mRNA-decapping protein 3 OS	0.1043	3	3	3	4	508	56	0	2569000	20310000	0	0	0	3850000	0	0	0	0	0		1	2				1							1	2				1							0.0335	0.0728
Q01469	FABP5	Fatty acid-binding protein, epidermal OS=Homo sapiens GN=FABP5 PE=1 SV=3 - [FABP5_HUMAN]	Fatty acid-binding protein, epidermal OS	0.3037	3	3	3	4	135	15.2	0	9359000	19050000	0	0	0	17090000	0	0	0	0	0		2	1				1							2	1				1							0.237	0.0667
Q8N1G4	LRRC47	Leucine-rich repeat-containing protein 47 OS=Homo sapiens GN=LRRC47 PE=1 SV=1 - [LRC47_HUMAN]	Leucine-rich repeat-containing protein 47 OS	0.0738	1	3	3	4	583	63.4	0	1728000	6637000	0	0	0	4943000	0	0	0	0	0		1	2				1							1	2				1							0.0309	0.0429
P18669	PGAM1	Phosphoglycerate mutase 1 OS=Homo sapiens GN=PGAM1 PE=1 SV=2 - [PGAM1_HUMAN]	Phosphoglycerate mutase 1 OS	0.0984	3	2	2	3	254	28.8	0	2324000	13170000	0	0	0	0	0	0	0	0	0		1	2											1	2											0.0551	0.0984
P35998	PSMC2	26S protease regulatory subunit 7 OS=Homo sapiens GN=PSMC2 PE=1 SV=3 - [PRS7_HUMAN]	26S protease regulatory subunit 7 OS	0.0531	1	2	2	4	433	48.6	0	3668000	4026000	0	0	0	3413000	0	0	0	0	0		1	2				1							1	2				1							0.0277	0.0531
Q9NQG5	RPRD1B	Regulation of nuclear pre-mRNA domain-containing protein 1B OS=Homo sapiens GN=RPRD1B PE=1 SV=1 - [RPR1B_HUMAN]	Regulation of nuclear pre-mRNA domain-containing protein 1B OS	0.0951	2	2	2	3	326	36.9	0	3938000	12640000	0	0	0	0	0	0	0	0	0		1	2											1	2											0.0491	0.0951
O75940	SMNDC1	Survival of motor neuron-related-splicing factor 30 OS=Homo sapiens GN=SMNDC1 PE=1 SV=1 - [SPF30_HUMAN]	Survival of motor neuron-related-splicing factor 30 OS	0.2437	1	3	3	3	238	26.7	0	6986000	20520000	0	0	0	0	0	0	0	0	0		1	2											1	2											0.1134	0.1303
P49458	SRP9	Signal recognition particle 9 kDa protein OS=Homo sapiens GN=SRP9 PE=1 SV=2 - [SRP09_HUMAN]	Signal recognition particle 9 kDa protein OS	0.2209	2	2	2	4	86	10.1	0	6857000	31560000	0	0	0	10250000	0	0	0	0	0		1	2				1							1	2				1							0.1279	0.2209
P10599	TXN	Thioredoxin OS=Homo sapiens GN=TXN PE=1 SV=3 - [THIO_HUMAN]	Thioredoxin OS	0.3429	1	3	3	3	105	11.7	0	5308000	40140000	0	0	0	0	0	0	0	0	0		2	1											2	1											0.219	0.1238
Q86W42	THOC6	THO complex subunit 6 homolog OS=Homo sapiens GN=THOC6 PE=1 SV=1 - [THOC6_HUMAN]	THO complex subunit 6 homolog OS	0.0587	1	2	2	4	341	37.5	0	3998000	7612000	0	0	0	4268000	0	0	0	0	0		1	2				1							1	2				1							0.0323	0.0587
E9PLT0	CSDE1	Cold shock domain-containing protein E1 OS=Homo sapiens GN=CSDE1 PE=1 SV=1 - [E9PLT0_HUMAN]	Cold shock domain-containing protein E1 OS	0.0284	3	2	2	4	668	74.5	0	3034000	8761000	0	0	0	3590000	0	0	0	0	0		1	2				1							1	2				1							0.012	0.0284
H0YJB5	RALGAPA1	Ral GTPase-activating protein subunit alpha-1 (Fragment) OS=Homo sapiens GN=RALGAPA1 PE=4 SV=1 - [H0YJB5_HUMAN]	Ral GTPase-activating protein subunit alpha-1 (Fragment) OS	0.0208	2	1	1	3	722	81	0	523600000	0	0	0	0	0	0	0	0	0	0		1	1											2	1											0.0208	0.0208
K7ES31	EIF3K	Eukaryotic translation initiation factor 3 subunit K OS=Homo sapiens GN=EIF3K PE=1 SV=1 - [K7ES31_HUMAN]	Eukaryotic translation initiation factor 3 subunit K OS	0.1825	4	2	2	3	137	15.9	0	6166000	12660000	0	0	0	0	0	0	0	0	0		1	2											1	2											0.0803	0.1825
F5H5S0	RFC5	Replication factor C subunit 5 (Fragment) OS=Homo sapiens GN=RFC5 PE=1 SV=1 - [F5H5S0_HUMAN]	Replication factor C subunit 5 (Fragment) OS	0.2115	4	2	2	3	104	11.9	0	3292000	14890000	0	0	0	0	0	0	0	0	0		1	2											1	2											0.0962	0.2115
A6NJA2	USP14	Ubiquitin carboxyl-terminal hydrolase OS=Homo sapiens GN=USP14 PE=1 SV=2 - [A6NJA2_HUMAN]	Ubiquitin carboxyl-terminal hydrolase OS	0.1295	5	3	3	4	448	51.1	0	0	12040000	0	0	0	3464000	0	0	0	0	0		1	2				1							1	2				1							0.029	0.0938
R4GMT0	ACTR1A	Alpha-centractin OS=Homo sapiens GN=ACTR1A PE=1 SV=1 - [R4GMT0_HUMAN]	Alpha-centractin OS	0.1386	3	3	3	4	332	37.4	0	7762000	10140000	0	0	0	21990000	0	0	0	0	0		1	2				1							1	2				1							0.0663	0.0723
E9PP31	CAPRIN1	Uncharacterized protein OS=Homo sapiens GN=CAPRIN1 PE=1 SV=1 - [E9PP31_HUMAN]	Uncharacterized protein OS	0.1292	5	2	2	4	178	19.4	0	3945000	17790000	0	0	0	0	0	3778000	0	0	0		1	2						1					1	2						1					0.0618	0.1292
H0YE82	NAGK	N-acetyl-D-glucosamine kinase (Fragment) OS=Homo sapiens GN=NAGK PE=1 SV=2 - [H0YE82_HUMAN]	N-acetyl-D-glucosamine kinase (Fragment) OS	0.2024	6	2	2	3	84	8.8	0	1699000	6223000	0	0	0	0	0	0	0	0	0		1	2											1	2											0.119	0.2024
H0YGX7	ARHGDIB	Rho GDP-dissociation inhibitor 2 (Fragment) OS=Homo sapiens GN=ARHGDIB PE=1 SV=1 - [H0YGX7_HUMAN]	Rho GDP-dissociation inhibitor 2 (Fragment) OS	0.241	5	3	3	3	195	22.4	0	0	25960000	0	3364000	0	0	0	0	0	0	0			2		1										2		1										0.2
Q9H3K6	BOLA2	BolA-like protein 2 OS=Homo sapiens GN=BOLA2 PE=1 SV=1 - [BOLA2_HUMAN]	BolA-like protein 2 OS	0.186	4	1	1	3	86	10.1	0	0	0	929900	2703000	0	0	0	0	0	0	0				1	1											1	2
P20290	BTF3	Transcription factor BTF3 OS=Homo sapiens GN=BTF3 PE=1 SV=1 - [BTF3_HUMAN]	Transcription factor BTF3 OS	0.1699	1	1	1	3	206	22.2	0	0	0	8795000	11550000	0	0	0	0	0	0	0				1	1											1	2
F8VSA6	NEDD8	NEDD8 OS=Homo sapiens GN=NEDD8 PE=4 SV=1 - [F8VSA6_HUMAN]	NEDD8 OS	0.38	5	1	1	3	50	5.9	0	0	0	2524000	3040000	0	0	0	0	0	0	0				2	1											2	1
P02656	APOC3	Apolipoprotein C-III OS=Homo sapiens GN=APOC3 PE=1 SV=1 - [APOC3_HUMAN]	Apolipoprotein C-III OS	0.1616	2	1	1	4	99	10.8	0	0	0	0	9838000	10150000	0	0	0	0	9393000	0					1	1					1						1	2					1
P38432	COIL	Coilin OS=Homo sapiens GN=COIL PE=1 SV=1 - [COIL_HUMAN]	Coilin OS	0.0469	1	2	2	2	576	62.6	0	0	8578000	0	0	0	0	0	0	0	0	0	1		1										1		1										0.0174		0.0295
Q9Y5B0	CTDP1	RNA polymerase II subunit A C-terminal domain phosphatase OS=Homo sapiens GN=CTDP1 PE=1 SV=3 - [CTDP1_HUMAN]	RNA polymerase II subunit A C-terminal domain phosphatase OS	0.0156	1	1	1	2	961	104.3	4891000	5759000	0	0	0	0	0	0	0	0	0	0	1	1											1	1											0.0156	0.0156
P62310	LSM3	U6 snRNA-associated Sm-like protein LSm3 OS=Homo sapiens GN=LSM3 PE=1 SV=2 - [LSM3_HUMAN]	U6 snRNA-associated Sm-like protein LSm3 OS	0.1176	1	1	1	3	102	11.8	8333000	0	35010000	0	0	0	0	1496000	0	0	0	0	1		1					1					1		1					1					0.1176		0.1176
P05164	MPO	Myeloperoxidase OS=Homo sapiens GN=MPO PE=1 SV=1 - [PERM_HUMAN]	Myeloperoxidase OS	0.0134	1	1	1	3	745	83.8	4202000	0	4217000	0	0	0	0	2708000	0	0	0	0	1		1					1					1		1					1					0.0134		0.0134
Q9UL25	RAB21	Ras-related protein Rab-21 OS=Homo sapiens GN=RAB21 PE=1 SV=3 - [RAB21_HUMAN]	Ras-related protein Rab-21 OS	0.1022	1	2	2	3	225	24.3	2468000	0	5417000	0	0	0	0	0	0	0	0	0	1		1				1						1		1				1						0.0444		0.0578
P0CW22	RPS17L	40S ribosomal protein S17-like OS=Homo sapiens GN=RPS17L PE=1 SV=1 - [RS17L_HUMAN]	40S ribosomal protein S17-like OS	0.163	4	2	2	2	135	15.5	6416000	0	0	0	2981000	0	0	0	0	0	0	0	1				1								1				1								0.0741
H7C3H4	SETD2	Histone-lysine N-methyltransferase SETD2 (Fragment) OS=Homo sapiens GN=SETD2 PE=1 SV=1 - [H7C3H4_HUMAN]	Histone-lysine N-methyltransferase SETD2 (Fragment) OS	0.0048	2	1	1	2	1675	189.6	19280000	0	28180000	0	0	0	0	0	0	0	0	0	1		1										1		1										0.0048		0.0048
E9PMI6	CLNS1A	Methylosome subunit pICln OS=Homo sapiens GN=CLNS1A PE=1 SV=1 - [E9PMI6_HUMAN]	Methylosome subunit pICln OS	0.0778	4	1	1	2	167	18.2	3772000	0	13580000	0	0	0	0	0	0	0	0	0	1		1										1		1										0.0778		0.0778
Q5JR89	KIF2C	Kinesin-like protein KIF2C (Fragment) OS=Homo sapiens GN=KIF2C PE=1 SV=1 - [Q5JR89_HUMAN]	Kinesin-like protein KIF2C (Fragment) OS	0.0453	3	1	1	2	287	32.4	2376000	0	8667000	0	0	0	0	0	0	0	0	0	1		1										1		1										0.0453		0.0453
G3V279	ERH	Enhancer of rudimentary homolog OS=Homo sapiens GN=ERH PE=1 SV=1 - [G3V279_HUMAN]	Enhancer of rudimentary homolog OS	0.2394	2	1	1	2	71	8.2	20950000	0	19770000	0	0	0	0	0	0	0	0	0	1		1										1		1										0.2394		0.2394
S4R3B5	SEC61B	Protein transport protein Sec61 subunit beta OS=Homo sapiens GN=SEC61B PE=1 SV=1 - [S4R3B5_HUMAN]	Protein transport protein Sec61 subunit beta OS	0.2381	2	1	1	3	42	4.9	10660000	6093000	0	0	0	0	34020000	0	0	0	0	0	1	1					1						1	1					1						0.2381	0.2381
D6RAW0	UBE2D3	Ubiquitin-conjugating enzyme E2 D3 (Fragment) OS=Homo sapiens GN=UBE2D3 PE=3 SV=1 - [D6RAW0_HUMAN]	Ubiquitin-conjugating enzyme E2 D3 (Fragment) OS	0.1528	7	1	1	3	72	8.2	29770000	14900000	0	0	0	0	0	0	27980000	0	0	0	1	1							1				1	1							1				0.1528	0.1528
H0Y9T5	DCP2	m7GpppN-mRNA hydrolase (Fragment) OS=Homo sapiens GN=DCP2 PE=1 SV=2 - [H0Y9T5_HUMAN]	m7GpppN-mRNA hydrolase (Fragment) OS	0.0224	2	1	1	2	402	44.8	3176000	2524000	0	0	0	0	0	0	0	0	0	0	1	1											1	1											0.0224	0.0224
A0A087WXI1	HIBCH	3-hydroxyisobutyryl-CoA hydrolase, mitochondrial OS=Homo sapiens GN=HIBCH PE=1 SV=1 - [A0A087WXI1_HUMAN]	3-hydroxyisobutyryl-CoA hydrolase, mitochondrial OS	0.0316	2	1	1	3	380	42.8	584600	0	4048000	0	0	0	2797000	0	0	0	0	0	1		1				1						1		1				1						0.0316		0.0316
P20248	CCNA2	Cyclin-A2 OS=Homo sapiens GN=CCNA2 PE=1 SV=2 - [CCNA2_HUMAN]	Cyclin-A2 OS	0.0486	1	1	1	2	432	48.5	0	4039000	14900000	0	0	0	0	0	0	0	0	0		1	1											1	1											0.0486	0.0486
P00450	CP	Ceruloplasmin OS=Homo sapiens GN=CP PE=1 SV=1 - [CERU_HUMAN]	Ceruloplasmin OS	0.0197	3	2	2	2	1065	122.1	0	1175000	7093000	0	0	0	0	0	0	0	0	0		1	1											1	1											0.0103	0.0197
O75505	DUX2	Putative double homeobox protein 2 OS=Homo sapiens GN=DUX2 PE=3 SV=1 - [DUX2_HUMAN]	Putative double homeobox protein 2 OS	0.2625	1	1	1	2	80	9.2	0	700300000	1007000000	0	0	0	0	0	0	0	0	0		1	1											1	1											0.2625	0.2625
O75822	EIF3J	Eukaryotic translation initiation factor 3 subunit J OS=Homo sapiens GN=EIF3J PE=1 SV=2 - [EIF3J_HUMAN]	Eukaryotic translation initiation factor 3 subunit J OS	0.0426	1	1	1	2	258	29	0	2382000	5335000	0	0	0	0	0	0	0	0	0		1	1											1	1											0.0426	0.0426
P28066	PSMA5	Proteasome subunit alpha type-5 OS=Homo sapiens GN=PSMA5 PE=1 SV=3 - [PSA5_HUMAN]	Proteasome subunit alpha type-5 OS	0.1328	1	2	2	3	241	26.4	0	7436000	0	0	0	0	7836000	0	0	0	0	0		1	1				1							1	1				1							0.0788	0.0539
B5MC59	RPA3	Replication protein A 14 kDa subunit OS=Homo sapiens GN=RPA3 PE=1 SV=1 - [B5MC59_HUMAN]	Replication protein A 14 kDa subunit OS	0.3293	2	2	2	3	82	9.2	0	5268000	12530000	0	0	0	5465000	0	0	0	0	0		1	1				1							1	1				1							0.2073	0.122
J3KSI4	MPDU1	Mannose-P-dolichol utilization defect 1 protein OS=Homo sapiens GN=MPDU1 PE=1 SV=1 - [J3KSI4_HUMAN]	Mannose-P-dolichol utilization defect 1 protein OS	0.1923	16	1	1	3	52	5.8	0	0	9726000	0	0	0	10530000	0	0	0	0	0		1	1				1							1	1				1							0.1923	0.1923
K7EPP7	DNAJC7	DnaJ homolog subfamily C member 7 OS=Homo sapiens GN=DNAJC7 PE=1 SV=1 - [K7EPP7_HUMAN]	DnaJ homolog subfamily C member 7 OS	0.0474	4	1	1	2	253	28.7	0	4126000	11040000	0	0	0	0	0	0	0	0	0		1	1											1	1											0.0474	0.0474
G3V3U4	PSMA6	Proteasome subunit alpha type OS=Homo sapiens GN=PSMA6 PE=1 SV=1 - [G3V3U4_HUMAN]	Proteasome subunit alpha type OS	0.1215	5	1	1	3	107	11.6	0	3928000	15970000	0	0	0	3020000	0	0	0	0	0		1	1				1							1	1				1							0.1215	0.1215
M0R080	DNAJB1	DnaJ homolog subfamily B member 1 (Fragment) OS=Homo sapiens GN=DNAJB1 PE=1 SV=1 - [M0R080_HUMAN]	DnaJ homolog subfamily B member 1 (Fragment) OS	0.1202	7	2	2	3	183	20.5	0	4772000	5792000	0	0	0	8269000	0	0	0	0	0		1	1				1							1	1				1							0.0546	0.0656
B8ZZ51	MDH1	Malate dehydrogenase, cytoplasmic OS=Homo sapiens GN=MDH1 PE=1 SV=1 - [B8ZZ51_HUMAN]	Malate dehydrogenase, cytoplasmic OS	0.0592	3	1	1	2	169	18.7	0	2527000	7015000	0	0	0	0	0	0	0	0	0		1	1											1	1											0.0592	0.0592
F5H1F6	VPS37B	Vacuolar protein sorting-associated protein 37B (Fragment) OS=Homo sapiens GN=VPS37B PE=1 SV=1 - [F5H1F6_HUMAN]	Vacuolar protein sorting-associated protein 37B (Fragment) OS	0.1087	3	1	1	2	184	20.6	0	1225000	5421000	0	0	0	0	0	0	0	0	0		1	1											1	1											0.1087	0.1087
J3QQQ8	BPTF	Nucleosome-remodeling factor subunit BPTF (Fragment) OS=Homo sapiens GN=BPTF PE=4 SV=1 - [J3QQQ8_HUMAN]	Nucleosome-remodeling factor subunit BPTF (Fragment) OS	0.0214	5	1	1	2	420	48.4	0	7310000	64210000	0	0	0	0	0	0	0	0	0		1	1											1	1											0.0214	0.0214
H7C5E8	TF	Serotransferrin (Fragment) OS=Homo sapiens GN=TF PE=1 SV=1 - [H7C5E8_HUMAN]	Serotransferrin (Fragment) OS	0.0769	2	1	1	2	143	15.8	0	5069000	9663000	0	0	0	0	0	0	0	0	0		1	1											1	1											0.0769	0.0769
H0YBW4	PLAA	Phospholipase A-2-activating protein (Fragment) OS=Homo sapiens GN=PLAA PE=1 SV=1 - [H0YBW4_HUMAN]	Phospholipase A-2-activating protein (Fragment) OS	0.0414	3	1	1	2	290	31.5	0	1719000	7390000	0	0	0	0	0	0	0	0	0		1	1											1	1											0.0414	0.0414
P43490	NAMPT	Nicotinamide phosphoribosyltransferase OS=Homo sapiens GN=NAMPT PE=1 SV=1 - [NAMPT_HUMAN]	Nicotinamide phosphoribosyltransferase OS	0.0774	1	2	2	2	491	55.5	0	0	3826000	0	1870000	0	0	0	0	0	0	0			1		1										1		1										0.0183
Q8WXI9	GATAD2B	Transcriptional repressor p66-beta OS=Homo sapiens GN=GATAD2B PE=1 SV=1 - [P66B_HUMAN]	Transcriptional repressor p66-beta OS	0.0354	2	2	2	2	593	65.2	0	0	5555000	1327000	0	0	0	0	0	0	0	0			1	1											1	1											0.0169
F8VPF7	HVCN1	Voltage-gated hydrogen channel 1 (Fragment) OS=Homo sapiens GN=HVCN1 PE=4 SV=2 - [F8VPF7_HUMAN]	Voltage-gated hydrogen channel 1 (Fragment) OS	0.0701	2	1	1	2	214	24.8	0	0	6261000	0	4585000	0	0	0	0	0	0	0			1		1										1		1										0.0701
A0A087WW66	PSMD1	26S proteasome non-ATPase regulatory subunit 1 OS=Homo sapiens GN=PSMD1 PE=1 SV=1 - [A0A087WW66_HUMAN]	26S proteasome non-ATPase regulatory subunit 1 OS	0.0252	3	1	2	3	953	105.8	0	0	1970000	0	7216000	0	1122000	0	0	0	0	0			1		1		1								1		1		1								0.0126
A0A087WUD7	SCFD2	Sec1 family domain-containing protein 2 OS=Homo sapiens GN=SCFD2 PE=1 SV=1 - [A0A087WUD7_HUMAN]	Sec1 family domain-containing protein 2 OS	0.0136	2	1	1	2	440	47.8	0	0	0	0	10120000	6871000	0	0	0	0	0	0					1	1											1	1
O43516	WIPF1	WAS/WASL-interacting protein family member 1 OS=Homo sapiens GN=WIPF1 PE=1 SV=3 - [WIPF1_HUMAN]	WAS/WASL-interacting protein family member 1 OS	0.5686	5	13	16	65	503	51.2	0	0	1516000000	0	0	0	2364000	0	0	0	0	0			16				1								64				1								0.5686
Q8NFD5	ARID1B	AT-rich interactive domain-containing protein 1B OS=Homo sapiens GN=ARID1B PE=1 SV=2 - [ARI1B_HUMAN]	AT-rich interactive domain-containing protein 1B OS	0.1704	4	26	26	27	2236	236	0	0	51950000	0	0	0	0	0	0	0	0	0			26												27												0.1704
P42768	WAS	Wiskott-Aldrich syndrome protein OS=Homo sapiens GN=WAS PE=1 SV=4 - [WASP_HUMAN]	Wiskott-Aldrich syndrome protein OS	0.4223	2	15	15	27	502	52.9	0	0	259900000	0	0	0	0	0	0	0	0	0			15												27												0.4223
Q8TD19	NEK9	Serine/threonine-protein kinase Nek9 OS=Homo sapiens GN=NEK9 PE=1 SV=2 - [NEK9_HUMAN]	Serine/threonine-protein kinase Nek9 OS	0.2615	3	18	18	21	979	107.1	0	0	84200000	0	0	0	0	0	0	0	0	0			18												21												0.2615
P98171	ARHGAP4	Rho GTPase-activating protein 4 OS=Homo sapiens GN=ARHGAP4 PE=1 SV=2 - [RHG04_HUMAN]	Rho GTPase-activating protein 4 OS	0.2653	12	19	19	21	946	105	0	0	41780000	0	0	0	0	0	0	0	0	0			19												21												0.2653
P12694	BCKDHA	2-oxoisovalerate dehydrogenase subunit alpha, mitochondrial OS=Homo sapiens GN=BCKDHA PE=1 SV=2 - [ODBA_HUMAN]	2-oxoisovalerate dehydrogenase subunit alpha, mitochondrial OS	0.4157	5	13	13	18	445	50.4	0	0	93870000	0	0	0	7310000	0	0	0	0	0			13				1								17				1								0.4157
Q8TAQ2	SMARCC2	SWI/SNF complex subunit SMARCC2 OS=Homo sapiens GN=SMARCC2 PE=1 SV=1 - [SMRC2_HUMAN]	SWI/SNF complex subunit SMARCC2 OS	0.1466	3	8	16	17	1214	132.8	0	0	68080000	0	0	0	0	0	0	0	0	0			16												17												0.1466
Q9UI08	EVL	Ena/VASP-like protein OS=Homo sapiens GN=EVL PE=1 SV=2 - [EVL_HUMAN]	Ena/VASP-like protein OS	0.3053	10	10	10	16	416	44.6	0	0	67120000	0	0	0	0	0	0	0	0	0			10												16												0.3053
E2QRF9	GMNN	Geminin (Fragment) OS=Homo sapiens GN=GMNN PE=1 SV=1 - [E2QRF9_HUMAN]	Geminin (Fragment) OS	0.4972	4	7	7	16	179	20.5	0	0	305600000	0	0	0	0	0	0	0	0	0			7												16												0.4972
P11182	DBT	Lipoamide acyltransferase component of branched-chain alpha-keto acid dehydrogenase complex, mitochondrial OS=Homo sapiens GN=DBT PE=1 SV=3 - [ODB2_HUMAN]	Lipoamide acyltransferase component of branched-chain alpha-keto acid dehydrogenase complex, mitochondrial OS	0.2842	2	10	10	15	482	53.5	0	0	58170000	0	0	0	1778000	0	0	0	0	0			10				1								14				1								0.2842
O14497	ARID1A	AT-rich interactive domain-containing protein 1A OS=Homo sapiens GN=ARID1A PE=1 SV=3 - [ARI1A_HUMAN]	AT-rich interactive domain-containing protein 1A OS	0.0731	4	12	12	12	2285	241.9	0	0	23590000	0	0	0	0	0	0	0	0	0			12												12												0.0731
Q96JM3	CHAMP1	Chromosome alignment-maintaining phosphoprotein 1 OS=Homo sapiens GN=CHAMP1 PE=1 SV=2 - [CHAP1_HUMAN]	Chromosome alignment-maintaining phosphoprotein 1 OS	0.165	1	10	10	11	812	89	0	0	36400000	0	0	0	0	0	0	0	0	0			10												11												0.165
Q92575	UBXN4	UBX domain-containing protein 4 OS=Homo sapiens GN=UBXN4 PE=1 SV=2 - [UBXN4_HUMAN]	UBX domain-containing protein 4 OS	0.1673	4	4	4	11	508	56.7	0	0	209500000	0	0	0	0	0	0	0	0	0			4												11												0.1673
A0AVT1	UBA6	Ubiquitin-like modifier-activating enzyme 6 OS=Homo sapiens GN=UBA6 PE=1 SV=1 - [UBA6_HUMAN]	Ubiquitin-like modifier-activating enzyme 6 OS	0.1084	2	9	9	10	1052	117.9	0	0	13920000	0	0	0	0	0	0	0	0	0			9												10												0.1084
A0A087X271	CNN2	Calponin-2 (Fragment) OS=Homo sapiens GN=CNN2 PE=1 SV=1 - [A0A087X271_HUMAN]	Calponin-2 (Fragment) OS	0.4469	10	6	6	10	179	19.7	0	0	110300000	0	0	0	0	0	0	0	0	0			6												10												0.4469
Q10570	CPSF1	Cleavage and polyadenylation specificity factor subunit 1 OS=Homo sapiens GN=CPSF1 PE=1 SV=2 - [CPSF1_HUMAN]	Cleavage and polyadenylation specificity factor subunit 1 OS	0.0693	2	9	9	9	1443	160.8	0	0	20170000	0	0	0	0	0	0	0	0	0			9												9												0.0693
Q14966	ZNF638	Zinc finger protein 638 OS=Homo sapiens GN=ZNF638 PE=1 SV=2 - [ZN638_HUMAN]	Zinc finger protein 638 OS	0.0566	10	9	9	9	1978	220.5	0	0	25980000	0	0	0	0	0	0	0	0	0			9												9												0.0566
P49915	GMPS	GMP synthase [glutamine-hydrolyzing] OS=Homo sapiens GN=GMPS PE=1 SV=1 - [GUAA_HUMAN]	GMP synthase [glutamine-hydrolyzing] OS	0.1313	1	7	7	9	693	76.7	0	0	17910000	0	0	0	1387000	0	0	0	0	0			7				1								8				1								0.1313
Q8ND56	LSM14A	Protein LSM14 homolog A OS=Homo sapiens GN=LSM14A PE=1 SV=3 - [LS14A_HUMAN]	Protein LSM14 homolog A OS	0.1901	4	6	6	8	463	50.5	0	0	95650000	0	0	0	0	0	0	0	0	0			6												8												0.1901
Q14978	NOLC1	Nucleolar and coiled-body phosphoprotein 1 OS=Homo sapiens GN=NOLC1 PE=1 SV=2 - [NOLC1_HUMAN]	Nucleolar and coiled-body phosphoprotein 1 OS	0.0615	4	4	4	7	699	73.6	0	0	104400000	0	0	0	0	0	0	0	0	0			4												7												0.0615
Q9NWH9	SLTM	SAFB-like transcription modulator OS=Homo sapiens GN=SLTM PE=1 SV=2 - [SLTM_HUMAN]	SAFB-like transcription modulator OS	0.0696	5	5	5	7	1034	117.1	0	0	19510000	0	0	0	0	0	0	0	0	0			5												7												0.0696
Q96GM5	SMARCD1	SWI/SNF-related matrix-associated actin-dependent regulator of chromatin subfamily D member 1 OS=Homo sapiens GN=SMARCD1 PE=1 SV=2 - [SMRD1_HUMAN]	SWI/SNF-related matrix-associated actin-dependent regulator of chromatin subfamily D member 1 OS	0.1379	7	5	6	7	515	58.2	0	0	37960000	0	0	0	0	0	0	0	0	0			6												7												0.1379
G5E9W3	CPSF3	Cleavage and polyadenylation specific factor 3, 73kDa, isoform CRA_b OS=Homo sapiens GN=CPSF3 PE=1 SV=1 - [G5E9W3_HUMAN]	Cleavage and polyadenylation specific factor 3, 73kDa, isoform CRA_b OS	0.1561	2	7	7	7	647	73.4	0	0	23770000	0	0	0	0	0	0	0	0	0			7												7												0.1561
P06702	S100A9	Protein S100-A9 OS=Homo sapiens GN=S100A9 PE=1 SV=1 - [S10A9_HUMAN]	Protein S100-A9 OS	0.5614	1	5	5	7	114	13.2	0	71580000	0	0	0	0	15630000	0	0	0	0	0		5					1							6					1							0.5614
Q9UPN4	CEP131	Centrosomal protein of 131 kDa OS=Homo sapiens GN=CEP131 PE=1 SV=3 - [CP131_HUMAN]	Centrosomal protein of 131 kDa OS	0.0739	5	6	6	6	1083	122.1	0	0	12910000	0	0	0	0	0	0	0	0	0			6												6												0.0739
O60832	DKC1	H/ACA ribonucleoprotein complex subunit 4 OS=Homo sapiens GN=DKC1 PE=1 SV=3 - [DKC1_HUMAN]	H/ACA ribonucleoprotein complex subunit 4 OS	0.1498	5	5	5	6	514	57.6	0	0	23830000	0	0	0	0	0	0	0	0	0			5												6												0.1498
Q9NX58	LYAR	Cell growth-regulating nucleolar protein OS=Homo sapiens GN=LYAR PE=1 SV=2 - [LYAR_HUMAN]	Cell growth-regulating nucleolar protein OS	0.2216	1	5	5	6	379	43.6	0	0	15690000	0	0	0	0	0	0	0	0	0			5												6												0.2216
Q9UBD5	ORC3	Origin recognition complex subunit 3 OS=Homo sapiens GN=ORC3 PE=1 SV=1 - [ORC3_HUMAN]	Origin recognition complex subunit 3 OS	0.1111	1	6	6	6	711	82.2	0	0	10040000	0	0	0	0	0	0	0	0	0			6												6												0.1111
Q5T8P6	RBM26	RNA-binding protein 26 OS=Homo sapiens GN=RBM26 PE=1 SV=3 - [RBM26_HUMAN]	RNA-binding protein 26 OS	0.0685	2	5	6	6	1007	113.5	0	0	20300000	0	0	0	0	0	0	0	0	0			6												6												0.0685
E9PIN3	NXF1	Nuclear RNA export factor 1 (Fragment) OS=Homo sapiens GN=NXF1 PE=1 SV=1 - [E9PIN3_HUMAN]	Nuclear RNA export factor 1 (Fragment) OS	0.1327	4	6	6	7	603	68.1	0	0	15350000	0	0	0	35580000	0	0	0	0	0			6				1								6				1								0.1327
Q7Z5R6	APBB1IP	Amyloid beta A4 precursor protein-binding family B member 1-interacting protein OS=Homo sapiens GN=APBB1IP PE=1 SV=1 - [AB1IP_HUMAN]	Amyloid beta A4 precursor protein-binding family B member 1-interacting protein OS	0.1006	1	5	5	5	666	73.1	0	0	25290000	0	0	0	0	0	0	0	0	0			5												5												0.1006
P00519	ABL1	Tyrosine-protein kinase ABL1 OS=Homo sapiens GN=ABL1 PE=1 SV=4 - [ABL1_HUMAN]	Tyrosine-protein kinase ABL1 OS	0.0646	1	4	4	5	1130	122.8	0	0	22630000	0	0	0	0	0	0	0	0	0			4												5												0.0646
Q6PL18	ATAD2	ATPase family AAA domain-containing protein 2 OS=Homo sapiens GN=ATAD2 PE=1 SV=1 - [ATAD2_HUMAN]	ATPase family AAA domain-containing protein 2 OS	0.0583	2	5	5	5	1390	158.5	0	0	11930000	0	0	0	0	0	0	0	0	0			5												5												0.0583
A5YKK6	CNOT1	CCR4-NOT transcription complex subunit 1 OS=Homo sapiens GN=CNOT1 PE=1 SV=2 - [CNOT1_HUMAN]	CCR4-NOT transcription complex subunit 1 OS	0.0253	4	6	6	6	2376	266.8	0	0	5099000	0	0	0	3094000	0	0	0	0	0			5				1								5				1								0.0202
Q5TAQ9	DCAF8	DDB1- and CUL4-associated factor 8 OS=Homo sapiens GN=DCAF8 PE=1 SV=1 - [DCAF8_HUMAN]	DDB1- and CUL4-associated factor 8 OS	0.1156	4	5	5	5	597	66.8	0	0	22710000	0	0	0	0	0	0	0	0	0			5												5												0.1156
Q9NVP1	DDX18	ATP-dependent RNA helicase DDX18 OS=Homo sapiens GN=DDX18 PE=1 SV=2 - [DDX18_HUMAN]	ATP-dependent RNA helicase DDX18 OS	0.1045	2	5	5	5	670	75.4	0	0	19690000	0	0	0	0	0	0	0	0	0			5												5												0.1045
Q8TEA8	DTD1	D-tyrosyl-tRNA(Tyr) deacylase 1 OS=Homo sapiens GN=DTD1 PE=1 SV=2 - [DTD1_HUMAN]	D-tyrosyl-tRNA(Tyr) deacylase 1 OS	0.2536	2	4	4	5	209	23.4	0	0	58640000	0	0	0	0	0	0	0	0	0			4												5												0.2536
P06730	EIF4E	Eukaryotic translation initiation factor 4E OS=Homo sapiens GN=EIF4E PE=1 SV=2 - [IF4E_HUMAN]	Eukaryotic translation initiation factor 4E OS	0.1751	3	4	4	5	217	25.1	0	0	44840000	0	0	0	0	0	0	0	0	0			4												5												0.1751
Q9UI09	NDUFA12	NADH dehydrogenase [ubiquinone] 1 alpha subcomplex subunit 12 OS=Homo sapiens GN=NDUFA12 PE=1 SV=1 - [NDUAC_HUMAN]	NADH dehydrogenase [ubiquinone] 1 alpha subcomplex subunit 12 OS	0.3172	4	3	3	6	145	17.1	0	0	28940000	0	0	0	982300	0	0	0	0	0			3				1								5				1								0.3172
Q12824	SMARCB1	SWI/SNF-related matrix-associated actin-dependent regulator of chromatin subfamily B member 1 OS=Homo sapiens GN=SMARCB1 PE=1 SV=2 - [SNF5_HUMAN]	SWI/SNF-related matrix-associated actin-dependent regulator of chromatin subfamily B member 1 OS	0.239	4	5	5	5	385	44.1	0	0	27130000	0	0	0	0	0	0	0	0	0			5												5												0.239
O00267	SUPT5H	Transcription elongation factor SPT5 OS=Homo sapiens GN=SUPT5H PE=1 SV=1 - [SPT5H_HUMAN]	Transcription elongation factor SPT5 OS	0.0616	1	5	5	5	1087	120.9	0	0	7844000	0	0	0	0	0	0	0	0	0			5												5												0.0616
Q92797	SYMPK	Symplekin OS=Homo sapiens GN=SYMPK PE=1 SV=2 - [SYMPK_HUMAN]	Symplekin OS	0.0659	6	5	5	5	1274	141.1	0	0	9171000	0	0	0	0	0	0	0	0	0			5												5												0.0659
Q9C0J8	WDR33	pre-mRNA 3' end processing protein WDR33 OS=Homo sapiens GN=WDR33 PE=1 SV=2 - [WDR33_HUMAN]	pre-mRNA 3' end processing protein WDR33 OS	0.0524	2	5	5	5	1336	145.8	0	0	17650000	0	0	0	0	0	0	0	0	0			5												5												0.0524
Q5QPR4	CDK11A	Cyclin-dependent kinase 11A OS=Homo sapiens GN=CDK11A PE=4 SV=1 - [Q5QPR4_HUMAN]	Cyclin-dependent kinase 11A OS	0.071	8	4	4	5	746	86.8	0	0	16520000	0	0	0	0	0	0	0	0	0			4												5												0.071
J3QKS7	SMARCE1	SWI/SNF-related matrix-associated actin-dependent regulator of chromatin subfamily E member 1 (Fragment) OS=Homo sapiens GN=SMARCE1 PE=1 SV=1 - [J3QKS7_HUMAN]	SWI/SNF-related matrix-associated actin-dependent regulator of chromatin subfamily E member 1 (Fragment) OS	0.191	7	4	4	5	288	33.4	0	0	24340000	0	0	0	0	0	0	0	0	0			4												5												0.191
C9JZE3	REPIN1	Replication initiator 1 (Fragment) OS=Homo sapiens GN=REPIN1 PE=1 SV=1 - [C9JZE3_HUMAN]	Replication initiator 1 (Fragment) OS	0.1093	4	3	3	5	366	41.3	0	0	16510000	0	0	0	0	0	0	0	0	0			3												5												0.1093
H3BP71	RNF40	E3 ubiquitin-protein ligase BRE1B OS=Homo sapiens GN=RNF40 PE=1 SV=2 - [H3BP71_HUMAN]	E3 ubiquitin-protein ligase BRE1B OS	0.0666	6	5	5	5	961	109	0	0	15170000	0	0	0	0	0	0	0	0	0			5												5												0.0666
Q9UG63	ABCF2	ATP-binding cassette sub-family F member 2 OS=Homo sapiens GN=ABCF2 PE=1 SV=2 - [ABCF2_HUMAN]	ATP-binding cassette sub-family F member 2 OS	0.0787	3	4	4	5	623	71.2	0	0	7821000	0	0	0	4980000	0	0	0	0	0			4				1								4				1								0.0787
P36405	ARL3	ADP-ribosylation factor-like protein 3 OS=Homo sapiens GN=ARL3 PE=1 SV=2 - [ARL3_HUMAN]	ADP-ribosylation factor-like protein 3 OS	0.2857	1	3	3	4	182	20.4	0	0	27810000	0	0	0	0	0	0	0	0	0			3												4												0.2857
Q13315	ATM	Serine-protein kinase ATM OS=Homo sapiens GN=ATM PE=1 SV=4 - [ATM_HUMAN]	Serine-protein kinase ATM OS	0.0154	2	4	4	4	3056	350.5	0	0	5562000	0	0	0	0	0	0	0	0	0			4												4												0.0154
Q69YN2	CWF19L1	CWF19-like protein 1 OS=Homo sapiens GN=CWF19L1 PE=1 SV=2 - [C19L1_HUMAN]	CWF19-like protein 1 OS	0.0985	2	4	4	4	538	60.6	0	0	9780000	0	0	0	0	0	0	0	0	0			4												4												0.0985
Q9NXV6	CDKN2AIP	CDKN2A-interacting protein OS=Homo sapiens GN=CDKN2AIP PE=1 SV=3 - [CARF_HUMAN]	CDKN2A-interacting protein OS	0.05	3	3	3	4	580	61.1	0	0	11090000	0	0	0	0	0	0	0	0	0			3												4												0.05
Q86X55	CARM1	Histone-arginine methyltransferase CARM1 OS=Homo sapiens GN=CARM1 PE=1 SV=3 - [CARM1_HUMAN]	Histone-arginine methyltransferase CARM1 OS	0.0724	3	4	4	4	608	65.8	0	0	14330000	0	0	0	0	0	0	0	0	0			4												4												0.0724
Q8WUR7	C15orf40	UPF0235 protein C15orf40 OS=Homo sapiens GN=C15orf40 PE=1 SV=2 - [CO040_HUMAN]	UPF0235 protein C15orf40 OS	0.1961	4	2	2	4	153	16.3	0	0	134900000	0	0	0	0	0	0	0	0	0			2												4												0.1961
P19784	CSNK2A2	Casein kinase II subunit alpha' OS=Homo sapiens GN=CSNK2A2 PE=1 SV=1 - [CSK22_HUMAN]	Casein kinase II subunit alpha' OS	0.1057	4	3	3	4	350	41.2	0	0	8685000	0	0	0	0	0	0	0	0	0			3												4												0.1057
Q8WXX5	DNAJC9	DnaJ homolog subfamily C member 9 OS=Homo sapiens GN=DNAJC9 PE=1 SV=1 - [DNJC9_HUMAN]	DnaJ homolog subfamily C member 9 OS	0.2115	1	4	4	4	260	29.9	0	0	20180000	0	0	0	0	0	0	0	0	0			4												4												0.2115
Q15306	IRF4	Interferon regulatory factor 4 OS=Homo sapiens GN=IRF4 PE=1 SV=1 - [IRF4_HUMAN]	Interferon regulatory factor 4 OS	0.122	2	4	4	4	451	51.7	0	0	17730000	0	0	0	0	0	0	0	0	0			4												4												0.122
Q86U38	NOP9	Nucleolar protein 9 OS=Homo sapiens GN=NOP9 PE=1 SV=1 - [NOP9_HUMAN]	Nucleolar protein 9 OS	0.0849	1	4	4	4	636	69.4	0	0	6080000	0	0	0	0	0	0	0	0	0			4												4												0.0849
Q96P11	NSUN5	Probable 28S rRNA (cytosine-C(5))-methyltransferase OS=Homo sapiens GN=NSUN5 PE=1 SV=2 - [NSUN5_HUMAN]	Probable 28S rRNA (cytosine-C(5))-methyltransferase OS	0.1212	2	4	4	4	429	46.7	0	0	8839000	0	0	0	0	0	0	0	0	0			4												4												0.1212
Q92783	STAM	Signal transducing adapter molecule 1 OS=Homo sapiens GN=STAM PE=1 SV=3 - [STAM1_HUMAN]	Signal transducing adapter molecule 1 OS	0.1148	3	4	4	4	540	59.1	0	0	16110000	0	0	0	0	0	0	0	0	0			4												4												0.1148
Q9UH65	SWAP70	Switch-associated protein 70 OS=Homo sapiens GN=SWAP70 PE=1 SV=1 - [SWP70_HUMAN]	Switch-associated protein 70 OS	0.0906	2	4	4	5	585	69	0	0	11150000	0	0	0	4783000	0	0	0	0	0			4				1								4				1								0.0906
Q5BKZ1	ZNF326	DBIRD complex subunit ZNF326 OS=Homo sapiens GN=ZNF326 PE=1 SV=2 - [ZN326_HUMAN]	DBIRD complex subunit ZNF326 OS	0.1082	1	4	4	4	582	65.6	0	0	23220000	0	0	0	0	0	0	0	0	0			4												4												0.1082
U3KPZ7	RBM27	RNA-binding protein 27 OS=Homo sapiens GN=RBM27 PE=4 SV=1 - [U3KPZ7_HUMAN]	RNA-binding protein 27 OS	0.0545	2	3	4	4	1027	114.5	0	0	14360000	0	0	0	0	0	0	0	0	0			4												4												0.0545
J3QSV6	RSL1D1	Ribosomal L1 domain-containing protein 1 (Fragment) OS=Homo sapiens GN=RSL1D1 PE=1 SV=1 - [J3QSV6_HUMAN]	Ribosomal L1 domain-containing protein 1 (Fragment) OS	0.1	5	4	4	5	430	48.2	0	0	15740000	0	0	0	4399000	0	0	0	0	0			4				1								4				1								0.1
E7EN20	TRIM33	E3 ubiquitin-protein ligase TRIM33 OS=Homo sapiens GN=TRIM33 PE=1 SV=2 - [E7EN20_HUMAN]	E3 ubiquitin-protein ligase TRIM33 OS	0.0411	3	4	4	4	1119	121.5	0	0	10860000	0	0	0	0	0	0	0	0	0			4												4												0.0411
Q9NRN7	AASDHPPT	L-aminoadipate-semialdehyde dehydrogenase-phosphopantetheinyl transferase OS=Homo sapiens GN=AASDHPPT PE=1 SV=2 - [ADPPT_HUMAN]	L-aminoadipate-semialdehyde dehydrogenase-phosphopantetheinyl transferase OS	0.1262	3	3	3	3	309	35.8	0	0	10640000	0	0	0	0	0	0	0	0	0			3												3												0.1262
Q9ULX6	AKAP8L	A-kinase anchor protein 8-like OS=Homo sapiens GN=AKAP8L PE=1 SV=3 - [AKP8L_HUMAN]	A-kinase anchor protein 8-like OS	0.065	1	3	3	3	646	71.6	0	0	14550000	0	0	0	0	0	0	0	0	0			3												3												0.065
Q92888	ARHGEF1	Rho guanine nucleotide exchange factor 1 OS=Homo sapiens GN=ARHGEF1 PE=1 SV=2 - [ARHG1_HUMAN]	Rho guanine nucleotide exchange factor 1 OS	0.0362	6	3	3	4	912	102.4	0	0	5905000	0	0	0	2597000	0	0	0	0	0			3				1								3				1								0.0362
Q96GD4	AURKB	Aurora kinase B OS=Homo sapiens GN=AURKB PE=1 SV=3 - [AURKB_HUMAN]	Aurora kinase B OS	0.1192	7	3	3	3	344	39.3	0	0	29970000	0	0	0	0	0	0	0	0	0			3												3												0.1192
Q15059	BRD3	Bromodomain-containing protein 3 OS=Homo sapiens GN=BRD3 PE=1 SV=1 - [BRD3_HUMAN]	Bromodomain-containing protein 3 OS	0.0482	3	3	3	3	726	79.5	0	0	8163000	0	0	0	0	0	0	0	0	0			3												3												0.0482
O75909	CCNK	Cyclin-K OS=Homo sapiens GN=CCNK PE=1 SV=2 - [CCNK_HUMAN]	Cyclin-K OS	0.0879	4	3	3	3	580	64.2	0	0	15350000	0	0	0	0	0	0	0	0	0			3												3												0.0879
Q5TDH0	DDI2	Protein DDI1 homolog 2 OS=Homo sapiens GN=DDI2 PE=1 SV=1 - [DDI2_HUMAN]	Protein DDI1 homolog 2 OS	0.0902	3	3	3	3	399	44.5	0	0	13990000	0	0	0	0	0	0	0	0	0			3												3												0.0902
Q7L2H7	EIF3M	Eukaryotic translation initiation factor 3 subunit M OS=Homo sapiens GN=EIF3M PE=1 SV=1 - [EIF3M_HUMAN]	Eukaryotic translation initiation factor 3 subunit M OS	0.1845	5	4	4	4	374	42.5	0	0	7927000	0	0	0	0	0	0	3676000	0	0			3							1					3							1					0.1123
Q01780	EXOSC10	Exosome component 10 OS=Homo sapiens GN=EXOSC10 PE=1 SV=2 - [EXOSX_HUMAN]	Exosome component 10 OS	0.0497	1	3	3	3	885	100.8	0	0	9002000	0	0	0	0	0	0	0	0	0			3												3												0.0497
Q8NCA5	FAM98A	Protein FAM98A OS=Homo sapiens GN=FAM98A PE=1 SV=1 - [FA98A_HUMAN]	Protein FAM98A OS	0.1118	3	3	3	3	519	55.4	0	0	13230000	0	0	0	0	0	0	0	0	0			3												3												0.1118
P51570	GALK1	Galactokinase OS=Homo sapiens GN=GALK1 PE=1 SV=1 - [GALK1_HUMAN]	Galactokinase OS	0.1224	2	3	3	4	392	42.2	0	0	10370000	0	0	0	5318000	0	0	0	0	0			3				1								3				1								0.1224
Q9NZI8	IGF2BP1	Insulin-like growth factor 2 mRNA-binding protein 1 OS=Homo sapiens GN=IGF2BP1 PE=1 SV=2 - [IF2B1_HUMAN]	Insulin-like growth factor 2 mRNA-binding protein 1 OS	0.0624	1	2	3	4	577	63.4	0	0	15330000	0	0	0	4725000	0	0	0	0	0			3				1								3				1								0.0624
Q15181	PPA1	Inorganic pyrophosphatase OS=Homo sapiens GN=PPA1 PE=1 SV=2 - [IPYR_HUMAN]	Inorganic pyrophosphatase OS	0.1661	2	3	3	4	289	32.6	0	0	16200000	0	0	0	5062000	0	0	0	0	0			3				1								3				1								0.1661
Q15652	JMJD1C	Probable JmjC domain-containing histone demethylation protein 2C OS=Homo sapiens GN=JMJD1C PE=1 SV=2 - [JHD2C_HUMAN]	Probable JmjC domain-containing histone demethylation protein 2C OS	0.0209	2	3	3	3	2540	284.3	0	0	10910000	0	0	0	0	0	0	0	0	0			3												3												0.0209
P08237	PFKM	ATP-dependent 6-phosphofructokinase, muscle type OS=Homo sapiens GN=PFKM PE=1 SV=2 - [PFKAM_HUMAN]	ATP-dependent 6-phosphofructokinase, muscle type OS	0.0487	4	1	3	4	780	85.1	0	0	7322000	0	0	0	5263000	0	0	0	0	0			3				1								3				1								0.0487
O95251	KAT7	Histone acetyltransferase KAT7 OS=Homo sapiens GN=KAT7 PE=1 SV=1 - [KAT7_HUMAN]	Histone acetyltransferase KAT7 OS	0.0638	2	3	3	3	611	70.6	0	0	7190000	0	0	0	0	0	0	0	0	0			3												3												0.0638
P09960	LTA4H	Leukotriene A-4 hydrolase OS=Homo sapiens GN=LTA4H PE=1 SV=2 - [LKHA4_HUMAN]	Leukotriene A-4 hydrolase OS	0.0573	1	3	3	3	611	69.2	0	0	9065000	0	0	0	0	0	0	0	0	0			3												3												0.0573
Q9BX40	LSM14B	Protein LSM14 homolog B OS=Homo sapiens GN=LSM14B PE=1 SV=1 - [LS14B_HUMAN]	Protein LSM14 homolog B OS	0.1299	4	3	3	3	385	42	0	0	12530000	0	0	0	0	0	0	0	0	0			3												3												0.1299
O43148	RNMT	mRNA cap guanine-N7 methyltransferase OS=Homo sapiens GN=RNMT PE=1 SV=1 - [MCES_HUMAN]	mRNA cap guanine-N7 methyltransferase OS	0.0693	4	3	3	3	476	54.8	0	0	7103000	0	0	0	0	0	0	0	0	0			3												3												0.0693
Q9BXJ9	NAA15	N-alpha-acetyltransferase 15, NatA auxiliary subunit OS=Homo sapiens GN=NAA15 PE=1 SV=1 - [NAA15_HUMAN]	N-alpha-acetyltransferase 15, NatA auxiliary subunit OS	0.0323	1	3	3	3	866	101.2	0	0	8260000	0	0	0	0	0	0	0	0	0			3												3												0.0323
P21953	BCKDHB	2-oxoisovalerate dehydrogenase subunit beta, mitochondrial OS=Homo sapiens GN=BCKDHB PE=1 SV=2 - [ODBB_HUMAN]	2-oxoisovalerate dehydrogenase subunit beta, mitochondrial OS	0.1224	1	3	3	4	392	43.1	0	0	36280000	0	0	0	8942000	0	0	0	0	0			3				1								3				1								0.1224
Q13416	ORC2	Origin recognition complex subunit 2 OS=Homo sapiens GN=ORC2 PE=1 SV=2 - [ORC2_HUMAN]	Origin recognition complex subunit 2 OS	0.0676	1	3	3	3	577	65.9	0	0	13140000	0	0	0	0	0	0	0	0	0			3												3												0.0676
O43929	ORC4	Origin recognition complex subunit 4 OS=Homo sapiens GN=ORC4 PE=1 SV=2 - [ORC4_HUMAN]	Origin recognition complex subunit 4 OS	0.0734	4	3	3	3	436	50.3	0	0	7452000	0	0	0	0	0	0	0	0	0			3												3												0.0734
Q9UBV8	PEF1	Peflin OS=Homo sapiens GN=PEF1 PE=1 SV=1 - [PEF1_HUMAN]	Peflin OS	0.1127	1	3	3	4	284	30.4	0	0	14830000	0	0	0	1865000	0	0	0	0	0			3				1								3				1								0.1127
Q7Z3K3	POGZ	Pogo transposable element with ZNF domain OS=Homo sapiens GN=POGZ PE=1 SV=2 - [POGZ_HUMAN]	Pogo transposable element with ZNF domain OS	0.0383	1	2	3	3	1410	155.2	0	0	6759000	0	0	0	0	0	0	0	0	0			3												3												0.0383
Q8WUA2	PPIL4	Peptidyl-prolyl cis-trans isomerase-like 4 OS=Homo sapiens GN=PPIL4 PE=1 SV=1 - [PPIL4_HUMAN]	Peptidyl-prolyl cis-trans isomerase-like 4 OS	0.0894	1	3	3	3	492	57.2	0	0	8758000	0	0	0	0	0	0	0	0	0			3												3												0.0894
Q92785	DPF2	Zinc finger protein ubi-d4 OS=Homo sapiens GN=DPF2 PE=1 SV=2 - [REQU_HUMAN]	Zinc finger protein ubi-d4 OS	0.1023	2	3	3	3	391	44.1	0	0	20360000	0	0	0	0	0	0	0	0	0			3												3												0.1023
Q92541	RTF1	RNA polymerase-associated protein RTF1 homolog OS=Homo sapiens GN=RTF1 PE=1 SV=4 - [RTF1_HUMAN]	RNA polymerase-associated protein RTF1 homolog OS	0.0521	1	3	3	3	710	80.3	0	0	18080000	0	0	0	0	0	0	0	0	0			3												3												0.0521
Q13043	STK4	Serine/threonine-protein kinase 4 OS=Homo sapiens GN=STK4 PE=1 SV=2 - [STK4_HUMAN]	Serine/threonine-protein kinase 4 OS	0.0821	3	3	3	3	487	55.6	0	0	5766000	0	0	0	0	0	0	0	0	0			3												3												0.0821
Q9BZK7	TBL1XR1	F-box-like/WD repeat-containing protein TBL1XR1 OS=Homo sapiens GN=TBL1XR1 PE=1 SV=1 - [TBL1R_HUMAN]	F-box-like/WD repeat-containing protein TBL1XR1 OS	0.07	3	3	3	3	514	55.6	0	0	8746000	0	0	0	0	0	0	0	0	0			3												3												0.07
Q9UKZ4	TENM1	Teneurin-1 OS=Homo sapiens GN=TENM1 PE=1 SV=2 - [TEN1_HUMAN]	Teneurin-1 OS	0.0099	1	1	1	3	2725	304.8	0	0	715200000	0	0	0	0	0	0	0	0	0			1												3												0.0099
Q9ULW0	TPX2	Targeting protein for Xklp2 OS=Homo sapiens GN=TPX2 PE=1 SV=2 - [TPX2_HUMAN]	Targeting protein for Xklp2 OS	0.0535	2	3	3	3	747	85.6	0	0	5215000	0	0	0	0	0	0	0	0	0			3												3												0.0535
Q9NXH9	TRMT1	tRNA (guanine(26)-N(2))-dimethyltransferase OS=Homo sapiens GN=TRMT1 PE=1 SV=1 - [TRM1_HUMAN]	tRNA (guanine(26)-N(2))-dimethyltransferase OS	0.0698	2	3	3	3	659	72.2	0	0	6074000	0	0	0	0	0	0	0	0	0			3												3												0.0698
Q9UNY4	TTF2	Transcription termination factor 2 OS=Homo sapiens GN=TTF2 PE=1 SV=2 - [TTF2_HUMAN]	Transcription termination factor 2 OS	0.0387	1	3	3	3	1162	129.5	0	0	6107000	0	0	0	0	0	0	0	0	0			3												3												0.0387
Q9UNX4	WDR3	WD repeat-containing protein 3 OS=Homo sapiens GN=WDR3 PE=1 SV=1 - [WDR3_HUMAN]	WD repeat-containing protein 3 OS	0.0371	1	3	3	3	943	106	0	0	5461000	0	0	0	0	0	0	0	0	0			3												3												0.0371
P16989	YBX3	Y-box-binding protein 3 OS=Homo sapiens GN=YBX3 PE=1 SV=4 - [YBOX3_HUMAN]	Y-box-binding protein 3 OS	0.0806	3	1	3	3	372	40.1	0	0	14070000	0	0	0	0	0	0	0	0	0			3												3												0.0806
Q8NHG8	ZNRF2	E3 ubiquitin-protein ligase ZNRF2 OS=Homo sapiens GN=ZNRF2 PE=1 SV=1 - [ZNRF2_HUMAN]	E3 ubiquitin-protein ligase ZNRF2 OS	0.2273	1	3	3	3	242	24.1	0	0	31650000	0	0	0	0	0	0	0	0	0			3												3												0.2273
B7Z7P8	ETF1	Eukaryotic peptide chain release factor subunit 1 OS=Homo sapiens GN=ETF1 PE=1 SV=1 - [B7Z7P8_HUMAN]	Eukaryotic peptide chain release factor subunit 1 OS	0.0851	5	3	3	4	423	47.4	0	0	16750000	0	0	0	9253000	0	0	0	0	0			3				1								3				1								0.0851
Q96B13	PPP2R5C	Protein phosphatase 2, regulatory subunit B', gamma isoform OS=Homo sapiens GN=PPP2R5C PE=1 SV=1 - [Q96B13_HUMAN]	Protein phosphatase 2, regulatory subunit B', gamma isoform OS	0.112	8	2	3	3	384	44.8	0	0	10330000	0	0	0	0	0	0	0	0	0			3												3												0.112
C9JRH2	RCC1	Regulator of chromosome condensation (Fragment) OS=Homo sapiens GN=RCC1 PE=1 SV=1 - [C9JRH2_HUMAN]	Regulator of chromosome condensation (Fragment) OS	0.1565	6	2	2	4	230	24.4	0	0	10500000	0	0	0	5462000	0	0	0	0	0			2				1								3				1								0.1565
E9PFR3	PPP2R5D	Serine/threonine-protein phosphatase 2A 56 kDa regulatory subunit delta isoform OS=Homo sapiens GN=PPP2R5D PE=1 SV=1 - [E9PFR3_HUMAN]	Serine/threonine-protein phosphatase 2A 56 kDa regulatory subunit delta isoform OS	0.0875	6	3	4	4	594	69.1	0	0	5374000	0	0	0	3873000	0	0	0	0	0			3				1								3				1								0.064
K7EQ48	GPI	Glucose-6-phosphate isomerase OS=Homo sapiens GN=GPI PE=1 SV=2 - [K7EQ48_HUMAN]	Glucose-6-phosphate isomerase OS	0.0865	9	3	3	3	474	53.4	0	0	10130000	0	0	0	0	0	0	0	0	0			3												3												0.0865
M0R3F6	SUGP2	SURP and G-patch domain-containing protein 2 OS=Homo sapiens GN=SUGP2 PE=1 SV=1 - [M0R3F6_HUMAN]	SURP and G-patch domain-containing protein 2 OS	0.0428	5	3	3	3	841	93.8	0	0	5698000	0	0	0	0	0	0	0	0	0			3												3												0.0428
B7ZC39	SH3GLB2	Endophilin-B2 OS=Homo sapiens GN=SH3GLB2 PE=1 SV=1 - [B7ZC39_HUMAN]	Endophilin-B2 OS	0.0695	3	2	2	3	374	41.6	0	0	10770000	0	0	0	0	0	0	0	0	0			2												3												0.0695
I3L1P5	HGS	Hepatocyte growth factor-regulated tyrosine kinase substrate (Fragment) OS=Homo sapiens GN=HGS PE=1 SV=1 - [I3L1P5_HUMAN]	Hepatocyte growth factor-regulated tyrosine kinase substrate (Fragment) OS	0.1217	2	2	2	3	263	30	0	0	16290000	0	0	0	0	0	0	0	0	0			2												3												0.1217
E9PSD7	UPRT	Uracil phosphoribosyltransferase homolog OS=Homo sapiens GN=UPRT PE=4 SV=1 - [E9PSD7_HUMAN]	Uracil phosphoribosyltransferase homolog OS	0.2948	2	3	3	3	173	19.5	0	0	17110000	0	0	0	0	0	0	0	0	0			3												3												0.2948
E9PKN0	PCF11	Pre-mRNA cleavage complex 2 protein Pcf11 (Fragment) OS=Homo sapiens GN=PCF11 PE=1 SV=1 - [E9PKN0_HUMAN]	Pre-mRNA cleavage complex 2 protein Pcf11 (Fragment) OS	0.051	4	3	3	3	784	88.9	0	0	5307000	0	0	0	0	0	0	0	0	0			3												3												0.051
F5H7D6	TLE3	Transducin-like enhancer protein 3 OS=Homo sapiens GN=TLE3 PE=4 SV=1 - [F5H7D6_HUMAN]	Transducin-like enhancer protein 3 OS	0.0486	16	3	3	3	699	74.9	0	0	12670000	0	0	0	0	0	0	0	0	0			3												3												0.0486
E7ESY4	MTA1	Metastasis-associated protein MTA1 OS=Homo sapiens GN=MTA1 PE=1 SV=1 - [E7ESY4_HUMAN]	Metastasis-associated protein MTA1 OS	0.0498	11	2	3	3	703	79.3	0	0	4878000	0	0	0	0	0	0	0	0	0			3												3												0.0498
B0S8I6	FAM50A	Protein FAM50A (Fragment) OS=Homo sapiens GN=FAM50A PE=1 SV=1 - [B0S8I6_HUMAN]	Protein FAM50A (Fragment) OS	0.1538	3	3	3	3	260	30.7	0	0	8080000	0	0	0	0	0	0	0	0	0			3												3												0.1538
C9JP00	MBNL1	Muscleblind-like protein 1 OS=Homo sapiens GN=MBNL1 PE=1 SV=1 - [C9JP00_HUMAN]	Muscleblind-like protein 1 OS	0.1092	8	3	3	3	348	37.9	0	0	20910000	0	0	0	0	0	0	0	0	0			3												3												0.1092
F8W726	UBAP2L	Ubiquitin-associated protein 2-like OS=Homo sapiens GN=UBAP2L PE=1 SV=2 - [F8W726_HUMAN]	Ubiquitin-associated protein 2-like OS	0.0343	9	3	3	3	1079	113.6	0	0	12910000	0	0	0	0	0	0	0	0	0			3												3												0.0343
Q03518	TAP1	Antigen peptide transporter 1 OS=Homo sapiens GN=TAP1 PE=1 SV=2 - [TAP1_HUMAN]	Antigen peptide transporter 1 OS	0.0371	1	2	2	4	808	87.2	0	0	0	0	2267000	0	2718000	0	0	0	0	0					2		1										3		1
P31151	S100A7	Protein S100-A7 OS=Homo sapiens GN=S100A7 PE=1 SV=4 - [S10A7_HUMAN]	Protein S100-A7 OS	0.297	1	2	2	2	101	11.5	0	9521000	0	0	0	0	0	0	0	0	0	0		2												2												0.297
P05109	S100A8	Protein S100-A8 OS=Homo sapiens GN=S100A8 PE=1 SV=1 - [S10A8_HUMAN]	Protein S100-A8 OS	0.1935	1	2	2	2	93	10.8	0	21110000	0	0	0	0	0	0	0	0	0	0		2												2												0.1935
F8VR50	ARPC3	Actin-related protein 2/3 complex subunit 3 (Fragment) OS=Homo sapiens GN=ARPC3 PE=1 SV=1 - [F8VR50_HUMAN]	Actin-related protein 2/3 complex subunit 3 (Fragment) OS	0.2857	3	2	2	3	84	9.7	0	6066000	0	0	0	0	0	0	8255000	0	0	0		2							1					2							1					0.2857
C9JXG5	THOC5	THO complex subunit 5 homolog (Fragment) OS=Homo sapiens GN=THOC5 PE=1 SV=1 - [C9JXG5_HUMAN]	THO complex subunit 5 homolog (Fragment) OS	0.1031	5	2	2	2	223	26.3	0	3131000	0	0	0	0	0	0	0	0	0	0		2												2												0.1031
Q9H2P0	ADNP	Activity-dependent neuroprotector homeobox protein OS=Homo sapiens GN=ADNP PE=1 SV=1 - [ADNP_HUMAN]	Activity-dependent neuroprotector homeobox protein OS	0.0318	2	2	2	2	1102	123.5	0	0	7494000	0	0	0	0	0	0	0	0	0			2												2												0.0318
Q12904	AIMP1	Aminoacyl tRNA synthase complex-interacting multifunctional protein 1 OS=Homo sapiens GN=AIMP1 PE=1 SV=2 - [AIMP1_HUMAN]	Aminoacyl tRNA synthase complex-interacting multifunctional protein 1 OS	0.0929	2	2	2	3	312	34.3	0	0	14760000	0	0	0	11230000	0	0	0	0	0			2				1								2				1								0.0929
Q9Y673	ALG5	Dolichyl-phosphate beta-glucosyltransferase OS=Homo sapiens GN=ALG5 PE=1 SV=1 - [ALG5_HUMAN]	Dolichyl-phosphate beta-glucosyltransferase OS	0.1296	1	3	3	3	324	36.9	0	0	8528000	0	0	0	8397000	0	0	0	0	0			2				1								2				1								0.0772
P53680	AP2S1	AP-2 complex subunit sigma OS=Homo sapiens GN=AP2S1 PE=1 SV=2 - [AP2S1_HUMAN]	AP-2 complex subunit sigma OS	0.0493	4	1	1	2	142	17	0	0	17660000	0	0	0	0	0	0	0	0	0			1												2												0.0493
Q9UIG0	BAZ1B	Tyrosine-protein kinase BAZ1B OS=Homo sapiens GN=BAZ1B PE=1 SV=2 - [BAZ1B_HUMAN]	Tyrosine-protein kinase BAZ1B OS	0.0216	1	3	3	3	1483	170.8	0	0	4777000	0	0	0	2141000	0	0	0	0	0			2				1								2				1								0.0155
Q4VC05	BCL7A	B-cell CLL/lymphoma 7 protein family member A OS=Homo sapiens GN=BCL7A PE=1 SV=1 - [BCL7A_HUMAN]	B-cell CLL/lymphoma 7 protein family member A OS	0.0857	8	2	2	2	210	22.8	0	0	12940000	0	0	0	0	0	0	0	0	0			2												2												0.0857
O14981	BTAF1	TATA-binding protein-associated factor 172 OS=Homo sapiens GN=BTAF1 PE=1 SV=2 - [BTAF1_HUMAN]	TATA-binding protein-associated factor 172 OS	0.0119	1	2	2	2	1849	206.8	0	0	2907000	0	0	0	0	0	0	0	0	0			2												2												0.0119
Q8WUD4	CCDC12	Coiled-coil domain-containing protein 12 OS=Homo sapiens GN=CCDC12 PE=1 SV=1 - [CCD12_HUMAN]	Coiled-coil domain-containing protein 12 OS	0.2651	2	2	2	2	166	19.2	0	0	17600000	0	0	0	0	0	0	0	0	0			2												2												0.2651
P60953	CDC42	Cell division control protein 42 homolog OS=Homo sapiens GN=CDC42 PE=1 SV=2 - [CDC42_HUMAN]	Cell division control protein 42 homolog OS	0.178	2	3	3	3	191	21.2	0	0	10000000	0	0	0	17980000	0	0	0	0	0			2				1								2				1								0.1257
Q6P1J9	CDC73	Parafibromin OS=Homo sapiens GN=CDC73 PE=1 SV=1 - [CDC73_HUMAN]	Parafibromin OS	0.0433	1	2	2	2	531	60.5	0	0	7946000	0	0	0	0	0	0	0	0	0			2												2												0.0433
Q9UEE9	CFDP1	Craniofacial development protein 1 OS=Homo sapiens GN=CFDP1 PE=1 SV=1 - [CFDP1_HUMAN]	Craniofacial development protein 1 OS	0.1037	1	2	2	2	299	33.6	0	0	10330000	0	0	0	0	0	0	0	0	0			2												2												0.1037
Q969X6	CIRH1A	Cirhin OS=Homo sapiens GN=CIRH1A PE=1 SV=1 - [CIR1A_HUMAN]	Cirhin OS	0.0379	4	2	2	2	686	76.8	0	0	9310000	0	0	0	0	0	0	0	0	0			2												2												0.0379
O76031	CLPX	ATP-dependent Clp protease ATP-binding subunit clpX-like, mitochondrial OS=Homo sapiens GN=CLPX PE=1 SV=2 - [CLPX_HUMAN]	ATP-dependent Clp protease ATP-binding subunit clpX-like, mitochondrial OS	0.0427	1	2	2	3	633	69.2	0	0	4799000	0	0	0	0	1040000	0	0	0	0			2					1							2					1							0.0427
Q13618	CUL3	Cullin-3 OS=Homo sapiens GN=CUL3 PE=1 SV=2 - [CUL3_HUMAN]	Cullin-3 OS	0.0417	3	2	2	2	768	88.9	0	0	3555000	0	0	0	0	0	0	0	0	0			2												2												0.0417
Q13619	CUL4A	Cullin-4A OS=Homo sapiens GN=CUL4A PE=1 SV=3 - [CUL4A_HUMAN]	Cullin-4A OS	0.029	3	1	2	3	759	87.6	0	0	6812000	0	0	0	0	0	1112000	0	0	0			2						1						2						1						0.029
Q6UX04	CWC27	Peptidyl-prolyl cis-trans isomerase CWC27 homolog OS=Homo sapiens GN=CWC27 PE=1 SV=1 - [CWC27_HUMAN]	Peptidyl-prolyl cis-trans isomerase CWC27 homolog OS	0.0572	2	2	2	2	472	53.8	0	0	5820000	0	0	0	0	0	0	0	0	0			2												2												0.0572
P19525	EIF2AK2	Interferon-induced, double-stranded RNA-activated protein kinase OS=Homo sapiens GN=EIF2AK2 PE=1 SV=2 - [E2AK2_HUMAN]	Interferon-induced, double-stranded RNA-activated protein kinase OS	0.0417	1	2	2	2	551	62.1	0	0	1848000	0	0	0	0	0	0	0	0	0			2												2												0.0417
Q7L9B9	EEPD1	Endonuclease/exonuclease/phosphatase family domain-containing protein 1 OS=Homo sapiens GN=EEPD1 PE=1 SV=2 - [EEPD1_HUMAN]	Endonuclease/exonuclease/phosphatase family domain-containing protein 1 OS	0.0369	1	2	2	2	569	62.4	0	0	44170000	0	0	0	0	0	0	0	0	0			2												2												0.0369
Q92556	ELMO1	Engulfment and cell motility protein 1 OS=Homo sapiens GN=ELMO1 PE=1 SV=2 - [ELMO1_HUMAN]	Engulfment and cell motility protein 1 OS	0.0385	1	2	2	2	727	83.8	0	0	6190000	0	0	0	0	0	0	0	0	0			2												2												0.0385
Q9Y6I3	EPN1	Epsin-1 OS=Homo sapiens GN=EPN1 PE=1 SV=2 - [EPN1_HUMAN]	Epsin-1 OS	0.0608	8	2	2	2	576	60.3	0	0	6098000	0	0	0	0	0	0	0	0	0			2												2												0.0608
Q9NVN8	GNL3L	Guanine nucleotide-binding protein-like 3-like protein OS=Homo sapiens GN=GNL3L PE=1 SV=1 - [GNL3L_HUMAN]	Guanine nucleotide-binding protein-like 3-like protein OS	0.055	1	2	2	2	582	65.5	0	0	3200000	0	0	0	0	0	0	0	0	0			2												2												0.055
Q01581	HMGCS1	Hydroxymethylglutaryl-CoA synthase, cytoplasmic OS=Homo sapiens GN=HMGCS1 PE=1 SV=2 - [HMCS1_HUMAN]	Hydroxymethylglutaryl-CoA synthase, cytoplasmic OS	0.0423	2	2	2	2	520	57.3	0	0	9858000	0	0	0	0	0	0	0	0	0			2												2												0.0423
P01766	1	Ig heavy chain V-III region BRO OS=Homo sapiens PE=1 SV=1 - [HV305_HUMAN]	Ig heavy chain V-III region BRO OS	0.25	6	1	2	3	120	13.2	0	0	3356000	0	0	0	0	0	4331000	0	0	0			2						1						2						1						0.25
O14602	EIF1AY	Eukaryotic translation initiation factor 1A, Y-chromosomal OS=Homo sapiens GN=EIF1AY PE=1 SV=4 - [IF1AY_HUMAN]	Eukaryotic translation initiation factor 1A, Y-chromosomal OS	0.1597	4	2	2	3	144	16.4	0	0	9345000	0	0	0	7090000	0	0	0	0	0			2				1								2				1								0.1597
Q9NQS7	INCENP	Inner centromere protein OS=Homo sapiens GN=INCENP PE=1 SV=3 - [INCE_HUMAN]	Inner centromere protein OS	0.0229	1	2	2	2	918	105.4	0	0	8065000	0	0	0	0	0	0	0	0	0			2												2												0.0229
O60341	KDM1A	Lysine-specific histone demethylase 1A OS=Homo sapiens GN=KDM1A PE=1 SV=2 - [KDM1A_HUMAN]	Lysine-specific histone demethylase 1A OS	0.0458	3	2	2	2	852	92.8	0	0	4311000	0	0	0	0	0	0	0	0	0			2												2												0.0458
P51812	RPS6KA3	Ribosomal protein S6 kinase alpha-3 OS=Homo sapiens GN=RPS6KA3 PE=1 SV=1 - [KS6A3_HUMAN]	Ribosomal protein S6 kinase alpha-3 OS	0.0284	23	1	2	2	740	83.7	0	0	5048000	0	0	0	0	0	0	0	0	0			2												2												0.0284
Q86U70	LDB1	LIM domain-binding protein 1 OS=Homo sapiens GN=LDB1 PE=1 SV=2 - [LDB1_HUMAN]	LIM domain-binding protein 1 OS	0.0608	4	2	2	2	411	46.5	0	0	12470000	0	0	0	0	0	0	0	0	0			2												2												0.0608
P43034	PAFAH1B1	Platelet-activating factor acetylhydrolase IB subunit alpha OS=Homo sapiens GN=PAFAH1B1 PE=1 SV=2 - [LIS1_HUMAN]	Platelet-activating factor acetylhydrolase IB subunit alpha OS	0.0756	2	2	2	2	410	46.6	0	0	8177000	0	0	0	0	0	0	0	0	0			2												2												0.0756
Q9BQG0	MYBBP1A	Myb-binding protein 1A OS=Homo sapiens GN=MYBBP1A PE=1 SV=2 - [MBB1A_HUMAN]	Myb-binding protein 1A OS	0.0211	2	2	2	2	1328	148.8	0	0	2901000	0	0	0	0	0	0	0	0	0			2												2												0.0211
Q9ULC4	MCTS1	Malignant T-cell-amplified sequence 1 OS=Homo sapiens GN=MCTS1 PE=1 SV=1 - [MCTS1_HUMAN]	Malignant T-cell-amplified sequence 1 OS	0.1602	1	2	2	2	181	20.5	0	0	20200000	0	0	0	0	0	0	0	0	0			2												2												0.1602
Q15648	MED1	Mediator of RNA polymerase II transcription subunit 1 OS=Homo sapiens GN=MED1 PE=1 SV=4 - [MED1_HUMAN]	Mediator of RNA polymerase II transcription subunit 1 OS	0.0183	1	2	2	2	1581	168.4	0	0	9971000	0	0	0	0	0	0	0	0	0			2												2												0.0183
Q9BU76	MMTAG2	Multiple myeloma tumor-associated protein 2 OS=Homo sapiens GN=MMTAG2 PE=1 SV=1 - [MMTA2_HUMAN]	Multiple myeloma tumor-associated protein 2 OS	0.0875	1	2	2	2	263	29.4	0	0	12870000	0	0	0	0	0	0	0	0	0			2												2												0.0875
Q13126	MTAP	S-methyl-5'-thioadenosine phosphorylase OS=Homo sapiens GN=MTAP PE=1 SV=2 - [MTAP_HUMAN]	S-methyl-5'-thioadenosine phosphorylase OS	0.1449	5	2	2	2	283	31.2	0	0	10070000	0	0	0	0	0	0	0	0	0			2												2												0.1449
P18615	NELFE	Negative elongation factor E OS=Homo sapiens GN=NELFE PE=1 SV=3 - [NELFE_HUMAN]	Negative elongation factor E OS	0.0816	3	2	2	2	380	43.2	0	0	7788000	0	0	0	0	0	0	0	0	0			2												2												0.0816
Q9H8H0	NOL11	Nucleolar protein 11 OS=Homo sapiens GN=NOL11 PE=1 SV=1 - [NOL11_HUMAN]	Nucleolar protein 11 OS	0.0417	3	2	2	2	719	81.1	0	0	5431000	0	0	0	0	0	0	0	0	0			2												2												0.0417
Q9BXS6	NUSAP1	Nucleolar and spindle-associated protein 1 OS=Homo sapiens GN=NUSAP1 PE=1 SV=1 - [NUSAP_HUMAN]	Nucleolar and spindle-associated protein 1 OS	0.059	3	2	2	2	441	49.4	0	0	5906000	0	0	0	0	0	0	0	0	0			2												2												0.059
O43913	ORC5	Origin recognition complex subunit 5 OS=Homo sapiens GN=ORC5 PE=1 SV=1 - [ORC5_HUMAN]	Origin recognition complex subunit 5 OS	0.0598	2	2	2	3	435	50.3	0	0	17610000	0	0	0	1788000	0	0	0	0	0			2				1								2				1								0.0598
Q13177	PAK2	Serine/threonine-protein kinase PAK 2 OS=Homo sapiens GN=PAK2 PE=1 SV=3 - [PAK2_HUMAN]	Serine/threonine-protein kinase PAK 2 OS	0.063	2	2	2	2	524	58	0	0	6717000	0	0	0	0	0	0	0	0	0			2												2												0.063
Q86TB9	PATL1	Protein PAT1 homolog 1 OS=Homo sapiens GN=PATL1 PE=1 SV=2 - [PATL1_HUMAN]	Protein PAT1 homolog 1 OS	0.0351	1	2	2	2	770	86.8	0	0	7143000	0	0	0	0	0	0	0	0	0			2												2												0.0351
Q8WW12	PCNP	PEST proteolytic signal-containing nuclear protein OS=Homo sapiens GN=PCNP PE=1 SV=2 - [PCNP_HUMAN]	PEST proteolytic signal-containing nuclear protein OS	0.0843	1	1	1	2	178	18.9	0	0	7305000	0	0	0	0	0	0	0	0	0			1												2												0.0843
Q12972	PPP1R8	Nuclear inhibitor of protein phosphatase 1 OS=Homo sapiens GN=PPP1R8 PE=1 SV=2 - [PP1R8_HUMAN]	Nuclear inhibitor of protein phosphatase 1 OS	0.0712	1	2	2	2	351	38.5	0	0	25670000	0	0	0	0	0	0	0	0	0			2												2												0.0712
Q92733	PRCC	Proline-rich protein PRCC OS=Homo sapiens GN=PRCC PE=1 SV=1 - [PRCC_HUMAN]	Proline-rich protein PRCC OS	0.0896	1	2	2	2	491	52.4	0	0	11090000	0	0	0	0	0	0	0	0	0			2												2												0.0896
P49642	PRIM1	DNA primase small subunit OS=Homo sapiens GN=PRIM1 PE=1 SV=1 - [PRI1_HUMAN]	DNA primase small subunit OS	0.05	3	2	2	2	420	49.9	0	0	7019000	0	0	0	0	0	0	0	0	0			2												2												0.05
P62195	PSMC5	26S protease regulatory subunit 8 OS=Homo sapiens GN=PSMC5 PE=1 SV=1 - [PRS8_HUMAN]	26S protease regulatory subunit 8 OS	0.0665	1	2	2	2	406	45.6	0	0	4685000	0	0	0	0	0	0	0	0	0			2												2												0.0665
P20618	PSMB1	Proteasome subunit beta type-1 OS=Homo sapiens GN=PSMB1 PE=1 SV=2 - [PSB1_HUMAN]	Proteasome subunit beta type-1 OS	0.1162	1	2	2	2	241	26.5	0	0	10640000	0	0	0	0	0	0	0	0	0			2												2												0.1162
O00232	PSMD12	26S proteasome non-ATPase regulatory subunit 12 OS=Homo sapiens GN=PSMD12 PE=1 SV=3 - [PSD12_HUMAN]	26S proteasome non-ATPase regulatory subunit 12 OS	0.0548	1	2	2	2	456	52.9	0	0	7872000	0	0	0	0	0	0	0	0	0			2												2												0.0548
P17706	PTPN2	Tyrosine-protein phosphatase non-receptor type 2 OS=Homo sapiens GN=PTPN2 PE=1 SV=2 - [PTN2_HUMAN]	Tyrosine-protein phosphatase non-receptor type 2 OS	0.0482	4	2	2	2	415	48.4	0	0	7234000	0	0	0	0	0	0	0	0	0			2												2												0.0482
Q8TB72	PUM2	Pumilio homolog 2 OS=Homo sapiens GN=PUM2 PE=1 SV=2 - [PUM2_HUMAN]	Pumilio homolog 2 OS	0.0253	7	2	2	2	1066	114.1	0	0	15350000	0	0	0	0	0	0	0	0	0			2												2												0.0253
Q15269	PWP2	Periodic tryptophan protein 2 homolog OS=Homo sapiens GN=PWP2 PE=1 SV=2 - [PWP2_HUMAN]	Periodic tryptophan protein 2 homolog OS	0.0294	1	2	2	3	919	102.4	0	0	5458000	0	0	0	850200	0	0	0	0	0			2				1								2				1								0.0294
Q96PU8	QKI	Protein quaking OS=Homo sapiens GN=QKI PE=1 SV=1 - [QKI_HUMAN]	Protein quaking OS	0.0733	7	2	2	2	341	37.6	0	0	18420000	0	0	0	0	0	0	0	0	0			2												2												0.0733
Q96EV2	RBM33	RNA-binding protein 33 OS=Homo sapiens GN=RBM33 PE=1 SV=3 - [RBM33_HUMAN]	RNA-binding protein 33 OS	0.0214	3	2	2	2	1170	129.9	0	0	7764000	0	0	0	0	0	0	0	0	0			2												2												0.0214
Q8IUH3	RBM45	RNA-binding protein 45 OS=Homo sapiens GN=RBM45 PE=2 SV=1 - [RBM45_HUMAN]	RNA-binding protein 45 OS	0.0567	3	2	2	2	476	53.5	0	0	6996000	0	0	0	0	0	0	0	0	0			2												2												0.0567
P52756	RBM5	RNA-binding protein 5 OS=Homo sapiens GN=RBM5 PE=1 SV=2 - [RBM5_HUMAN]	RNA-binding protein 5 OS	0.0307	3	2	2	2	815	92.1	0	0	11430000	0	0	0	0	0	0	0	0	0			2												2												0.0307
Q53QZ3	ARHGAP15	Rho GTPase-activating protein 15 OS=Homo sapiens GN=ARHGAP15 PE=1 SV=2 - [RHG15_HUMAN]	Rho GTPase-activating protein 15 OS	0.0947	3	2	3	3	475	54.5	0	0	4791000	0	0	0	6587000	0	0	0	0	0			2				1								2				1								0.0758
Q6DKI1	RPL7L1	60S ribosomal protein L7-like 1 OS=Homo sapiens GN=RPL7L1 PE=1 SV=1 - [RL7L_HUMAN]	60S ribosomal protein L7-like 1 OS	0.1707	2	2	3	3	246	28.6	0	0	32570000	0	0	0	2474000	0	0	0	0	0			2				1								2				1								0.0976
Q5TBB1	RNASEH2B	Ribonuclease H2 subunit B OS=Homo sapiens GN=RNASEH2B PE=1 SV=1 - [RNH2B_HUMAN]	Ribonuclease H2 subunit B OS	0.109	3	2	2	2	312	35.1	0	0	29750000	0	0	0	0	0	0	0	0	0			2												2												0.109
P24928	POLR2A	DNA-directed RNA polymerase II subunit RPB1 OS=Homo sapiens GN=POLR2A PE=1 SV=2 - [RPB1_HUMAN]	DNA-directed RNA polymerase II subunit RPB1 OS	0.0132	2	2	2	2	1970	217	0	0	5892000	0	0	0	0	0	0	0	0	0			2												2												0.0132
P19387	POLR2C	DNA-directed RNA polymerase II subunit RPB3 OS=Homo sapiens GN=POLR2C PE=1 SV=2 - [RPB3_HUMAN]	DNA-directed RNA polymerase II subunit RPB3 OS	0.0873	2	2	2	2	275	31.4	0	0	3195000	0	0	0	0	0	0	0	0	0			2												2												0.0873
Q96P16	RPRD1A	Regulation of nuclear pre-mRNA domain-containing protein 1A OS=Homo sapiens GN=RPRD1A PE=1 SV=1 - [RPR1A_HUMAN]	Regulation of nuclear pre-mRNA domain-containing protein 1A OS	0.0929	2	2	2	2	312	35.7	0	0	11350000	0	0	0	0	0	0	0	0	0			2												2												0.0929
Q15404	RSU1	Ras suppressor protein 1 OS=Homo sapiens GN=RSU1 PE=1 SV=3 - [RSU1_HUMAN]	Ras suppressor protein 1 OS	0.1552	1	2	2	2	277	31.5	0	0	9060000	0	0	0	0	0	0	0	0	0			2												2												0.1552
Q8IZ73	RPUSD2	RNA pseudouridylate synthase domain-containing protein 2 OS=Homo sapiens GN=RPUSD2 PE=1 SV=2 - [RUSD2_HUMAN]	RNA pseudouridylate synthase domain-containing protein 2 OS	0.0679	2	2	2	2	545	61.3	0	0	4126000	0	0	0	0	0	0	0	0	0			2												2												0.0679
Q9UHR5	SAP30BP	SAP30-binding protein OS=Homo sapiens GN=SAP30BP PE=1 SV=1 - [S30BP_HUMAN]	SAP30-binding protein OS	0.0812	7	2	2	2	308	33.8	0	0	8204000	0	0	0	0	0	0	0	0	0			2												2												0.0812
Q8NBX0	SCCPDH	Saccharopine dehydrogenase-like oxidoreductase OS=Homo sapiens GN=SCCPDH PE=1 SV=1 - [SCPDL_HUMAN]	Saccharopine dehydrogenase-like oxidoreductase OS	0.0979	1	2	2	3	429	47.1	0	0	13730000	0	0	0	13850000	0	0	0	0	0			2				1								2				1								0.0979
Q9BWJ5	SF3B5	Splicing factor 3B subunit 5 OS=Homo sapiens GN=SF3B5 PE=1 SV=1 - [SF3B5_HUMAN]	Splicing factor 3B subunit 5 OS	0.3256	1	2	2	2	86	10.1	0	0	46330000	0	0	0	0	0	0	0	0	0			2												2												0.3256
Q9NR45	NANS	Sialic acid synthase OS=Homo sapiens GN=NANS PE=1 SV=2 - [SIAS_HUMAN]	Sialic acid synthase OS	0.0891	3	2	2	3	359	40.3	0	0	15790000	0	0	0	3602000	0	0	0	0	0			2				1								2				1								0.0891
Q9HCS7	XAB2	Pre-mRNA-splicing factor SYF1 OS=Homo sapiens GN=XAB2 PE=1 SV=2 - [SYF1_HUMAN]	Pre-mRNA-splicing factor SYF1 OS	0.0327	1	2	2	2	855	99.9	0	0	6009000	0	0	0	0	0	0	0	0	0			2												2												0.0327
P37837	TALDO1	Transaldolase OS=Homo sapiens GN=TALDO1 PE=1 SV=2 - [TALDO_HUMAN]	Transaldolase OS	0.0742	2	2	2	2	337	37.5	0	0	8088000	0	0	0	0	0	0	0	0	0			2												2												0.0742
Q12788	TBL3	Transducin beta-like protein 3 OS=Homo sapiens GN=TBL3 PE=1 SV=2 - [TBL3_HUMAN]	Transducin beta-like protein 3 OS	0.0309	2	2	2	2	808	89	0	0	5776000	0	0	0	0	0	0	0	0	0			2												2												0.0309
Q9UKI8	TLK1	Serine/threonine-protein kinase tousled-like 1 OS=Homo sapiens GN=TLK1 PE=1 SV=2 - [TLK1_HUMAN]	Serine/threonine-protein kinase tousled-like 1 OS	0.0326	23	1	2	2	766	86.6	0	0	7971000	0	0	0	0	0	0	0	0	0			2												2												0.0326
Q14166	TTLL12	Tubulin--tyrosine ligase-like protein 12 OS=Homo sapiens GN=TTLL12 PE=1 SV=2 - [TTL12_HUMAN]	Tubulin--tyrosine ligase-like protein 12 OS	0.059	1	2	2	2	644	74.4	0	0	8886000	0	0	0	0	0	0	0	0	0			2												2												0.059
P83876	TXNL4A	Thioredoxin-like protein 4A OS=Homo sapiens GN=TXNL4A PE=1 SV=1 - [TXN4A_HUMAN]	Thioredoxin-like protein 4A OS	0.2183	7	2	2	2	142	16.8	0	0	6982000	0	0	0	0	0	0	0	0	0			2												2												0.2183
Q8NI36	WDR36	WD repeat-containing protein 36 OS=Homo sapiens GN=WDR36 PE=1 SV=1 - [WDR36_HUMAN]	WD repeat-containing protein 36 OS	0.0284	1	2	2	2	951	105.3	0	0	12070000	0	0	0	0	0	0	0	0	0			2												2												0.0284
P61964	WDR5	WD repeat-containing protein 5 OS=Homo sapiens GN=WDR5 PE=1 SV=1 - [WDR5_HUMAN]	WD repeat-containing protein 5 OS	0.0778	2	2	2	2	334	36.6	0	0	3584000	0	0	0	0	0	0	0	0	0			2												2												0.0778
Q6UXN9	WDR82	WD repeat-containing protein 82 OS=Homo sapiens GN=WDR82 PE=1 SV=1 - [WDR82_HUMAN]	WD repeat-containing protein 82 OS	0.0671	1	2	2	2	313	35.1	0	0	7517000	0	0	0	0	0	0	0	0	0			2												2												0.0671
Q96MU7	YTHDC1	YTH domain-containing protein 1 OS=Homo sapiens GN=YTHDC1 PE=1 SV=3 - [YTDC1_HUMAN]	YTH domain-containing protein 1 OS	0.0358	2	2	2	2	727	84.6	0	0	19500000	0	0	0	0	0	0	0	0	0			2												2												0.0358
Q9Y6X8	ZHX2	Zinc fingers and homeoboxes protein 2 OS=Homo sapiens GN=ZHX2 PE=1 SV=1 - [ZHX2_HUMAN]	Zinc fingers and homeoboxes protein 2 OS	0.0346	1	2	2	2	837	92.2	0	0	7219000	0	0	0	0	0	0	0	0	0			2												2												0.0346
K7EIE8	MBD3	Methyl-CpG binding domain protein 3, isoform CRA_b OS=Homo sapiens GN=MBD3 PE=1 SV=1 - [K7EIE8_HUMAN]	Methyl-CpG binding domain protein 3, isoform CRA_b OS	0.1404	4	2	2	2	235	26.3	0	0	7280000	0	0	0	0	0	0	0	0	0			2												2												0.1404
B7Z7B0	CPSF4	Cleavage and polyadenylation-specificity factor subunit 4 OS=Homo sapiens GN=CPSF4 PE=2 SV=1 - [B7Z7B0_HUMAN]	Cleavage and polyadenylation-specificity factor subunit 4 OS	0.1414	4	2	2	2	191	21.9	0	0	15290000	0	0	0	0	0	0	0	0	0			2												2												0.1414
K4DI93	CUL4B	Cullin 4B, isoform CRA_e OS=Homo sapiens GN=CUL4B PE=1 SV=1 - [K4DI93_HUMAN]	Cullin 4B, isoform CRA_e OS	0.0267	3	1	2	3	900	102.7	0	0	4356000	0	0	0	0	0	1112000	0	0	0			2						1						2						1						0.0267
B3KXD6	PES1	Pescadillo homolog OS=Homo sapiens GN=PES1 PE=1 SV=1 - [B3KXD6_HUMAN]	Pescadillo homolog OS	0.0624	3	2	2	2	449	51.4	0	0	3693000	0	0	0	0	0	0	0	0	0			2												2												0.0624
E7EPN9	PRRC2C	Protein PRRC2C OS=Homo sapiens GN=PRRC2C PE=1 SV=1 - [E7EPN9_HUMAN]	Protein PRRC2C OS	0.0096	3	2	2	2	2819	308.6	0	0	3958000	0	0	0	0	0	0	0	0	0			2												2												0.0096
F8WF02	PDHB	Pyruvate dehydrogenase E1 component subunit beta, mitochondrial OS=Homo sapiens GN=PDHB PE=1 SV=1 - [F8WF02_HUMAN]	Pyruvate dehydrogenase E1 component subunit beta, mitochondrial OS	0.0956	3	2	2	2	251	27.6	0	0	10580000	0	0	0	0	0	0	0	0	0			2												2												0.0956
F2Z2K0	NSFL1C	NSFL1 cofactor p47 OS=Homo sapiens GN=NSFL1C PE=1 SV=1 - [F2Z2K0_HUMAN]	NSFL1 cofactor p47 OS	0.1131	2	2	2	2	274	30.2	0	0	6103000	0	0	0	0	0	0	0	0	0			2												2												0.1131
E5RJT0	EIF3H	Eukaryotic translation initiation factor 3 subunit H (Fragment) OS=Homo sapiens GN=EIF3H PE=1 SV=1 - [E5RJT0_HUMAN]	Eukaryotic translation initiation factor 3 subunit H (Fragment) OS	0.1148	4	2	2	2	244	28.4	0	0	10980000	0	0	0	0	0	0	0	0	0			2												2												0.1148
E9PFK5	NOP14	Nucleolar protein 14 OS=Homo sapiens GN=NOP14 PE=1 SV=1 - [E9PFK5_HUMAN]	Nucleolar protein 14 OS	0.0305	2	2	2	2	788	88.8	0	0	4653000	0	0	0	0	0	0	0	0	0			2												2												0.0305
Q5T3Q7	HEATR1	HEAT repeat-containing protein 1 OS=Homo sapiens GN=HEATR1 PE=1 SV=1 - [Q5T3Q7_HUMAN]	HEAT repeat-containing protein 1 OS	0.0126	3	2	2	3	2063	233.1	0	0	10540000	0	0	0	1894000	0	0	0	0	0			2				1								2				1								0.0126
E9PHA2	NCAPH	Condensin complex subunit 2 OS=Homo sapiens GN=NCAPH PE=1 SV=1 - [E9PHA2_HUMAN]	Condensin complex subunit 2 OS	0.0397	4	2	2	2	730	81.5	0	0	4785000	0	0	0	0	0	0	0	0	0			2												2												0.0397
C9JXC3	OARD1	O-acetyl-ADP-ribose deacetylase 1 OS=Homo sapiens GN=OARD1 PE=1 SV=1 - [C9JXC3_HUMAN]	O-acetyl-ADP-ribose deacetylase 1 OS	0.2832	5	2	2	3	113	12.8	0	0	15120000	0	0	0	4342000	0	0	0	0	0			2				1								2				1								0.2832
H7BZN3	RIF1	Telomere-associated protein RIF1 (Fragment) OS=Homo sapiens GN=RIF1 PE=1 SV=1 - [H7BZN3_HUMAN]	Telomere-associated protein RIF1 (Fragment) OS	0.0379	2	2	2	2	845	93.6	0	0	2616000	0	0	0	0	0	0	0	0	0			2												2												0.0379
C9J2P9	CBLL1	E3 ubiquitin-protein ligase Hakai (Fragment) OS=Homo sapiens GN=CBLL1 PE=1 SV=3 - [C9J2P9_HUMAN]	E3 ubiquitin-protein ligase Hakai (Fragment) OS	0.1053	2	2	2	2	323	36.4	0	0	26320000	0	0	0	0	0	0	0	0	0			2												2												0.1053
C9J6C5	NIFK	MKI67 FHA domain-interacting nucleolar phosphoprotein (Fragment) OS=Homo sapiens GN=NIFK PE=1 SV=1 - [C9J6C5_HUMAN]	MKI67 FHA domain-interacting nucleolar phosphoprotein (Fragment) OS	0.1627	3	2	2	2	166	19.5	0	0	10050000	0	0	0	0	0	0	0	0	0			2												2												0.1627
E7EPJ2	ITSN2	Intersectin-2 (Fragment) OS=Homo sapiens GN=ITSN2 PE=1 SV=1 - [E7EPJ2_HUMAN]	Intersectin-2 (Fragment) OS	0.0525	3	2	2	2	609	68.9	0	0	5167000	0	0	0	0	0	0	0	0	0			2												2												0.0525
D6RC52	NHP2	H/ACA ribonucleoprotein complex subunit 2 (Fragment) OS=Homo sapiens GN=NHP2 PE=1 SV=1 - [D6RC52_HUMAN]	H/ACA ribonucleoprotein complex subunit 2 (Fragment) OS	0.2197	5	2	2	2	132	15	0	0	15900000	0	0	0	0	0	0	0	0	0			2												2												0.2197
K7EJC1	PSMD8	26S proteasome non-ATPase regulatory subunit 8 OS=Homo sapiens GN=PSMD8 PE=1 SV=1 - [K7EJC1_HUMAN]	26S proteasome non-ATPase regulatory subunit 8 OS	0.1047	5	2	2	2	172	19.8	0	0	6094000	0	0	0	0	0	0	0	0	0			2												2												0.1047
C9J0K6	SRI	Sorcin OS=Homo sapiens GN=SRI PE=1 SV=1 - [C9J0K6_HUMAN]	Sorcin OS	0.1484	3	2	2	2	155	17.6	0	0	19100000	0	0	0	0	0	0	0	0	0			2												2												0.1484
G3V5Z3	SMEK1	Serine/threonine-protein phosphatase 4 regulatory subunit 3A OS=Homo sapiens GN=SMEK1 PE=1 SV=1 - [G3V5Z3_HUMAN]	Serine/threonine-protein phosphatase 4 regulatory subunit 3A OS	0.0496	5	2	2	2	706	82	0	0	6748000	0	0	0	0	0	0	0	0	0			2												2												0.0496
C9JN15	PPIG	Peptidyl-prolyl cis-trans isomerase (Fragment) OS=Homo sapiens GN=PPIG PE=3 SV=1 - [C9JN15_HUMAN]	Peptidyl-prolyl cis-trans isomerase (Fragment) OS	0.0894	6	2	2	2	246	27.4	0	0	15900000	0	0	0	0	0	0	0	0	0			2												2												0.0894
F8WAE5	EIF2A	Eukaryotic translation initiation factor 2A OS=Homo sapiens GN=EIF2A PE=1 SV=1 - [F8WAE5_HUMAN]	Eukaryotic translation initiation factor 2A OS	0.0586	2	2	2	2	580	64.4	0	0	2955000	0	0	0	0	0	0	0	0	0			2												2												0.0586
J3KQ96	TCOF1	Treacle protein (Fragment) OS=Homo sapiens GN=TCOF1 PE=1 SV=1 - [J3KQ96_HUMAN]	Treacle protein (Fragment) OS	0.0156	3	2	2	2	1414	144	0	0	6871000	0	0	0	0	0	0	0	0	0			2												2												0.0156
C9JEM7	NELFA	Negative elongation factor A (Fragment) OS=Homo sapiens GN=NELFA PE=1 SV=1 - [C9JEM7_HUMAN]	Negative elongation factor A (Fragment) OS	0.1346	5	2	2	2	208	22.9	0	0	6510000	0	0	0	0	0	0	0	0	0			2												2												0.1346
E3W994	CLASP2	CLIP-associating protein 2 OS=Homo sapiens GN=CLASP2 PE=1 SV=2 - [E3W994_HUMAN]	CLIP-associating protein 2 OS	0.0181	9	1	2	3	1273	138.8	0	0	3316000	0	0	0	2388000	0	0	0	0	0			2				1								2				1								0.0181
Q9Y6R9	CCDC61	Coiled-coil domain-containing protein 61 OS=Homo sapiens GN=CCDC61 PE=1 SV=3 - [CCD61_HUMAN]	Coiled-coil domain-containing protein 61 OS	0.0566	1	2	2	2	512	57.3	0	0	9021000	0	0	0	0	0	0	0	0	0			2												2												0.0566
K7EK42	TBCB	Tubulin-folding cofactor B OS=Homo sapiens GN=TBCB PE=1 SV=1 - [K7EK42_HUMAN]	Tubulin-folding cofactor B OS	0.0995	4	2	2	3	191	21.3	0	0	10660000	0	0	0	4991000	0	0	0	0	0			2				1								2				1								0.0995
H0YJM8	PSMB5	Proteasome subunit beta type-5 (Fragment) OS=Homo sapiens GN=PSMB5 PE=1 SV=1 - [H0YJM8_HUMAN]	Proteasome subunit beta type-5 (Fragment) OS	0.1949	2	2	2	2	118	12.8	0	0	1223000	0	0	0	0	0	0	0	0	0			2												2												0.1949
H0YJA2	ZC3H14	Zinc finger CCCH domain-containing protein 14 (Fragment) OS=Homo sapiens GN=ZC3H14 PE=1 SV=1 - [H0YJA2_HUMAN]	Zinc finger CCCH domain-containing protein 14 (Fragment) OS	0.0522	9	2	2	2	651	73.3	0	0	6551000	0	0	0	0	0	0	0	0	0			2												2												0.0522
H0YJG7	AHSA1	Activator of 90 kDa heat shock protein ATPase homolog 1 (Fragment) OS=Homo sapiens GN=AHSA1 PE=1 SV=1 - [H0YJG7_HUMAN]	Activator of 90 kDa heat shock protein ATPase homolog 1 (Fragment) OS	0.1574	5	2	2	3	216	23.8	0	0	33540000	0	0	0	10060000	0	0	0	0	0			2				1								2				1								0.1574
H0YI01	ASUN	Protein asunder homolog (Fragment) OS=Homo sapiens GN=ASUN PE=1 SV=1 - [H0YI01_HUMAN]	Protein asunder homolog (Fragment) OS	0.0897	3	2	2	2	223	24.8	0	0	3041000	0	0	0	0	0	0	0	0	0			2												2												0.0897
H0Y818	MLH1	DNA mismatch repair protein Mlh1 (Fragment) OS=Homo sapiens GN=MLH1 PE=1 SV=1 - [H0Y818_HUMAN]	DNA mismatch repair protein Mlh1 (Fragment) OS	0.0457	2	2	2	2	679	75.8	0	0	7573000	0	0	0	0	0	0	0	0	0			2												2												0.0457
H0YE97	PICALM	Phosphatidylinositol-binding clathrin assembly protein (Fragment) OS=Homo sapiens GN=PICALM PE=1 SV=1 - [H0YE97_HUMAN]	Phosphatidylinositol-binding clathrin assembly protein (Fragment) OS	0.291	6	1	2	2	134	14	0	0	29730000	0	0	0	0	0	0	0	0	0			2												2												0.291
H0Y8W7	CTBP1	C-terminal-binding protein 1 (Fragment) OS=Homo sapiens GN=CTBP1 PE=1 SV=1 - [H0Y8W7_HUMAN]	C-terminal-binding protein 1 (Fragment) OS	0.108	7	2	2	2	287	31	0	0	19620000	0	0	0	0	0	0	0	0	0			2												2												0.108
H0YGW7	ABCF1	ATP-binding cassette sub-family F member 1 (Fragment) OS=Homo sapiens GN=ABCF1 PE=1 SV=1 - [H0YGW7_HUMAN]	ATP-binding cassette sub-family F member 1 (Fragment) OS	0.0436	2	2	2	2	596	67.6	0	0	4243000	0	0	0	0	0	0	0	0	0			2												2												0.0436
H7C0N4	SF1	Splicing factor 1 (Fragment) OS=Homo sapiens GN=SF1 PE=1 SV=1 - [H7C0N4_HUMAN]	Splicing factor 1 (Fragment) OS	0.1667	2	2	2	2	180	18.7	0	0	20620000	0	0	0	0	0	0	0	0	0			2												2												0.1667
A0A087WWS7	STXBP2	Syntaxin-binding protein 2 OS=Homo sapiens GN=STXBP2 PE=4 SV=1 - [A0A087WWS7_HUMAN]	Syntaxin-binding protein 2 OS	0.0622	5	2	2	2	579	64.7	0	0	9523000	0	0	0	0	0	0	0	0	0			2												2												0.0622
V5LU97	HIP1	Huntingtin interacting protein 1 variant OS=Homo sapiens GN=HIP1 PE=1 SV=1 - [V5LU97_HUMAN]	Huntingtin interacting protein 1 variant OS	0.0268	2	1	2	2	1008	113	0	0	12590000	0	0	0	0	0	0	0	0	0			2												2												0.0268
B7Z6D5	DDX27	Probable ATP-dependent RNA helicase DDX27 OS=Homo sapiens GN=DDX27 PE=1 SV=1 - [B7Z6D5_HUMAN]	Probable ATP-dependent RNA helicase DDX27 OS	0.0366	3	2	2	2	765	86.6	0	0	5592000	0	0	0	0	0	0	0	0	0			2												2												0.0366
A0A087WUI6	PIBF1	Progesterone-induced-blocking factor 1 OS=Homo sapiens GN=PIBF1 PE=4 SV=1 - [A0A087WUI6_HUMAN]	Progesterone-induced-blocking factor 1 OS	0.0301	2	2	2	2	698	83.1	0	0	6998000	0	0	0	0	0	0	0	0	0			2												2												0.0301
O75531	BANF1	Barrier-to-autointegration factor OS=Homo sapiens GN=BANF1 PE=1 SV=1 - [BAF_HUMAN]	Barrier-to-autointegration factor OS	0.2697	1	1	1	2	89	10.1	20260000	0	0	0	0	0	0	0	14840000	0	0	0	1								1				1								1				0.2697
P81605	DCD	Dermcidin OS=Homo sapiens GN=DCD PE=1 SV=2 - [DCD_HUMAN]	Dermcidin OS	0.1	1	1	1	1	110	11.3	5754000	0	0	0	0	0	0	0	0	0	0	0	1												1												0.1
Q9P2X0	DPM3	Dolichol-phosphate mannosyltransferase subunit 3 OS=Homo sapiens GN=DPM3 PE=1 SV=2 - [DPM3_HUMAN]	Dolichol-phosphate mannosyltransferase subunit 3 OS	0.1087	1	1	1	2	92	10.1	1803000	0	0	0	0	0	7223000	0	0	0	0	0	1						1						1						1						0.1087
O75427	LRCH4	Leucine-rich repeat and calponin homology domain-containing protein 4 OS=Homo sapiens GN=LRCH4 PE=1 SV=2 - [LRCH4_HUMAN]	Leucine-rich repeat and calponin homology domain-containing protein 4 OS	0.0454	1	2	2	2	683	73.4	2262000	0	0	0	0	0	2326000	0	0	0	0	0	1						1						1						1						0.0249
P49721	PSMB2	Proteasome subunit beta type-2 OS=Homo sapiens GN=PSMB2 PE=1 SV=1 - [PSB2_HUMAN]	Proteasome subunit beta type-2 OS	0.0498	1	1	1	1	201	22.8	2073000	0	0	0	0	0	0	0	0	0	0	0	1												1												0.0498
Q7L1I2	SV2B	Synaptic vesicle glycoprotein 2B OS=Homo sapiens GN=SV2B PE=2 SV=1 - [SV2B_HUMAN]	Synaptic vesicle glycoprotein 2B OS	0.0425	1	1	1	1	683	77.4	0	0	0	0	0	0	0	0	0	0	0	0	1												1												0.0425
P13984	GTF2F2	General transcription factor IIF subunit 2 OS=Homo sapiens GN=GTF2F2 PE=1 SV=2 - [T2FB_HUMAN]	General transcription factor IIF subunit 2 OS	0.0843	1	2	2	2	249	28.4	2931000	0	0	0	0	0	1313000	0	0	0	0	0	1						1						1						1						0.0402
O95988	TCL1B	T-cell leukemia/lymphoma protein 1B OS=Homo sapiens GN=TCL1B PE=1 SV=1 - [TCL1B_HUMAN]	T-cell leukemia/lymphoma protein 1B OS	0.1172	1	1	1	1	128	14.8	6390000	0	0	0	0	0	0	0	0	0	0	0	1												1												0.1172
O95218	ZRANB2	Zinc finger Ran-binding domain-containing protein 2 OS=Homo sapiens GN=ZRANB2 PE=1 SV=2 - [ZRAB2_HUMAN]	Zinc finger Ran-binding domain-containing protein 2 OS	0.0273	1	1	1	1	330	37.4	5182000	0	0	0	0	0	0	0	0	0	0	0	1												1												0.0273
Q6P0N6	DST	DST protein OS=Homo sapiens GN=DST PE=1 SV=1 - [Q6P0N6_HUMAN]	DST protein OS	0.0105	8	1	1	2	1143	132.2	9222000	0	0	0	0	0	0	0	19980000	0	0	0	1								1				1								1				0.0105
F5H7X1	PSMD9	26S proteasome non-ATPase regulatory subunit 9 OS=Homo sapiens GN=PSMD9 PE=1 SV=1 - [F5H7X1_HUMAN]	26S proteasome non-ATPase regulatory subunit 9 OS	0.1059	6	1	1	2	85	9.4	2987000	0	0	0	0	0	4206000	0	0	0	0	0	1						1						1						1						0.1059
C9J6V2	RP9	Retinitis pigmentosa 9 protein (Fragment) OS=Homo sapiens GN=RP9 PE=4 SV=1 - [C9J6V2_HUMAN]	Retinitis pigmentosa 9 protein (Fragment) OS	0.0723	2	1	1	1	166	19.4	3403000	0	0	0	0	0	0	0	0	0	0	0	1												1												0.0723
Q5JQ13	VCL	Vinculin (Fragment) OS=Homo sapiens GN=VCL PE=1 SV=1 - [Q5JQ13_HUMAN]	Vinculin (Fragment) OS	0.0136	2	1	1	1	806	87.4	15470000	0	0	0	0	0	0	0	0	0	0	0	1												1												0.0136
G3V5I3	SERPINA3	Alpha-1-antichymotrypsin (Fragment) OS=Homo sapiens GN=SERPINA3 PE=4 SV=2 - [G3V5I3_HUMAN]	Alpha-1-antichymotrypsin (Fragment) OS	0.2667	2	1	1	1	45	4.7	3052000	0	0	0	0	0	0	0	0	0	0	0	1												1												0.2667
H7C0L5	ITIH4	Inter-alpha-trypsin inhibitor heavy chain H4 (Fragment) OS=Homo sapiens GN=ITIH4 PE=1 SV=1 - [H7C0L5_HUMAN]	Inter-alpha-trypsin inhibitor heavy chain H4 (Fragment) OS	0.0223	3	1	1	1	719	80	18650000	0	0	0	0	0	0	0	0	0	0	0	1												1												0.0223
H7C492	BCS1L	Mitochondrial chaperone BCS1 (Fragment) OS=Homo sapiens GN=BCS1L PE=1 SV=1 - [H7C492_HUMAN]	Mitochondrial chaperone BCS1 (Fragment) OS	0.1144	3	2	2	2	201	22.2	2323000	0	0	0	0	0	3825000	0	0	0	0	0	1						1						1						1						0.0448
A0A087WTM7	APOB	Apolipoprotein B-100 OS=Homo sapiens GN=APOB PE=1 SV=1 - [A0A087WTM7_HUMAN]	Apolipoprotein B-100 OS	0.003	2	1	1	1	4344	489.5	11560000	0	0	0	0	0	0	0	0	0	0	0	1												1												0.003
Q16204	CCDC6	Coiled-coil domain-containing protein 6 OS=Homo sapiens GN=CCDC6 PE=1 SV=2 - [CCDC6_HUMAN]	Coiled-coil domain-containing protein 6 OS	0.0211	1	1	1	1	474	53.3	0	1436000	0	0	0	0	0	0	0	0	0	0		1												1												0.0211
Q02413	DSG1	Desmoglein-1 OS=Homo sapiens GN=DSG1 PE=1 SV=2 - [DSG1_HUMAN]	Desmoglein-1 OS	0.0153	1	1	1	1	1049	113.7	0	2159000	0	0	0	0	0	0	0	0	0	0		1												1												0.0153
Q09472	EP300	Histone acetyltransferase p300 OS=Homo sapiens GN=EP300 PE=1 SV=2 - [EP300_HUMAN]	Histone acetyltransferase p300 OS	0.0033	1	1	1	1	2414	264	0	1202000	0	0	0	0	0	0	0	0	0	0		1												1												0.0033
O75330	HMMR	Hyaluronan mediated motility receptor OS=Homo sapiens GN=HMMR PE=1 SV=2 - [HMMR_HUMAN]	Hyaluronan mediated motility receptor OS	0.0221	1	1	1	1	724	84	0	3247000	0	0	0	0	0	0	0	0	0	0		1												1												0.0221
Q9Y5H8	PCDHA3	Protocadherin alpha-3 OS=Homo sapiens GN=PCDHA3 PE=2 SV=1 - [PCDA3_HUMAN]	Protocadherin alpha-3 OS	0.0263	1	1	1	1	950	102.4	0	390100000	0	0	0	0	0	0	0	0	0	0		1												1												0.0263
Q8TF05	PPP4R1	Serine/threonine-protein phosphatase 4 regulatory subunit 1 OS=Homo sapiens GN=PPP4R1 PE=1 SV=1 - [PP4R1_HUMAN]	Serine/threonine-protein phosphatase 4 regulatory subunit 1 OS	0.0168	1	1	1	1	950	106.9	0	324100000	0	0	0	0	0	0	0	0	0	0		1												1												0.0168
P25311	AZGP1	Zinc-alpha-2-glycoprotein OS=Homo sapiens GN=AZGP1 PE=1 SV=2 - [ZA2G_HUMAN]	Zinc-alpha-2-glycoprotein OS	0.0738	2	2	2	2	298	34.2	0	8410000	0	0	0	0	3006000	0	0	0	0	0		1					1							1					1							0.0403
Q86VM9	ZC3H18	Zinc finger CCCH domain-containing protein 18 OS=Homo sapiens GN=ZC3H18 PE=1 SV=2 - [ZCH18_HUMAN]	Zinc finger CCCH domain-containing protein 18 OS	0.0136	2	1	1	1	953	106.3	0	5815000	0	0	0	0	0	0	0	0	0	0		1												1												0.0136
J3QQY2	TMCO1	Transmembrane and coiled-coil domain-containing protein 1 OS=Homo sapiens GN=TMCO1 PE=1 SV=1 - [J3QQY2_HUMAN]	Transmembrane and coiled-coil domain-containing protein 1 OS	0.2115	3	2	2	2	104	11.4	0	1288000	0	0	0	0	22670000	0	0	0	0	0		1					1							1					1							0.0769
H7C1U8	APOO	Apolipoprotein O (Fragment) OS=Homo sapiens GN=APOO PE=1 SV=1 - [H7C1U8_HUMAN]	Apolipoprotein O (Fragment) OS	0.118	3	2	2	2	178	20.1	0	3111000	0	0	0	0	2851000	0	0	0	0	0		1					1							1					1							0.0618
Q5TEJ0	RPA2	Replication protein A 32 kDa subunit (Fragment) OS=Homo sapiens GN=RPA2 PE=1 SV=1 - [Q5TEJ0_HUMAN]	Replication protein A 32 kDa subunit (Fragment) OS	0.1148	2	1	1	1	122	13.2	0	9405000	0	0	0	0	0	0	0	0	0	0		1												1												0.1148
F8VV32	LYZ	Lysozyme C OS=Homo sapiens GN=LYZ PE=1 SV=1 - [F8VV32_HUMAN]	Lysozyme C OS	0.2019	2	1	1	1	104	11.5	0	4532000	0	0	0	0	0	0	0	0	0	0		1												1												0.2019
H0YJY2	SIPA1L1	Signal-induced proliferation-associated 1-like protein 1 (Fragment) OS=Homo sapiens GN=SIPA1L1 PE=4 SV=3 - [H0YJY2_HUMAN]	Signal-induced proliferation-associated 1-like protein 1 (Fragment) OS	0.0611	2	1	1	1	262	30.3	0	535100000	0	0	0	0	0	0	0	0	0	0		1												1												0.0611
H0YM64	IDH3A	Isocitrate dehydrogenase [NAD] subunit alpha, mitochondrial (Fragment) OS=Homo sapiens GN=IDH3A PE=1 SV=1 - [H0YM64_HUMAN]	Isocitrate dehydrogenase [NAD] subunit alpha, mitochondrial (Fragment) OS	0.1739	5	1	1	1	46	5.2	0	2526000	0	0	0	0	0	0	0	0	0	0		1												1												0.1739
H0YDS9	NASP	Nuclear autoantigenic sperm protein (Fragment) OS=Homo sapiens GN=NASP PE=1 SV=1 - [H0YDS9_HUMAN]	Nuclear autoantigenic sperm protein (Fragment) OS	0.0571	5	1	1	1	175	18.9	0	1880000	0	0	0	0	0	0	0	0	0	0		1												1												0.0571
H0YME5	EIF2AK4	Eukaryotic translation initiation factor 2-alpha kinase 4 (Fragment) OS=Homo sapiens GN=EIF2AK4 PE=1 SV=1 - [H0YME5_HUMAN]	Eukaryotic translation initiation factor 2-alpha kinase 4 (Fragment) OS	0.0084	2	1	1	1	1427	161.1	0	4633000	0	0	0	0	0	0	0	0	0	0		1												1												0.0084
Q8N433	ADRBK2	ADRBK2 protein OS=Homo sapiens GN=ADRBK2 PE=2 SV=1 - [Q8N433_HUMAN]	ADRBK2 protein OS	0.0258	4	1	1	1	387	44.6	0	2740000	0	0	0	0	0	0	0	0	0	0		1												1												0.0258
Q53H96	PYCRL	Pyrroline-5-carboxylate reductase 3 OS=Homo sapiens GN=PYCRL PE=1 SV=3 - [P5CR3_HUMAN]	Pyrroline-5-carboxylate reductase 3 OS	0.0511	1	1	1	1	274	28.6	0	2886000	0	0	0	0	0	0	0	0	0	0		1												1												0.0511
H0Y3T0	ATRX	Transcriptional regulator ATRX (Fragment) OS=Homo sapiens GN=ATRX PE=4 SV=2 - [H0Y3T0_HUMAN]	Transcriptional regulator ATRX (Fragment) OS	0.1212	2	1	1	1	198	22.9	0	253400000	0	0	0	0	0	0	0	0	0	0		1												1												0.1212
P11171	EPB41	Protein 4.1 OS=Homo sapiens GN=EPB41 PE=1 SV=4 - [41_HUMAN]	Protein 4.1 OS	0.0162	1	1	1	1	864	97	0	0	5136000	0	0	0	0	0	0	0	0	0			1												1												0.0162
Q9NPJ3	ACOT13	Acyl-coenzyme A thioesterase 13 OS=Homo sapiens GN=ACOT13 PE=1 SV=1 - [ACO13_HUMAN]	Acyl-coenzyme A thioesterase 13 OS	0.1571	1	2	2	2	140	15	0	0	3173000	0	0	0	3638000	0	0	0	0	0			1				1								1				1								0.0714
P55263	ADK	Adenosine kinase OS=Homo sapiens GN=ADK PE=1 SV=2 - [ADK_HUMAN]	Adenosine kinase OS	0.0691	1	1	1	1	362	40.5	0	0	7471000	0	0	0	0	0	0	0	0	0			1												1												0.0691
Q5TGY3	AHDC1	AT-hook DNA-binding motif-containing protein 1 OS=Homo sapiens GN=AHDC1 PE=1 SV=1 - [AHDC1_HUMAN]	AT-hook DNA-binding motif-containing protein 1 OS	0.0075	1	1	1	1	1603	168.2	0	0	3840000	0	0	0	0	0	0	0	0	0			1												1												0.0075
O14617	AP3D1	AP-3 complex subunit delta-1 OS=Homo sapiens GN=AP3D1 PE=1 SV=1 - [AP3D1_HUMAN]	AP-3 complex subunit delta-1 OS	0.0243	2	1	2	2	1153	130.1	0	0	44020000000	0	0	0	1736000	0	0	0	0	0			1				1								1				1								0.013
Q92747	ARPC1A	Actin-related protein 2/3 complex subunit 1A OS=Homo sapiens GN=ARPC1A PE=1 SV=2 - [ARC1A_HUMAN]	Actin-related protein 2/3 complex subunit 1A OS	0.027	1	1	1	1	370	41.5	0	0	7853000	0	0	0	0	0	0	0	0	0			1												1												0.027
P62330	ARF6	ADP-ribosylation factor 6 OS=Homo sapiens GN=ARF6 PE=1 SV=2 - [ARF6_HUMAN]	ADP-ribosylation factor 6 OS	0.1486	1	2	2	2	175	20.1	0	0	10560000	0	0	0	6257000	0	0	0	0	0			1				1								1				1								0.0857
Q9H9F9	ACTR5	Actin-related protein 5 OS=Homo sapiens GN=ACTR5 PE=1 SV=2 - [ARP5_HUMAN]	Actin-related protein 5 OS	0.0264	1	1	1	1	607	68.3	0	0	4148000	0	0	0	0	0	0	0	0	0			1												1												0.0264
O15511	ARPC5	Actin-related protein 2/3 complex subunit 5 OS=Homo sapiens GN=ARPC5 PE=1 SV=3 - [ARPC5_HUMAN]	Actin-related protein 2/3 complex subunit 5 OS	0.0795	1	1	1	1	151	16.3	0	0	8082000	0	0	0	0	0	0	0	0	0			1												1												0.0795
Q9UBB4	ATXN10	Ataxin-10 OS=Homo sapiens GN=ATXN10 PE=1 SV=1 - [ATX10_HUMAN]	Ataxin-10 OS	0.0358	1	1	1	1	475	53.5	0	0	13670000	0	0	0	0	0	0	0	0	0			1												1												0.0358
O95816	BAG2	BAG family molecular chaperone regulator 2 OS=Homo sapiens GN=BAG2 PE=1 SV=1 - [BAG2_HUMAN]	BAG family molecular chaperone regulator 2 OS	0.0521	1	1	1	1	211	23.8	0	0	4012000	0	0	0	0	0	0	0	0	0			1												1												0.0521
O95429	BAG4	BAG family molecular chaperone regulator 4 OS=Homo sapiens GN=BAG4 PE=1 SV=1 - [BAG4_HUMAN]	BAG family molecular chaperone regulator 4 OS	0.0328	1	1	1	1	457	49.6	0	0	6139000	0	0	0	0	0	0	0	0	0			1												1												0.0328
P55957	BID	BH3-interacting domain death agonist OS=Homo sapiens GN=BID PE=1 SV=1 - [BID_HUMAN]	BH3-interacting domain death agonist OS	0.0769	1	1	1	1	195	22	0	0	11400000	0	0	0	0	0	0	0	0	0			1												1												0.0769
Q53HL2	CDCA8	Borealin OS=Homo sapiens GN=CDCA8 PE=1 SV=2 - [BOREA_HUMAN]	Borealin OS	0.0536	1	1	1	1	280	31.3	0	0	5565000	0	0	0	0	0	0	0	0	0			1												1												0.0536
Q8WUQ7	CACTIN	Cactin OS=Homo sapiens GN=CACTIN PE=1 SV=3 - [CATIN_HUMAN]	Cactin OS	0.0198	1	1	1	1	758	88.6	0	0	5979000	0	0	0	0	0	0	0	0	0			1												1												0.0198
Q9BW85	CCDC94	Coiled-coil domain-containing protein 94 OS=Homo sapiens GN=CCDC94 PE=1 SV=1 - [CCD94_HUMAN]	Coiled-coil domain-containing protein 94 OS	0.0588	1	1	1	1	323	37.1	0	0	5975000	0	0	0	0	0	0	0	0	0			1												1												0.0588
P14635	CCNB1	G2/mitotic-specific cyclin-B1 OS=Homo sapiens GN=CCNB1 PE=1 SV=1 - [CCNB1_HUMAN]	G2/mitotic-specific cyclin-B1 OS	0.0393	1	1	1	1	433	48.3	0	0	5143000	0	0	0	0	0	0	0	0	0			1												1												0.0393
O60563	CCNT1	Cyclin-T1 OS=Homo sapiens GN=CCNT1 PE=1 SV=1 - [CCNT1_HUMAN]	Cyclin-T1 OS	0.0165	1	1	1	1	726	80.6	0	0	7664000	0	0	0	0	0	0	0	0	0			1												1												0.0165
Q9Y5K6	CD2AP	CD2-associated protein OS=Homo sapiens GN=CD2AP PE=1 SV=1 - [CD2AP_HUMAN]	CD2-associated protein OS	0.0203	1	1	1	1	639	71.4	0	0	4281000	0	0	0	0	0	0	0	0	0			1												1												0.0203
O75419	CDC45	Cell division control protein 45 homolog OS=Homo sapiens GN=CDC45 PE=1 SV=1 - [CDC45_HUMAN]	Cell division control protein 45 homolog OS	0.023	1	1	1	1	566	65.5	0	0	3699000	0	0	0	0	0	0	0	0	0			1												1												0.023
Q9P209	CEP72	Centrosomal protein of 72 kDa OS=Homo sapiens GN=CEP72 PE=1 SV=2 - [CEP72_HUMAN]	Centrosomal protein of 72 kDa OS	0.0201	1	1	1	1	647	71.7	0	0	5270000	0	0	0	0	0	0	0	0	0			1												1												0.0201
Q5T1J5	CHCHD2P9	Putative coiled-coil-helix-coiled-coil-helix domain-containing protein CHCHD2P9, mitochondrial OS=Homo sapiens GN=CHCHD2P9 PE=5 SV=1 - [CHCH9_HUMAN]	Putative coiled-coil-helix-coiled-coil-helix domain-containing protein CHCHD2P9, mitochondrial OS	0.1854	2	1	1	1	151	15.5	0	0	8110000	0	0	0	0	0	0	0	0	0			1												1												0.1854
Q9H444	CHMP4B	Charged multivesicular body protein 4b OS=Homo sapiens GN=CHMP4B PE=1 SV=1 - [CHM4B_HUMAN]	Charged multivesicular body protein 4b OS	0.0625	1	1	1	2	224	24.9	0	0	13500000	0	0	0	5733000	0	0	0	0	0			1				1								1				1								0.0625
P49761	CLK3	Dual specificity protein kinase CLK3 OS=Homo sapiens GN=CLK3 PE=1 SV=3 - [CLK3_HUMAN]	Dual specificity protein kinase CLK3 OS	0.0313	1	1	1	1	638	73.5	0	0	3118000	0	0	0	0	0	0	0	0	0			1												1												0.0313
Q92989	CLP1	Polyribonucleotide 5'-hydroxyl-kinase Clp1 OS=Homo sapiens GN=CLP1 PE=1 SV=1 - [CLP1_HUMAN]	Polyribonucleotide 5'-hydroxyl-kinase Clp1 OS	0.0188	2	1	1	1	425	47.6	0	0	4768000	0	0	0	0	0	0	0	0	0			1												1												0.0188
P09543	CNP	2',3'-cyclic-nucleotide 3'-phosphodiesterase OS=Homo sapiens GN=CNP PE=1 SV=2 - [CN37_HUMAN]	2',3'-cyclic-nucleotide 3'-phosphodiesterase OS	0.0475	5	2	2	2	421	47.5	0	0	0	0	0	0	3905000	0	0	0	0	0			1				1								1				1								0.0261
Q86X83	COMMD2	COMM domain-containing protein 2 OS=Homo sapiens GN=COMMD2 PE=1 SV=2 - [COMD2_HUMAN]	COMM domain-containing protein 2 OS	0.0402	1	1	1	1	199	22.7	0	0	2982000	0	0	0	0	0	0	0	0	0			1												1												0.0402
P22792	CPN2	Carboxypeptidase N subunit 2 OS=Homo sapiens GN=CPN2 PE=1 SV=3 - [CPN2_HUMAN]	Carboxypeptidase N subunit 2 OS	0.0881	1	1	1	1	545	60.5	0	0	936800000	0	0	0	0	0	0	0	0	0			1												1												0.0881
Q96FN4	CPNE2	Copine-2 OS=Homo sapiens GN=CPNE2 PE=1 SV=3 - [CPNE2_HUMAN]	Copine-2 OS	0.0274	1	1	1	1	548	61.2	0	0	5193000	0	0	0	0	0	0	0	0	0			1												1												0.0274
Q9Y5P2	CSAG2	Chondrosarcoma-associated gene 2/3 protein OS=Homo sapiens GN=CSAG2 PE=2 SV=2 - [CSAG2_HUMAN]	Chondrosarcoma-associated gene 2/3 protein OS	0.126	1	1	1	1	127	14.4	0	0	134200000	0	0	0	0	0	0	0	0	0			1												1												0.126
P0CG12	CHTF8	Chromosome transmission fidelity protein 8 homolog isoform 2 OS=Homo sapiens GN=CHTF8 PE=1 SV=1 - [CTF8A_HUMAN]	Chromosome transmission fidelity protein 8 homolog isoform 2 OS	0.021	1	1	1	1	524	51.4	0	0	7320000	0	0	0	0	0	0	0	0	0			1												1												0.021
A4D2H0	CTAGE15	cTAGE family member 15 OS=Homo sapiens GN=CTAGE15 PE=2 SV=1 - [CTGEF_HUMAN]	cTAGE family member 15 OS	0.018	4	1	1	1	777	87.8	0	0	1543000	0	0	0	0	0	0	0	0	0			1												1												0.018
Q6PD62	CTR9	RNA polymerase-associated protein CTR9 homolog OS=Homo sapiens GN=CTR9 PE=1 SV=1 - [CTR9_HUMAN]	RNA polymerase-associated protein CTR9 homolog OS	0.0094	1	1	1	1	1173	133.4	0	0	3807000	0	0	0	0	0	0	0	0	0			1												1												0.0094
Q93034	CUL5	Cullin-5 OS=Homo sapiens GN=CUL5 PE=1 SV=4 - [CUL5_HUMAN]	Cullin-5 OS	0.0141	1	1	1	1	780	90.9	0	0	3286000	0	0	0	0	0	0	0	0	0			1												1												0.0141
Q9H0S4	DDX47	Probable ATP-dependent RNA helicase DDX47 OS=Homo sapiens GN=DDX47 PE=1 SV=1 - [DDX47_HUMAN]	Probable ATP-dependent RNA helicase DDX47 OS	0.0286	1	1	1	1	455	50.6	0	0	6159000	0	0	0	0	0	0	0	0	0			1												1												0.0286
Q96DF8	DGCR14	Protein DGCR14 OS=Homo sapiens GN=DGCR14 PE=1 SV=1 - [DGC14_HUMAN]	Protein DGCR14 OS	0.042	1	1	1	1	476	52.5	0	0	16390000	0	0	0	0	0	0	0	0	0			1												1												0.042
Q86YN1	DOLPP1	Dolichyldiphosphatase 1 OS=Homo sapiens GN=DOLPP1 PE=1 SV=1 - [DOPP1_HUMAN]	Dolichyldiphosphatase 1 OS	0.0546	1	1	1	2	238	27	0	0	3846000	0	0	0	8902000	0	0	0	0	0			1				1								1				1								0.0546
Q96G46	DUS3L	tRNA-dihydrouridine(47) synthase [NAD(P)(+)]-like OS=Homo sapiens GN=DUS3L PE=1 SV=2 - [DUS3L_HUMAN]	tRNA-dihydrouridine(47) synthase [NAD(P)(+)]-like OS	0.0185	1	1	1	1	650	72.5	0	0	4317000	0	0	0	0	0	0	0	0	0			1												1												0.0185
P63167	DYNLL1	Dynein light chain 1, cytoplasmic OS=Homo sapiens GN=DYNLL1 PE=1 SV=1 - [DYL1_HUMAN]	Dynein light chain 1, cytoplasmic OS	0.1236	2	1	1	2	89	10.4	0	0	22020000	0	0	0	5728000	0	0	0	0	0			1				1								1				1								0.1236
Q9HC35	EML4	Echinoderm microtubule-associated protein-like 4 OS=Homo sapiens GN=EML4 PE=1 SV=3 - [EMAL4_HUMAN]	Echinoderm microtubule-associated protein-like 4 OS	0.0122	2	1	1	1	981	108.8	0	0	10870000	0	0	0	0	0	0	0	0	0			1												1												0.0122
Q9BS26	ERP44	Endoplasmic reticulum resident protein 44 OS=Homo sapiens GN=ERP44 PE=1 SV=1 - [ERP44_HUMAN]	Endoplasmic reticulum resident protein 44 OS	0.0443	1	2	2	2	406	46.9	0	0	4374000	0	0	0	5728000	0	0	0	0	0			1				1								1				1								0.0246
Q9NPD3	EXOSC4	Exosome complex component RRP41 OS=Homo sapiens GN=EXOSC4 PE=1 SV=3 - [EXOS4_HUMAN]	Exosome complex component RRP41 OS	0.0571	2	1	1	1	245	26.4	0	0	4245000	0	0	0	0	0	0	0	0	0			1												1												0.0571
Q5RKV6	EXOSC6	Exosome complex component MTR3 OS=Homo sapiens GN=EXOSC6 PE=1 SV=1 - [EXOS6_HUMAN]	Exosome complex component MTR3 OS	0.0551	1	1	1	1	272	28.2	0	0	9437000	0	0	0	0	0	0	0	0	0			1												1												0.0551
Q8WVX9	FAR1	Fatty acyl-CoA reductase 1 OS=Homo sapiens GN=FAR1 PE=1 SV=1 - [FACR1_HUMAN]	Fatty acyl-CoA reductase 1 OS	0.0466	2	2	2	2	515	59.3	0	0	4978000	0	0	0	3341000	0	0	0	0	0			1				1								1				1								0.0252
P14324	FDPS	Farnesyl pyrophosphate synthase OS=Homo sapiens GN=FDPS PE=1 SV=4 - [FPPS_HUMAN]	Farnesyl pyrophosphate synthase OS	0.0525	5	2	2	2	419	48.2	0	0	20700000	0	0	0	7480000	0	0	0	0	0			1				1								1				1								0.0286
Q9NXK8	FBXL12	F-box/LRR-repeat protein 12 OS=Homo sapiens GN=FBXL12 PE=1 SV=1 - [FXL12_HUMAN]	F-box/LRR-repeat protein 12 OS	0.0276	1	1	1	1	326	37	0	0	2865000	0	0	0	0	0	0	0	0	0			1												1												0.0276
Q06210	GFPT1	Glutamine--fructose-6-phosphate aminotransferase [isomerizing] 1 OS=Homo sapiens GN=GFPT1 PE=1 SV=3 - [GFPT1_HUMAN]	Glutamine--fructose-6-phosphate aminotransferase [isomerizing] 1 OS	0.0186	1	1	1	2	699	78.8	0	0	7637000	0	0	0	0	0	3487000	0	0	0			1						1						1						1						0.0186
O00451	GFRA2	GDNF family receptor alpha-2 OS=Homo sapiens GN=GFRA2 PE=2 SV=2 - [GFRA2_HUMAN]	GDNF family receptor alpha-2 OS	0.0366	1	1	1	1	464	51.5	0	0	147000000	0	0	0	0	0	0	0	0	0			1												1												0.0366
Q92917	GPKOW	G patch domain and KOW motifs-containing protein OS=Homo sapiens GN=GPKOW PE=1 SV=2 - [GPKOW_HUMAN]	G patch domain and KOW motifs-containing protein OS	0.021	1	1	1	1	476	52.2	0	0	9992000	0	0	0	0	0	0	0	0	0			1												1												0.021
Q9BRR8	GPATCH1	G patch domain-containing protein 1 OS=Homo sapiens GN=GPATCH1 PE=1 SV=1 - [GPTC1_HUMAN]	G patch domain-containing protein 1 OS	0.0354	1	1	1	1	931	103.3	0	0	568900000	0	0	0	0	0	0	0	0	0			1												1												0.0354
Q8WW33	GTSF1	Gametocyte-specific factor 1 OS=Homo sapiens GN=GTSF1 PE=1 SV=2 - [GTSF1_HUMAN]	Gametocyte-specific factor 1 OS	0.0719	2	1	1	1	167	19.3	0	0	12310000	0	0	0	0	0	0	0	0	0			1												1												0.0719
Q7Z4Q2	HEATR3	HEAT repeat-containing protein 3 OS=Homo sapiens GN=HEATR3 PE=1 SV=2 - [HEAT3_HUMAN]	HEAT repeat-containing protein 3 OS	0.0191	1	1	1	1	680	74.5	0	0	3822000	0	0	0	0	0	0	0	0	0			1												1												0.0191
O75146	HIP1R	Huntingtin-interacting protein 1-related protein OS=Homo sapiens GN=HIP1R PE=1 SV=2 - [HIP1R_HUMAN]	Huntingtin-interacting protein 1-related protein OS	0.0178	1	1	2	2	1068	119.3	0	0	9089000	0	0	0	4945000	0	0	0	0	0			1				1								1				1								0.0094
Q0VDF9	HSPA14	Heat shock 70 kDa protein 14 OS=Homo sapiens GN=HSPA14 PE=1 SV=1 - [HSP7E_HUMAN]	Heat shock 70 kDa protein 14 OS	0.0157	1	1	1	2	509	54.8	0	0	2212000	0	0	0	1467000	0	0	0	0	0			1				1								1				1								0.0157
P23083	1	Ig heavy chain V-I region V35 OS=Homo sapiens PE=1 SV=1 - [HV103_HUMAN]	Ig heavy chain V-I region V35 OS	0.1026	1	1	1	1	117	13	0	0	2226000	0	0	0	0	0	0	0	0	0			1												1												0.1026
Q9H1B7	IRF2BPL	Interferon regulatory factor 2-binding protein-like OS=Homo sapiens GN=IRF2BPL PE=1 SV=1 - [I2BPL_HUMAN]	Interferon regulatory factor 2-binding protein-like OS	0.0138	1	1	1	1	796	82.6	0	0	3648000	0	0	0	0	0	0	0	0	0			1												1												0.0138
O00505	KPNA3	Importin subunit alpha-4 OS=Homo sapiens GN=KPNA3 PE=1 SV=2 - [IMA4_HUMAN]	Importin subunit alpha-4 OS	0.0518	3	2	2	2	521	57.8	0	0	0	0	0	0	2952000	0	0	0	0	0			1				1								1				1								0.025
Q96CB8	INTS12	Integrator complex subunit 12 OS=Homo sapiens GN=INTS12 PE=1 SV=1 - [INT12_HUMAN]	Integrator complex subunit 12 OS	0.0281	1	1	1	1	462	48.8	0	0	4238000	0	0	0	0	0	0	0	0	0			1												1												0.0281
O15397	IPO8	Importin-8 OS=Homo sapiens GN=IPO8 PE=1 SV=2 - [IPO8_HUMAN]	Importin-8 OS	0.0116	1	1	1	1	1037	119.9	0	0	2864000	0	0	0	0	0	0	0	0	0			1												1												0.0116
Q96P70	IPO9	Importin-9 OS=Homo sapiens GN=IPO9 PE=1 SV=3 - [IPO9_HUMAN]	Importin-9 OS	0.0134	1	1	1	1	1041	115.9	0	0	3724000	0	0	0	0	0	0	0	0	0			1												1												0.0134
Q9ULR0	ISY1	Pre-mRNA-splicing factor ISY1 homolog OS=Homo sapiens GN=ISY1 PE=1 SV=3 - [ISY1_HUMAN]	Pre-mRNA-splicing factor ISY1 homolog OS	0.0491	1	1	1	1	285	33	0	0	6782000	0	0	0	0	0	0	0	0	0			1												1												0.0491
Q9NS86	LANCL2	LanC-like protein 2 OS=Homo sapiens GN=LANCL2 PE=1 SV=1 - [LANC2_HUMAN]	LanC-like protein 2 OS	0.0644	1	1	1	1	450	50.8	0	0	4857000	0	0	0	0	0	0	0	0	0			1												1												0.0644
Q9Y333	LSM2	U6 snRNA-associated Sm-like protein LSm2 OS=Homo sapiens GN=LSM2 PE=1 SV=1 - [LSM2_HUMAN]	U6 snRNA-associated Sm-like protein LSm2 OS	0.2	1	1	1	1	95	10.8	0	0	27380000	0	0	0	0	0	0	0	0	0			1												1												0.2
Q96MG7	NDNL2	Melanoma-associated antigen G1 OS=Homo sapiens GN=NDNL2 PE=1 SV=1 - [MAGG1_HUMAN]	Melanoma-associated antigen G1 OS	0.0296	1	1	1	1	304	34.3	0	0	2324000	0	0	0	0	0	0	0	0	0			1												1												0.0296
P53582	METAP1	Methionine aminopeptidase 1 OS=Homo sapiens GN=METAP1 PE=1 SV=2 - [MAP11_HUMAN]	Methionine aminopeptidase 1 OS	0.0285	1	1	1	1	386	43.2	0	0	33100000	0	0	0	0	0	0	0	0	0			1												1												0.0285
P78559	MAP1A	Microtubule-associated protein 1A OS=Homo sapiens GN=MAP1A PE=1 SV=6 - [MAP1A_HUMAN]	Microtubule-associated protein 1A OS	0.0029	2	1	1	1	2803	305.3	0	0	13460000	0	0	0	0	0	0	0	0	0			1												1												0.0029
Q9BTE3	MCMBP	Mini-chromosome maintenance complex-binding protein OS=Homo sapiens GN=MCMBP PE=1 SV=2 - [MCMBP_HUMAN]	Mini-chromosome maintenance complex-binding protein OS	0.0156	1	1	1	1	642	72.9	0	0	8954000	0	0	0	0	0	0	0	0	0			1												1												0.0156
Q13257	MAD2L1	Mitotic spindle assembly checkpoint protein MAD2A OS=Homo sapiens GN=MAD2L1 PE=1 SV=1 - [MD2L1_HUMAN]	Mitotic spindle assembly checkpoint protein MAD2A OS	0.0439	1	1	1	1	205	23.5	0	0	6019000	0	0	0	0	0	0	0	0	0			1												1												0.0439
Q14676	MDC1	Mediator of DNA damage checkpoint protein 1 OS=Homo sapiens GN=MDC1 PE=1 SV=3 - [MDC1_HUMAN]	Mediator of DNA damage checkpoint protein 1 OS	0.0081	1	1	1	1	2089	226.5	0	0	2224000	0	0	0	0	0	0	0	0	0			1												1												0.0081
Q9NVC6	MED17	Mediator of RNA polymerase II transcription subunit 17 OS=Homo sapiens GN=MED17 PE=1 SV=2 - [MED17_HUMAN]	Mediator of RNA polymerase II transcription subunit 17 OS	0.0169	1	1	1	1	651	72.8	0	0	0	0	0	0	0	0	0	0	0	0			1												1												0.0169
Q7Z7M0	MEGF8	Multiple epidermal growth factor-like domains protein 8 OS=Homo sapiens GN=MEGF8 PE=1 SV=2 - [MEGF8_HUMAN]	Multiple epidermal growth factor-like domains protein 8 OS	0.0025	1	1	1	1	2845	302.9	0	0	16090000	0	0	0	0	0	0	0	0	0			1												1												0.0025
P16455	MGMT	Methylated-DNA--protein-cysteine methyltransferase OS=Homo sapiens GN=MGMT PE=1 SV=1 - [MGMT_HUMAN]	Methylated-DNA--protein-cysteine methyltransferase OS	0.0676	1	1	1	1	207	21.6	0	0	12230000	0	0	0	0	0	0	0	0	0			1												1												0.0676
Q8TE76	MORC4	MORC family CW-type zinc finger protein 4 OS=Homo sapiens GN=MORC4 PE=1 SV=2 - [MORC4_HUMAN]	MORC family CW-type zinc finger protein 4 OS	0.016	1	1	1	1	937	106.3	0	0	149500000	0	0	0	0	0	0	0	0	0			1												1												0.016
Q86U44	METTL3	N6-adenosine-methyltransferase 70 kDa subunit OS=Homo sapiens GN=METTL3 PE=1 SV=2 - [MTA70_HUMAN]	N6-adenosine-methyltransferase 70 kDa subunit OS	0.0259	1	1	1	1	580	64.4	0	0	9367000	0	0	0	0	0	0	0	0	0			1												1												0.0259
Q969V3	NCLN	Nicalin OS=Homo sapiens GN=NCLN PE=1 SV=2 - [NCLN_HUMAN]	Nicalin OS	0.0249	1	1	1	1	563	62.9	0	0	3415000	0	0	0	0	0	0	0	0	0			1												1												0.0249
Q8WX92	NELFB	Negative elongation factor B OS=Homo sapiens GN=NELFB PE=1 SV=1 - [NELFB_HUMAN]	Negative elongation factor B OS	0.0172	1	1	1	1	580	65.7	0	0	1391000	0	0	0	0	0	0	0	0	0			1												1												0.0172
Q8IXH7	NELFCD	Negative elongation factor C/D OS=Homo sapiens GN=NELFCD PE=1 SV=2 - [NELFD_HUMAN]	Negative elongation factor C/D OS	0.022	3	1	1	1	590	66.2	0	0	3571000	0	0	0	0	0	0	0	0	0			1												1												0.022
Q9BVI4	NOC4L	Nucleolar complex protein 4 homolog OS=Homo sapiens GN=NOC4L PE=1 SV=1 - [NOC4L_HUMAN]	Nucleolar complex protein 4 homolog OS	0.0271	1	1	1	1	516	58.4	0	0	6703000	0	0	0	0	0	0	0	0	0			1												1												0.0271
Q9H6R4	NOL6	Nucleolar protein 6 OS=Homo sapiens GN=NOL6 PE=1 SV=2 - [NOL6_HUMAN]	Nucleolar protein 6 OS	0.0122	1	1	1	1	1146	127.5	0	0	2746000	0	0	0	0	0	0	0	0	0			1												1												0.0122
Q9UMY1	NOL7	Nucleolar protein 7 OS=Homo sapiens GN=NOL7 PE=1 SV=2 - [NOL7_HUMAN]	Nucleolar protein 7 OS	0.0739	1	1	1	1	257	29.4	0	0	5278000	0	0	0	0	0	0	0	0	0			1												1												0.0739
O60287	URB1	Nucleolar pre-ribosomal-associated protein 1 OS=Homo sapiens GN=URB1 PE=1 SV=4 - [NPA1P_HUMAN]	Nucleolar pre-ribosomal-associated protein 1 OS	0.0106	1	1	1	1	2271	254.2	0	0	8192000	0	0	0	0	0	0	0	0	0			1												1												0.0106
Q92882	OSTF1	Osteoclast-stimulating factor 1 OS=Homo sapiens GN=OSTF1 PE=1 SV=2 - [OSTF1_HUMAN]	Osteoclast-stimulating factor 1 OS	0.0561	1	1	1	1	214	23.8	0	0	16070000	0	0	0	0	0	0	0	0	0			1												1												0.0561
Q5MIZ7	SMEK2	Serine/threonine-protein phosphatase 4 regulatory subunit 3B OS=Homo sapiens GN=SMEK2 PE=1 SV=2 - [P4R3B_HUMAN]	Serine/threonine-protein phosphatase 4 regulatory subunit 3B OS	0.0224	1	1	1	1	849	97.4	0	0	3576000	0	0	0	0	0	0	0	0	0			1												1												0.0224
P68402	PAFAH1B2	Platelet-activating factor acetylhydrolase IB subunit beta OS=Homo sapiens GN=PAFAH1B2 PE=1 SV=1 - [PA1B2_HUMAN]	Platelet-activating factor acetylhydrolase IB subunit beta OS	0.1048	1	1	1	1	229	25.6	0	0	6074000	0	0	0	0	0	0	0	0	0			1												1												0.1048
Q9Y5B6	PAXBP1	PAX3- and PAX7-binding protein 1 OS=Homo sapiens GN=PAXBP1 PE=1 SV=2 - [PAXB1_HUMAN]	PAX3- and PAX7-binding protein 1 OS	0.0131	1	1	1	1	917	104.7	0	0	4747000	0	0	0	0	0	0	0	0	0			1												1												0.0131
Q8NF37	LPCAT1	Lysophosphatidylcholine acyltransferase 1 OS=Homo sapiens GN=LPCAT1 PE=1 SV=2 - [PCAT1_HUMAN]	Lysophosphatidylcholine acyltransferase 1 OS	0.0281	1	1	1	2	534	59.1	0	0	5154000	0	0	0	7049000	0	0	0	0	0			1				1								1				1								0.0281
Q5JVF3	PCID2	PCI domain-containing protein 2 OS=Homo sapiens GN=PCID2 PE=1 SV=2 - [PCID2_HUMAN]	PCI domain-containing protein 2 OS	0.0301	1	1	1	1	399	46	0	0	10830000	0	0	0	0	0	0	0	0	0			1												1												0.0301
Q9H4Z3	PCIF1	Phosphorylated CTD-interacting factor 1 OS=Homo sapiens GN=PCIF1 PE=1 SV=1 - [PCIF1_HUMAN]	Phosphorylated CTD-interacting factor 1 OS	0.0156	1	1	1	1	704	80.6	0	0	3642000	0	0	0	0	0	0	0	0	0			1												1												0.0156
Q9UHV9	PFDN2	Prefoldin subunit 2 OS=Homo sapiens GN=PFDN2 PE=1 SV=1 - [PFD2_HUMAN]	Prefoldin subunit 2 OS	0.1494	1	2	2	2	154	16.6	0	0	11060000	0	0	0	2871000	0	0	0	0	0			1				1								1				1								0.0909
O15212	PFDN6	Prefoldin subunit 6 OS=Homo sapiens GN=PFDN6 PE=1 SV=1 - [PFD6_HUMAN]	Prefoldin subunit 6 OS	0.093	1	1	1	2	129	14.6	0	0	15460000	0	0	0	3071000	0	0	0	0	0			1				1								1				1								0.093
P00491	PNP	Purine nucleoside phosphorylase OS=Homo sapiens GN=PNP PE=1 SV=2 - [PNPH_HUMAN]	Purine nucleoside phosphorylase OS	0.0623	1	1	1	1	289	32.1	0	0	4245000	0	0	0	0	0	0	0	0	0			1												1												0.0623
Q96QC0	PPP1R10	Serine/threonine-protein phosphatase 1 regulatory subunit 10 OS=Homo sapiens GN=PPP1R10 PE=1 SV=1 - [PP1RA_HUMAN]	Serine/threonine-protein phosphatase 1 regulatory subunit 10 OS	0.0149	1	1	1	1	940	99	0	0	8455000	0	0	0	0	0	0	0	0	0			1												1												0.0149
P28072	PSMB6	Proteasome subunit beta type-6 OS=Homo sapiens GN=PSMB6 PE=1 SV=4 - [PSB6_HUMAN]	Proteasome subunit beta type-6 OS	0.046	1	1	1	1	239	25.3	0	0	4301000	0	0	0	0	0	0	0	0	0			1												1												0.046
O00487	PSMD14	26S proteasome non-ATPase regulatory subunit 14 OS=Homo sapiens GN=PSMD14 PE=1 SV=1 - [PSDE_HUMAN]	26S proteasome non-ATPase regulatory subunit 14 OS	0.0419	1	1	1	1	310	34.6	0	0	9383000	0	0	0	0	0	0	0	0	0			1												1												0.0419
Q06323	PSME1	Proteasome activator complex subunit 1 OS=Homo sapiens GN=PSME1 PE=1 SV=1 - [PSME1_HUMAN]	Proteasome activator complex subunit 1 OS	0.0442	1	1	1	1	249	28.7	0	0	8380000	0	0	0	0	0	0	0	0	0			1												1												0.0442
P22102	GART	Trifunctional purine biosynthetic protein adenosine-3 OS=Homo sapiens GN=GART PE=1 SV=1 - [PUR2_HUMAN]	Trifunctional purine biosynthetic protein adenosine-3 OS	0.0158	1	1	1	1	1010	107.7	0	0	5945000	0	0	0	0	0	0	0	0	0			1												1												0.0158
Q96PZ0	PUS7	Pseudouridylate synthase 7 homolog OS=Homo sapiens GN=PUS7 PE=1 SV=2 - [PUS7_HUMAN]	Pseudouridylate synthase 7 homolog OS	0.0166	1	1	1	1	661	75	0	0	4846000	0	0	0	0	0	0	0	0	0			1												1												0.0166
P17812	CTPS1	CTP synthase 1 OS=Homo sapiens GN=CTPS1 PE=1 SV=2 - [PYRG1_HUMAN]	CTP synthase 1 OS	0.0271	1	1	1	2	591	66.6	0	0	7942000	0	0	0	1689000	0	0	0	0	0			1				1								1				1								0.0271
Q2TAL8	QRICH1	Glutamine-rich protein 1 OS=Homo sapiens GN=QRICH1 PE=1 SV=1 - [QRIC1_HUMAN]	Glutamine-rich protein 1 OS	0.0155	1	1	1	1	776	86.4	0	0	7632000	0	0	0	0	0	0	0	0	0			1												1												0.0155
P61225	RAP2B	Ras-related protein Rap-2b OS=Homo sapiens GN=RAP2B PE=1 SV=1 - [RAP2B_HUMAN]	Ras-related protein Rap-2b OS	0.0656	1	1	1	2	183	20.5	0	0	2571000	0	0	0	5484000	0	0	0	0	0			1				1								1				1								0.0656
O95294	RASAL1	RasGAP-activating-like protein 1 OS=Homo sapiens GN=RASAL1 PE=1 SV=3 - [RASL1_HUMAN]	RasGAP-activating-like protein 1 OS	0.0162	1	1	1	1	804	90	0	0	3831000	0	0	0	0	0	0	0	0	0			1												1												0.0162
Q5T481	RBM20	RNA-binding protein 20 OS=Homo sapiens GN=RBM20 PE=1 SV=3 - [RBM20_HUMAN]	RNA-binding protein 20 OS	0.0106	1	1	1	1	1227	134.3	0	0	6934000	0	0	0	0	0	0	0	0	0			1												1												0.0106
Q9Y3B7	MRPL11	39S ribosomal protein L11, mitochondrial OS=Homo sapiens GN=MRPL11 PE=1 SV=1 - [RM11_HUMAN]	39S ribosomal protein L11, mitochondrial OS	0.0469	1	1	1	1	192	20.7	0	0	1803000	0	0	0	0	0	0	0	0	0			1												1												0.0469
P49406	MRPL19	39S ribosomal protein L19, mitochondrial OS=Homo sapiens GN=MRPL19 PE=1 SV=2 - [RM19_HUMAN]	39S ribosomal protein L19, mitochondrial OS	0.0308	1	1	1	1	292	33.5	0	0	3508000	0	0	0	0	0	0	0	0	0			1												1												0.0308
Q7Z2W9	MRPL21	39S ribosomal protein L21, mitochondrial OS=Homo sapiens GN=MRPL21 PE=1 SV=2 - [RM21_HUMAN]	39S ribosomal protein L21, mitochondrial OS	0.1415	2	2	2	2	205	22.8	0	0	3362000	0	0	0	6603000	0	0	0	0	0			1				1								1				1								0.0927
P53803	POLR2K	DNA-directed RNA polymerases I, II, and III subunit RPABC4 OS=Homo sapiens GN=POLR2K PE=2 SV=1 - [RPAB4_HUMAN]	DNA-directed RNA polymerases I, II, and III subunit RPABC4 OS	0.1207	1	1	1	1	58	7	0	0	4455000	0	0	0	0	0	0	0	0	0			1												1												0.1207
Q5JTH9	RRP12	RRP12-like protein OS=Homo sapiens GN=RRP12 PE=1 SV=2 - [RRP12_HUMAN]	RRP12-like protein OS	0.0093	1	1	1	1	1297	143.6	0	0	4531000	0	0	0	0	0	0	0	0	0			1												1												0.0093
Q96EU6	RRP36	Ribosomal RNA processing protein 36 homolog OS=Homo sapiens GN=RRP36 PE=1 SV=1 - [RRP36_HUMAN]	Ribosomal RNA processing protein 36 homolog OS	0.0425	1	1	1	1	259	29.8	0	0	2610000	0	0	0	0	0	0	0	0	0			1												1												0.0425
Q9BQC6	MRPL57	Ribosomal protein 63, mitochondrial OS=Homo sapiens GN=MRPL57 PE=1 SV=1 - [RT63_HUMAN]	Ribosomal protein 63, mitochondrial OS	0.1275	1	1	1	1	102	12.3	0	0	8320000	0	0	0	0	0	0	0	0	0			1												1												0.1275
Q6UVJ0	SASS6	Spindle assembly abnormal protein 6 homolog OS=Homo sapiens GN=SASS6 PE=1 SV=1 - [SAS6_HUMAN]	Spindle assembly abnormal protein 6 homolog OS	0.0198	1	1	1	1	657	74.4	0	0	5729000	0	0	0	0	0	0	0	0	0			1												1												0.0198
A3KN83	SBNO1	Protein strawberry notch homolog 1 OS=Homo sapiens GN=SBNO1 PE=1 SV=1 - [SBNO1_HUMAN]	Protein strawberry notch homolog 1 OS	0.0136	1	1	1	1	1393	154.2	0	0	9664000	0	0	0	0	0	0	0	0	0			1												1												0.0136
O95487	SEC24B	Protein transport protein Sec24B OS=Homo sapiens GN=SEC24B PE=1 SV=2 - [SC24B_HUMAN]	Protein transport protein Sec24B OS	0.0371	1	2	2	2	1268	137.3	0	0	2706000	0	0	0	6271000	0	0	0	0	0			1				1								1				1								0.026
Q9BWG6	SCNM1	Sodium channel modifier 1 OS=Homo sapiens GN=SCNM1 PE=1 SV=1 - [SCNM1_HUMAN]	Sodium channel modifier 1 OS	0.0783	1	1	1	1	230	25.9	0	0	6739000	0	0	0	0	0	0	0	0	0			1												1												0.0783
Q12872	SFSWAP	Splicing factor, suppressor of white-apricot homolog OS=Homo sapiens GN=SFSWAP PE=1 SV=3 - [SFSWA_HUMAN]	Splicing factor, suppressor of white-apricot homolog OS	0.0084	1	1	1	1	951	104.8	0	0	4470000	0	0	0	0	0	0	0	0	0			1												1												0.0084
Q92835	INPP5D	Phosphatidylinositol 3,4,5-trisphosphate 5-phosphatase 1 OS=Homo sapiens GN=INPP5D PE=1 SV=2 - [SHIP1_HUMAN]	Phosphatidylinositol 3,4,5-trisphosphate 5-phosphatase 1 OS	0.0126	1	1	1	1	1189	133.2	0	0	8241000	0	0	0	0	0	0	0	0	0			1												1												0.0126
Q9Y371	SH3GLB1	Endophilin-B1 OS=Homo sapiens GN=SH3GLB1 PE=1 SV=1 - [SHLB1_HUMAN]	Endophilin-B1 OS	0.0411	2	1	1	1	365	40.8	0	0	5425000	0	0	0	0	0	0	0	0	0			1												1												0.0411
Q96ST3	SIN3A	Paired amphipathic helix protein Sin3a OS=Homo sapiens GN=SIN3A PE=1 SV=2 - [SIN3A_HUMAN]	Paired amphipathic helix protein Sin3a OS	0.0102	1	1	1	1	1273	145.1	0	0	5795000	0	0	0	0	0	0	0	0	0			1												1												0.0102
Q8IY18	SMC5	Structural maintenance of chromosomes protein 5 OS=Homo sapiens GN=SMC5 PE=1 SV=2 - [SMC5_HUMAN]	Structural maintenance of chromosomes protein 5 OS	0.0109	1	1	1	1	1101	128.7	0	0	1948000	0	0	0	0	0	0	0	0	0			1												1												0.0109
Q96SB8	SMC6	Structural maintenance of chromosomes protein 6 OS=Homo sapiens GN=SMC6 PE=1 SV=2 - [SMC6_HUMAN]	Structural maintenance of chromosomes protein 6 OS	0.0174	1	1	1	1	1091	126.2	0	0	6561000	0	0	0	0	0	0	0	0	0			1												1												0.0174
P00441	SOD1	Superoxide dismutase [Cu-Zn] OS=Homo sapiens GN=SOD1 PE=1 SV=2 - [SODC_HUMAN]	Superoxide dismutase [Cu-Zn] OS	0.0909	1	1	1	1	154	15.9	0	0	13860000	0	0	0	0	0	0	0	0	0			1												1												0.0909
P52630	STAT2	Signal transducer and activator of transcription 2 OS=Homo sapiens GN=STAT2 PE=1 SV=1 - [STAT2_HUMAN]	Signal transducer and activator of transcription 2 OS	0.0153	1	1	1	1	851	97.9	0	0	5667000	0	0	0	0	0	0	0	0	0			1												1												0.0153
Q9Y3F4	STRAP	Serine-threonine kinase receptor-associated protein OS=Homo sapiens GN=STRAP PE=1 SV=1 - [STRAP_HUMAN]	Serine-threonine kinase receptor-associated protein OS	0.0457	1	1	1	1	350	38.4	0	0	7188000	0	0	0	0	0	0	0	0	0			1												1												0.0457
P53597	SUCLG1	Succinyl-CoA ligase [ADP/GDP-forming] subunit alpha, mitochondrial OS=Homo sapiens GN=SUCLG1 PE=1 SV=4 - [SUCA_HUMAN]	Succinyl-CoA ligase [ADP/GDP-forming] subunit alpha, mitochondrial OS	0.0434	1	1	1	2	346	36.2	0	0	9488000	0	0	0	11150000	0	0	0	0	0			1				1								1				1								0.0434
Q8IWZ8	SUGP1	SURP and G-patch domain-containing protein 1 OS=Homo sapiens GN=SUGP1 PE=1 SV=2 - [SUGP1_HUMAN]	SURP and G-patch domain-containing protein 1 OS	0.0233	1	1	1	1	645	72.4	0	0	7095000	0	0	0	0	0	0	0	0	0			1												1												0.0233
O75486	SUPT3H	Transcription initiation protein SPT3 homolog OS=Homo sapiens GN=SUPT3H PE=1 SV=2 - [SUPT3_HUMAN]	Transcription initiation protein SPT3 homolog OS	0.0301	1	1	1	1	399	44.3	0	0	819100	0	0	0	0	0	0	0	0	0			1												1												0.0301
Q15813	TBCE	Tubulin-specific chaperone E OS=Homo sapiens GN=TBCE PE=1 SV=1 - [TBCE_HUMAN]	Tubulin-specific chaperone E OS	0.0266	1	1	1	1	527	59.3	0	0	5111000	0	0	0	0	0	0	0	0	0			1												1												0.0266
Q15554	TERF2	Telomeric repeat-binding factor 2 OS=Homo sapiens GN=TERF2 PE=1 SV=3 - [TERF2_HUMAN]	Telomeric repeat-binding factor 2 OS	0.024	1	1	1	1	542	59.6	0	0	2665000	0	0	0	0	0	0	0	0	0			1												1												0.024
Q9NXF1	TEX10	Testis-expressed sequence 10 protein OS=Homo sapiens GN=TEX10 PE=1 SV=2 - [TEX10_HUMAN]	Testis-expressed sequence 10 protein OS	0.014	1	1	1	1	929	105.6	0	0	4802000	0	0	0	0	0	0	0	0	0			1												1												0.014
Q00403	GTF2B	Transcription initiation factor IIB OS=Homo sapiens GN=GTF2B PE=1 SV=1 - [TF2B_HUMAN]	Transcription initiation factor IIB OS	0.0316	1	1	1	1	316	34.8	0	0	3347000	0	0	0	0	0	0	0	0	0			1												1												0.0316
P32780	GTF2H1	General transcription factor IIH subunit 1 OS=Homo sapiens GN=GTF2H1 PE=1 SV=1 - [TF2H1_HUMAN]	General transcription factor IIH subunit 1 OS	0.0237	1	1	1	1	548	62	0	0	6130000	0	0	0	0	0	0	0	0	0			1												1												0.0237
Q12789	GTF3C1	General transcription factor 3C polypeptide 1 OS=Homo sapiens GN=GTF3C1 PE=1 SV=4 - [TF3C1_HUMAN]	General transcription factor 3C polypeptide 1 OS	0.0057	1	1	1	1	2109	238.7	0	0	4095000	0	0	0	0	0	0	0	0	0			1												1												0.0057
Q9UKN8	GTF3C4	General transcription factor 3C polypeptide 4 OS=Homo sapiens GN=GTF3C4 PE=1 SV=2 - [TF3C4_HUMAN]	General transcription factor 3C polypeptide 4 OS	0.0231	1	1	1	1	822	91.9	0	0	4593000	0	0	0	0	0	0	0	0	0			1												1												0.0231
Q9BWD1	ACAT2	Acetyl-CoA acetyltransferase, cytosolic OS=Homo sapiens GN=ACAT2 PE=1 SV=2 - [THIC_HUMAN]	Acetyl-CoA acetyltransferase, cytosolic OS	0.068	1	1	1	1	397	41.3	0	0	22450000	0	0	0	0	0	0	0	0	0			1												1												0.068
Q9NXG2	THUMPD1	THUMP domain-containing protein 1 OS=Homo sapiens GN=THUMPD1 PE=1 SV=2 - [THUM1_HUMAN]	THUMP domain-containing protein 1 OS	0.0312	1	1	1	1	353	39.3	0	0	5429000	0	0	0	0	0	0	0	0	0			1												1												0.0312
Q99595	TIMM17A	Mitochondrial import inner membrane translocase subunit Tim17-A OS=Homo sapiens GN=TIMM17A PE=1 SV=1 - [TI17A_HUMAN]	Mitochondrial import inner membrane translocase subunit Tim17-A OS	0.1287	1	1	1	1	171	18	0	0	4980000	0	0	0	0	0	0	0	0	0			1												1												0.1287
Q9NYL9	TMOD3	Tropomodulin-3 OS=Homo sapiens GN=TMOD3 PE=1 SV=1 - [TMOD3_HUMAN]	Tropomodulin-3 OS	0.0341	1	1	1	1	352	39.6	0	0	2979000	0	0	0	0	0	0	0	0	0			1												1												0.0341
Q9Y320	TMX2	Thioredoxin-related transmembrane protein 2 OS=Homo sapiens GN=TMX2 PE=1 SV=1 - [TMX2_HUMAN]	Thioredoxin-related transmembrane protein 2 OS	0.1182	1	2	2	2	296	34	0	0	5333000	0	0	0	9980000	0	0	0	0	0			1				1								1				1								0.0338
Q96KB5	PBK	Lymphokine-activated killer T-cell-originated protein kinase OS=Homo sapiens GN=PBK PE=1 SV=3 - [TOPK_HUMAN]	Lymphokine-activated killer T-cell-originated protein kinase OS	0.028	1	1	1	1	322	36.1	0	0	4258000	0	0	0	0	0	0	0	0	0			1												1												0.028
Q9Y3C4	TPRKB	EKC/KEOPS complex subunit TPRKB OS=Homo sapiens GN=TPRKB PE=1 SV=1 - [TPRKB_HUMAN]	EKC/KEOPS complex subunit TPRKB OS	0.1029	1	1	1	1	175	19.6	0	0	3279000	0	0	0	0	0	0	0	0	0			1												1												0.1029
Q9UJA5	TRMT6	tRNA (adenine(58)-N(1))-methyltransferase non-catalytic subunit TRM6 OS=Homo sapiens GN=TRMT6 PE=1 SV=1 - [TRM6_HUMAN]	tRNA (adenine(58)-N(1))-methyltransferase non-catalytic subunit TRM6 OS	0.0282	1	1	1	1	497	55.8	0	0	3388000	0	0	0	0	0	0	0	0	0			1												1												0.0282
Q9C0H2	TTYH3	Protein tweety homolog 3 OS=Homo sapiens GN=TTYH3 PE=1 SV=3 - [TTYH3_HUMAN]	Protein tweety homolog 3 OS	0.0268	1	1	1	2	523	57.5	0	0	5497000	0	0	0	0	0	2583000	0	0	0			1						1						1						1						0.0268
O43818	RRP9	U3 small nucleolar RNA-interacting protein 2 OS=Homo sapiens GN=RRP9 PE=1 SV=1 - [U3IP2_HUMAN]	U3 small nucleolar RNA-interacting protein 2 OS	0.0232	1	1	1	1	475	51.8	0	0	0	0	0	0	0	0	0	0	0	0			1												1												0.0232
O14933	UBE2L6	Ubiquitin/ISG15-conjugating enzyme E2 L6 OS=Homo sapiens GN=UBE2L6 PE=1 SV=4 - [UB2L6_HUMAN]	Ubiquitin/ISG15-conjugating enzyme E2 L6 OS	0.098	1	1	1	1	153	17.8	0	0	2224000	0	0	0	0	0	0	0	0	0			1												1												0.098
Q9NPD8	UBE2T	Ubiquitin-conjugating enzyme E2 T OS=Homo sapiens GN=UBE2T PE=1 SV=1 - [UBE2T_HUMAN]	Ubiquitin-conjugating enzyme E2 T OS	0.066	1	1	1	1	197	22.5	0	0	14040000	0	0	0	0	0	0	0	0	0			1												1												0.066
Q9BZX2	UCK2	Uridine-cytidine kinase 2 OS=Homo sapiens GN=UCK2 PE=1 SV=1 - [UCK2_HUMAN]	Uridine-cytidine kinase 2 OS	0.0307	2	1	1	2	261	29.3	0	0	5322000	0	0	0	1958000	0	0	0	0	0			1				1								1				1								0.0307
Q9NWZ5	UCKL1	Uridine-cytidine kinase-like 1 OS=Homo sapiens GN=UCKL1 PE=1 SV=2 - [UCKL1_HUMAN]	Uridine-cytidine kinase-like 1 OS	0.0274	1	1	1	1	548	61.1	0	0	7803000	0	0	0	0	0	0	0	0	0			1												1												0.0274
Q9Y3C8	UFC1	Ubiquitin-fold modifier-conjugating enzyme 1 OS=Homo sapiens GN=UFC1 PE=1 SV=3 - [UFC1_HUMAN]	Ubiquitin-fold modifier-conjugating enzyme 1 OS	0.0539	1	1	1	1	167	19.4	0	0	8059000	0	0	0	0	0	0	0	0	0			1												1												0.0539
Q93008	USP9X	Probable ubiquitin carboxyl-terminal hydrolase FAF-X OS=Homo sapiens GN=USP9X PE=1 SV=3 - [USP9X_HUMAN]	Probable ubiquitin carboxyl-terminal hydrolase FAF-X OS	0.0047	1	1	1	1	2570	292.1	0	0	3418000	0	0	0	0	0	0	0	0	0			1												1												0.0047
P50552	VASP	Vasodilator-stimulated phosphoprotein OS=Homo sapiens GN=VASP PE=1 SV=3 - [VASP_HUMAN]	Vasodilator-stimulated phosphoprotein OS	0.0368	1	1	1	1	380	39.8	0	0	9916000	0	0	0	0	0	0	0	0	0			1												1												0.0368
P36543	ATP6V1E1	V-type proton ATPase subunit E 1 OS=Homo sapiens GN=ATP6V1E1 PE=1 SV=1 - [VATE1_HUMAN]	V-type proton ATPase subunit E 1 OS	0.0575	1	1	1	2	226	26.1	0	0	8916000	0	0	0	8794000	0	0	0	0	0			1				1								1				1								0.0575
P52735	VAV2	Guanine nucleotide exchange factor VAV2 OS=Homo sapiens GN=VAV2 PE=1 SV=2 - [VAV2_HUMAN]	Guanine nucleotide exchange factor VAV2 OS	0.0159	1	1	1	1	878	101.2	0	0	2910000	0	0	0	0	0	0	0	0	0			1												1												0.0159
Q9UID3	VPS51	Vacuolar protein sorting-associated protein 51 homolog OS=Homo sapiens GN=VPS51 PE=1 SV=2 - [VPS51_HUMAN]	Vacuolar protein sorting-associated protein 51 homolog OS	0.0281	1	1	1	1	782	86	0	0	0	0	0	0	0	0	0	0	0	0			1												1												0.0281
Q8IWA0	WDR75	WD repeat-containing protein 75 OS=Homo sapiens GN=WDR75 PE=1 SV=1 - [WDR75_HUMAN]	WD repeat-containing protein 75 OS	0.0229	1	1	1	1	830	94.4	0	0	5965000	0	0	0	0	0	0	0	0	0			1												1												0.0229
Q9UIA9	XPO7	Exportin-7 OS=Homo sapiens GN=XPO7 PE=1 SV=3 - [XPO7_HUMAN]	Exportin-7 OS	0.012	2	1	1	1	1087	123.8	0	0	1303000	0	0	0	0	0	0	0	0	0			1												1												0.012
Q9BYJ9	YTHDF1	YTH domain-containing family protein 1 OS=Homo sapiens GN=YTHDF1 PE=1 SV=1 - [YTHD1_HUMAN]	YTH domain-containing family protein 1 OS	0.0268	1	1	1	1	559	60.8	0	0	0	0	0	0	0	0	0	0	0	0			1												1												0.0268
O43264	ZW10	Centromere/kinetochore protein zw10 homolog OS=Homo sapiens GN=ZW10 PE=1 SV=3 - [ZW10_HUMAN]	Centromere/kinetochore protein zw10 homolog OS	0.0257	1	1	1	1	779	88.8	0	0	10240000	0	0	0	0	0	0	0	0	0			1												1												0.0257
A3KFL4	EXOSC2	Exosome complex component RRP4 OS=Homo sapiens GN=EXOSC2 PE=1 SV=1 - [A3KFL4_HUMAN]	Exosome complex component RRP4 OS	0.057	2	1	1	1	263	29.4	0	0	4825000	0	0	0	0	0	0	0	0	0			1												1												0.057
M0QXW3	DBP	D site-binding protein OS=Homo sapiens GN=DBP PE=4 SV=1 - [M0QXW3_HUMAN]	D site-binding protein OS	0.1301	3	1	1	1	123	14.5	0	0	22860000	0	0	0	0	0	0	0	0	0			1												1												0.1301
Q5VTU3	DYNLT1	Dynein light chain Tctex-type 1 OS=Homo sapiens GN=DYNLT1 PE=1 SV=1 - [Q5VTU3_HUMAN]	Dynein light chain Tctex-type 1 OS	0.1739	2	1	1	1	92	10.2	0	0	4632000	0	0	0	0	0	0	0	0	0			1												1												0.1739
E9PAR2	CREM	cAMP-responsive element modulator OS=Homo sapiens GN=CREM PE=1 SV=1 - [E9PAR2_HUMAN]	cAMP-responsive element modulator OS	0.0737	4	1	1	1	95	10.9	0	0	4619000	0	0	0	0	0	0	0	0	0			1												1												0.0737
G5E9C7	MAP2K2	Dual-specificity mitogen-activated protein kinase kinase 2 OS=Homo sapiens GN=MAP2K2 PE=1 SV=1 - [G5E9C7_HUMAN]	Dual-specificity mitogen-activated protein kinase kinase 2 OS	0.0396	3	1	1	1	303	33.9	0	0	4316000	0	0	0	0	0	0	0	0	0			1												1												0.0396
B4DZP2	TCF12	Transcription factor 12 OS=Homo sapiens GN=TCF12 PE=1 SV=1 - [B4DZP2_HUMAN]	Transcription factor 12 OS	0.0285	10	1	1	1	316	34.7	0	0	5691000	0	0	0	0	0	0	0	0	0			1												1												0.0285
B2R9C2	FAM76B	Family with sequence similarity 76, member B, isoform CRA_a OS=Homo sapiens GN=FAM76B PE=1 SV=1 - [B2R9C2_HUMAN]	Family with sequence similarity 76, member B, isoform CRA_a OS	0.0601	3	1	1	1	233	26.8	0	0	5318000	0	0	0	0	0	0	0	0	0			1												1												0.0601
B4DKY1	CARS	Cysteine--tRNA ligase, cytoplasmic OS=Homo sapiens GN=CARS PE=2 SV=1 - [B4DKY1_HUMAN]	Cysteine--tRNA ligase, cytoplasmic OS	0.0162	2	1	1	1	739	84.2	0	0	2943000	0	0	0	0	0	0	0	0	0			1												1												0.0162
B7Z3B9	GAB1	GRB2-associated-binding protein 1 OS=Homo sapiens GN=GAB1 PE=1 SV=1 - [B7Z3B9_HUMAN]	GRB2-associated-binding protein 1 OS	0.0186	2	1	1	1	591	64.4	0	0	5519000	0	0	0	0	0	0	0	0	0			1												1												0.0186
Q15136	KIN27	Protein kinase A-alpha (Fragment) OS=Homo sapiens GN=KIN27 PE=1 SV=1 - [Q15136_HUMAN]	Protein kinase A-alpha (Fragment) OS	0.058	3	1	1	1	207	23.9	0	0	7655000	0	0	0	0	0	0	0	0	0			1												1												0.058
V9GY48	4	Uncharacterized protein (Fragment) OS=Homo sapiens PE=4 SV=1 - [V9GY48_HUMAN]	Uncharacterized protein (Fragment) OS	0.0264	2	1	1	1	417	45.2	0	0	3203000	0	0	0	0	0	0	0	0	0			1												1												0.0264
B7WP74	CWC22	Pre-mRNA-splicing factor CWC22 homolog (Fragment) OS=Homo sapiens GN=CWC22 PE=1 SV=1 - [B7WP74_HUMAN]	Pre-mRNA-splicing factor CWC22 homolog (Fragment) OS	0.0268	2	1	1	1	745	85.5	0	0	6590000	0	0	0	0	0	0	0	0	0			1												1												0.0268
B8ZZJ0	SUMO1	Small ubiquitin-related modifier 1 OS=Homo sapiens GN=SUMO1 PE=1 SV=1 - [B8ZZJ0_HUMAN]	Small ubiquitin-related modifier 1 OS	0.2069	4	1	1	1	58	6.7	0	0	24960000	0	0	0	0	0	0	0	0	0			1												1												0.2069
E5RI06	GSR	Glutathione reductase, mitochondrial (Fragment) OS=Homo sapiens GN=GSR PE=1 SV=3 - [E5RI06_HUMAN]	Glutathione reductase, mitochondrial (Fragment) OS	0.1241	2	1	1	1	145	15.8	0	0	7142000	0	0	0	0	0	0	0	0	0			1												1												0.1241
C9J6N9	UFD1L	Ubiquitin fusion degradation protein 1 homolog (Fragment) OS=Homo sapiens GN=UFD1L PE=1 SV=3 - [C9J6N9_HUMAN]	Ubiquitin fusion degradation protein 1 homolog (Fragment) OS	0.1103	4	1	1	1	136	15.5	0	0	15180000	0	0	0	0	0	0	0	0	0			1												1												0.1103
C9JYH9	GNL3	Guanine nucleotide-binding protein-like 3 (Fragment) OS=Homo sapiens GN=GNL3 PE=1 SV=1 - [C9JYH9_HUMAN]	Guanine nucleotide-binding protein-like 3 (Fragment) OS	0.1875	4	1	1	1	96	11.6	0	0	6307000	0	0	0	0	0	0	0	0	0			1												1												0.1875
D6RFI1	DBN1	Drebrin (Fragment) OS=Homo sapiens GN=DBN1 PE=1 SV=1 - [D6RFI1_HUMAN]	Drebrin (Fragment) OS	0.1613	2	1	1	1	124	13.4	0	0	11960000	0	0	0	0	0	0	0	0	0			1												1												0.1613
E9PFH4	TNPO3	Transportin-3 OS=Homo sapiens GN=TNPO3 PE=1 SV=1 - [E9PFH4_HUMAN]	Transportin-3 OS	0.0292	3	1	1	1	857	96.6	0	0	7383000	0	0	0	0	0	0	0	0	0			1												1												0.0292
Q5QPM9	PSMF1	Proteasome inhibitor PI31 subunit (Fragment) OS=Homo sapiens GN=PSMF1 PE=1 SV=1 - [Q5QPM9_HUMAN]	Proteasome inhibitor PI31 subunit (Fragment) OS	0.082	3	1	1	1	183	20.6	0	0	33480000	0	0	0	0	0	0	0	0	0			1												1												0.082
Q5W0J0	RAB18	Ras-related protein Rab-18 OS=Homo sapiens GN=RAB18 PE=1 SV=1 - [Q5W0J0_HUMAN]	Ras-related protein Rab-18 OS	0.0683	3	1	1	2	161	18	0	0	7830000	0	0	0	7281000	0	0	0	0	0			1				1								1				1								0.0683
F8WCA5	RBM6	RNA-binding protein 6 OS=Homo sapiens GN=RBM6 PE=1 SV=1 - [F8WCA5_HUMAN]	RNA-binding protein 6 OS	0.0201	3	1	1	1	697	80.3	0	0	8785000	0	0	0	0	0	0	0	0	0			1												1												0.0201
I3L0K2	TXNDC17	Thioredoxin domain-containing protein 17 OS=Homo sapiens GN=TXNDC17 PE=1 SV=1 - [I3L0K2_HUMAN]	Thioredoxin domain-containing protein 17 OS	0.1867	3	1	1	1	75	8.4	0	0	5837000	0	0	0	0	0	0	0	0	0			1												1												0.1867
I3L387	PLK1	Serine/threonine-protein kinase PLK1 OS=Homo sapiens GN=PLK1 PE=1 SV=1 - [I3L387_HUMAN]	Serine/threonine-protein kinase PLK1 OS	0.1098	2	1	1	1	173	18.7	0	0	8317000	0	0	0	0	0	0	0	0	0			1												1												0.1098
E9PQM0	PTPMT1	Phosphatidylglycerophosphatase and protein-tyrosine phosphatase 1 OS=Homo sapiens GN=PTPMT1 PE=1 SV=1 - [E9PQM0_HUMAN]	Phosphatidylglycerophosphatase and protein-tyrosine phosphatase 1 OS	0.0774	2	1	1	1	168	18.2	0	0	1536000	0	0	0	0	0	0	0	0	0			1												1												0.0774
A9IYQ1	PDS5B	Sister chromatid cohesion protein PDS5 homolog B (Fragment) OS=Homo sapiens GN=PDS5B PE=1 SV=1 - [A9IYQ1_HUMAN]	Sister chromatid cohesion protein PDS5 homolog B (Fragment) OS	0.0563	2	1	1	1	302	33.7	0	0	8456000	0	0	0	0	0	0	0	0	0			1												1												0.0563
H0YHU4	METTL1	tRNA (guanine-N(7)-)-methyltransferase (Fragment) OS=Homo sapiens GN=METTL1 PE=1 SV=1 - [H0YHU4_HUMAN]	tRNA (guanine-N(7)-)-methyltransferase (Fragment) OS	0.2381	3	1	1	1	63	7.1	0	0	3352000	0	0	0	0	0	0	0	0	0			1												1												0.2381
H0YBD0	AP3B1	AP-3 complex subunit beta-1 (Fragment) OS=Homo sapiens GN=AP3B1 PE=1 SV=1 - [H0YBD0_HUMAN]	AP-3 complex subunit beta-1 (Fragment) OS	0.1234	2	1	1	1	154	16.9	0	0	5388000	0	0	0	0	0	0	0	0	0			1												1												0.1234
J3KTD8	CBFB	Core-binding factor subunit beta (Fragment) OS=Homo sapiens GN=CBFB PE=1 SV=1 - [J3KTD8_HUMAN]	Core-binding factor subunit beta (Fragment) OS	0.3	1	1	1	1	60	7	0	0	8872000	0	0	0	0	0	0	0	0	0			1												1												0.3
H3BUF6	ATXN2L	Ataxin-2-like protein OS=Homo sapiens GN=ATXN2L PE=1 SV=1 - [H3BUF6_HUMAN]	Ataxin-2-like protein OS	0.0084	2	1	1	1	1068	112.6	0	0	6623000	0	0	0	0	0	0	0	0	0			1												1												0.0084
H3BNK3	NDUFAB1	Acyl carrier protein (Fragment) OS=Homo sapiens GN=NDUFAB1 PE=1 SV=1 - [H3BNK3_HUMAN]	Acyl carrier protein (Fragment) OS	0.1351	2	1	1	2	111	12.2	0	0	9216000	0	0	0	18580000	0	0	0	0	0			1				1								1				1								0.1351
A8MU39	PPP5C	Serine/threonine-protein phosphatase OS=Homo sapiens GN=PPP5C PE=1 SV=1 - [A8MU39_HUMAN]	Serine/threonine-protein phosphatase OS	0.035	3	1	1	1	371	42.4	0	0	4589000	0	0	0	0	0	0	0	0	0			1												1												0.035
M0R3C8	PNKP	Bifunctional polynucleotide phosphatase/kinase OS=Homo sapiens GN=PNKP PE=1 SV=1 - [M0R3C8_HUMAN]	Bifunctional polynucleotide phosphatase/kinase OS	0.0308	3	1	1	1	455	49.3	0	0	5796000	0	0	0	0	0	0	0	0	0			1												1												0.0308
M0QX52	MAPRE2	Microtubule-associated protein RP/EB family member 2 (Fragment) OS=Homo sapiens GN=MAPRE2 PE=1 SV=1 - [M0QX52_HUMAN]	Microtubule-associated protein RP/EB family member 2 (Fragment) OS	0.0945	4	1	1	1	127	14.9	0	0	11790000	0	0	0	0	0	0	0	0	0			1												1												0.0945
K7EKF3	ERCC2	TFIIH basal transcription factor complex helicase XPD subunit (Fragment) OS=Homo sapiens GN=ERCC2 PE=1 SV=1 - [K7EKF3_HUMAN]	TFIIH basal transcription factor complex helicase XPD subunit (Fragment) OS	0.1238	4	1	1	1	202	22.6	0	0	3374000	0	0	0	0	0	0	0	0	0			1												1												0.1238
K7EKI4	MRPL4	39S ribosomal protein L4, mitochondrial OS=Homo sapiens GN=MRPL4 PE=1 SV=1 - [K7EKI4_HUMAN]	39S ribosomal protein L4, mitochondrial OS	0.2756	6	2	2	2	127	14	0	0	8051000	0	0	0	3688000	0	0	0	0	0			1				1								1				1								0.126
D6RFF0	LARP7	La-related protein 7 (Fragment) OS=Homo sapiens GN=LARP7 PE=1 SV=1 - [D6RFF0_HUMAN]	La-related protein 7 (Fragment) OS	0.0468	2	1	1	1	299	34.4	0	0	5323000	0	0	0	0	0	0	0	0	0			1												1												0.0468
H0YMC2	COPS2	COP9 signalosome complex subunit 2 (Fragment) OS=Homo sapiens GN=COPS2 PE=1 SV=1 - [H0YMC2_HUMAN]	COP9 signalosome complex subunit 2 (Fragment) OS	0.1455	3	1	1	1	55	6.5	0	0	3252000	0	0	0	0	0	0	0	0	0			1												1												0.1455
F2Z2Y6	LSM8	U6 snRNA-associated Sm-like protein LSm8 OS=Homo sapiens GN=LSM8 PE=1 SV=1 - [F2Z2Y6_HUMAN]	U6 snRNA-associated Sm-like protein LSm8 OS	0.2388	4	1	1	1	67	7.4	0	0	7353000	0	0	0	0	0	0	0	0	0			1												1												0.2388
C9IZK7	WDR43	WD repeat-containing protein 43 (Fragment) OS=Homo sapiens GN=WDR43 PE=1 SV=1 - [C9IZK7_HUMAN]	WD repeat-containing protein 43 (Fragment) OS	0.0428	2	1	1	1	187	20.9	0	0	4880000	0	0	0	0	0	0	0	0	0			1												1												0.0428
H0YDS0	UBQLN1	Ubiquilin-1 (Fragment) OS=Homo sapiens GN=UBQLN1 PE=4 SV=1 - [H0YDS0_HUMAN]	Ubiquilin-1 (Fragment) OS	0.1019	3	1	1	1	157	16.4	0	0	8544000	0	0	0	0	0	0	0	0	0			1												1												0.1019
F8WBS5	RPL35A	60S ribosomal protein L35a OS=Homo sapiens GN=RPL35A PE=1 SV=1 - [F8WBS5_HUMAN]	60S ribosomal protein L35a OS	0.1636	4	1	1	1	55	6.5	0	0	0	0	0	0	0	0	0	0	0	0			1												1												0.1636
H3BMQ1	PFDN5	Prefoldin subunit 5 OS=Homo sapiens GN=PFDN5 PE=1 SV=1 - [H3BMQ1_HUMAN]	Prefoldin subunit 5 OS	0.1786	3	1	1	1	84	9.5	0	0	4957000	0	0	0	0	0	0	0	0	0			1												1												0.1786
E3W980	HELQ	Helicase POLQ-like OS=Homo sapiens GN=HELQ PE=4 SV=1 - [E3W980_HUMAN]	Helicase POLQ-like OS	0.0126	2	1	1	1	1034	116.7	0	0	5865000	0	0	0	0	0	0	0	0	0			1												1												0.0126
H0YK42	SNX1	Sorting nexin-1 OS=Homo sapiens GN=SNX1 PE=1 SV=1 - [H0YK42_HUMAN]	Sorting nexin-1 OS	0.0822	2	1	1	1	304	35.6	0	0	3865000	0	0	0	0	0	0	0	0	0			1												1												0.0822
E9PS41	WDR74	WD repeat-containing protein 74 OS=Homo sapiens GN=WDR74 PE=1 SV=1 - [E9PS41_HUMAN]	WD repeat-containing protein 74 OS	0.0396	2	1	1	1	328	36.4	0	0	7612000	0	0	0	0	0	0	0	0	0			1												1												0.0396
C9JAT7	UBXN7	UBX domain-containing protein 7 OS=Homo sapiens GN=UBXN7 PE=1 SV=1 - [C9JAT7_HUMAN]	UBX domain-containing protein 7 OS	0.0306	2	1	1	1	327	37.3	0	0	4611000	0	0	0	0	0	0	0	0	0			1												1												0.0306
F8VQF4	CNOT2	CCR4-NOT transcription complex subunit 2 (Fragment) OS=Homo sapiens GN=CNOT2 PE=1 SV=1 - [F8VQF4_HUMAN]	CCR4-NOT transcription complex subunit 2 (Fragment) OS	0.1111	6	1	1	1	144	15.7	0	0	7417000	0	0	0	0	0	0	0	0	0			1												1												0.1111
C9J719	EBP	3-beta-hydroxysteroid-Delta(8),Delta(7)-isomerase (Fragment) OS=Homo sapiens GN=EBP PE=4 SV=3 - [C9J719_HUMAN]	3-beta-hydroxysteroid-Delta(8),Delta(7)-isomerase (Fragment) OS	0.0685	3	1	1	2	146	16.7	0	0	12450000	0	0	0	0	0	7065000	0	0	0			1						1						1						1						0.0685
E9PJ24	PHRF1	PHD and RING finger domain-containing protein 1 OS=Homo sapiens GN=PHRF1 PE=1 SV=1 - [E9PJ24_HUMAN]	PHD and RING finger domain-containing protein 1 OS	0.0073	3	1	1	1	1645	178.1	0	0	5639000	0	0	0	0	0	0	0	0	0			1												1												0.0073
F5H2T0	IKBKAP	Elongator complex protein 1 OS=Homo sapiens GN=IKBKAP PE=1 SV=1 - [F5H2T0_HUMAN]	Elongator complex protein 1 OS	0.0234	2	1	1	2	983	111.4	0	0	9329000	0	0	0	1606000	0	0	0	0	0			1				1								1				1								0.0234
Q5QPQ1	LYPLA2	Acyl-protein thioesterase 2 (Fragment) OS=Homo sapiens GN=LYPLA2 PE=1 SV=1 - [Q5QPQ1_HUMAN]	Acyl-protein thioesterase 2 (Fragment) OS	0.1111	3	1	1	1	162	17.5	0	0	9754000	0	0	0	0	0	0	0	0	0			1												1												0.1111
K7EPJ1	UBE2S	Ubiquitin-conjugating enzyme E2 S (Fragment) OS=Homo sapiens GN=UBE2S PE=1 SV=1 - [K7EPJ1_HUMAN]	Ubiquitin-conjugating enzyme E2 S (Fragment) OS	0.0735	2	1	1	1	204	22.4	0	0	3473000	0	0	0	0	0	0	0	0	0			1												1												0.0735
H3BQE2	FANCI	Fanconi anemia group I protein (Fragment) OS=Homo sapiens GN=FANCI PE=1 SV=1 - [H3BQE2_HUMAN]	Fanconi anemia group I protein (Fragment) OS	0.0955	5	1	1	1	157	17	0	0	4517000	0	0	0	0	0	0	0	0	0			1												1												0.0955
F6RFD5	DSTN	Destrin OS=Homo sapiens GN=DSTN PE=1 SV=1 - [F6RFD5_HUMAN]	Destrin OS	0.0815	2	1	1	1	135	15.4	0	0	14190000	0	0	0	0	0	0	0	0	0			1												1												0.0815
B0QZK4	HP1BP3	Heterochromatin protein 1-binding protein 3 (Fragment) OS=Homo sapiens GN=HP1BP3 PE=1 SV=1 - [B0QZK4_HUMAN]	Heterochromatin protein 1-binding protein 3 (Fragment) OS	0.0632	4	2	2	2	253	28.5	0	0	3785000	0	0	0	3855000	0	0	0	0	0			1				1								1				1								0.0316
F5H6X6	GANAB	Neutral alpha-glucosidase AB OS=Homo sapiens GN=GANAB PE=1 SV=1 - [F5H6X6_HUMAN]	Neutral alpha-glucosidase AB OS	0.0177	2	1	1	1	847	96.2	0	0	4468000	0	0	0	0	0	0	0	0	0			1												1												0.0177
F8WF90	ARL6IP5	PRA1 family protein 3 OS=Homo sapiens GN=ARL6IP5 PE=1 SV=1 - [F8WF90_HUMAN]	PRA1 family protein 3 OS	0.1864	4	1	1	2	59	6.9	0	0	10740000	0	0	0	21740000	0	0	0	0	0			1				1								1				1								0.1864
H0YA61	RBM24	RNA-binding protein 24 (Fragment) OS=Homo sapiens GN=RBM24 PE=4 SV=1 - [H0YA61_HUMAN]	RNA-binding protein 24 (Fragment) OS	0.125	4	1	1	1	80	8.7	0	0	10930000	0	0	0	0	0	0	0	0	0			1												1												0.125
E9PRZ9	C11orf58	Small acidic protein (Fragment) OS=Homo sapiens GN=C11orf58 PE=1 SV=1 - [E9PRZ9_HUMAN]	Small acidic protein (Fragment) OS	0.1778	3	1	1	1	90	10	0	0	18140000	0	0	0	0	0	0	0	0	0			1												1												0.1778
K7EN27	PARK7	Protein DJ-1 (Fragment) OS=Homo sapiens GN=PARK7 PE=1 SV=1 - [K7EN27_HUMAN]	Protein DJ-1 (Fragment) OS	0.0938	3	1	1	1	160	17	0	0	10720000	0	0	0	0	0	0	0	0	0			1												1												0.0938
H7C1L3	ELMSAN1	ELM2 and SANT domain-containing protein 1 (Fragment) OS=Homo sapiens GN=ELMSAN1 PE=1 SV=1 - [H7C1L3_HUMAN]	ELM2 and SANT domain-containing protein 1 (Fragment) OS	0.0427	2	1	1	1	445	48.7	0	0	1864000	0	0	0	0	0	0	0	0	0			1												1												0.0427
K7ERQ7	SPC24	Kinetochore protein Spc24 (Fragment) OS=Homo sapiens GN=SPC24 PE=1 SV=1 - [K7ERQ7_HUMAN]	Kinetochore protein Spc24 (Fragment) OS	0.1349	6	1	1	1	126	13.6	0	0	3097000	0	0	0	0	0	0	0	0	0			1												1												0.1349
F8WAU4	GFM1	Elongation factor G, mitochondrial OS=Homo sapiens GN=GFM1 PE=1 SV=1 - [F8WAU4_HUMAN]	Elongation factor G, mitochondrial OS	0.0265	3	1	1	1	453	50.9	0	0	4900000	0	0	0	0	0	0	0	0	0			1												1												0.0265
F5H4B6	ALDH16A1	Aldehyde dehydrogenase family 16 member A1 OS=Homo sapiens GN=ALDH16A1 PE=1 SV=1 - [F5H4B6_HUMAN]	Aldehyde dehydrogenase family 16 member A1 OS	0.0203	2	1	1	1	639	67.1	0	0	1819000	0	0	0	0	0	0	0	0	0			1												1												0.0203
M0QZS6	SAE1	SUMO-activating enzyme subunit 1 OS=Homo sapiens GN=SAE1 PE=1 SV=1 - [M0QZS6_HUMAN]	SUMO-activating enzyme subunit 1 OS	0.0755	2	1	1	1	265	29.4	0	0	6038000	0	0	0	0	0	0	0	0	0			1												1												0.0755
G3V5X4	SYNE2	Nesprin-2 OS=Homo sapiens GN=SYNE2 PE=1 SV=1 - [G3V5X4_HUMAN]	Nesprin-2 OS	0.0015	2	1	1	1	6818	787.2	0	0	1809000	0	0	0	0	0	0	0	0	0			1												1												0.0015
M0R0Q7	LIG1	DNA ligase OS=Homo sapiens GN=LIG1 PE=1 SV=1 - [M0R0Q7_HUMAN]	DNA ligase OS	0.0175	4	1	1	1	800	88.3	0	0	4621000	0	0	0	0	0	0	0	0	0			1												1												0.0175
Q5JRG1	NUPL1	Nucleoporin p58/p45 (Fragment) OS=Homo sapiens GN=NUPL1 PE=1 SV=1 - [Q5JRG1_HUMAN]	Nucleoporin p58/p45 (Fragment) OS	0.0281	3	1	1	2	463	49.1	0	0	2335000	0	0	0	7478000	0	0	0	0	0			1				1								1				1								0.0281
E9PR95	C11orf54	Ester hydrolase C11orf54 (Fragment) OS=Homo sapiens GN=C11orf54 PE=1 SV=3 - [E9PR95_HUMAN]	Ester hydrolase C11orf54 (Fragment) OS	0.2208	9	1	1	1	77	8.3	0	0	2453000	0	0	0	0	0	0	0	0	0			1												1												0.2208
H0Y6I0	GOLGA4	Golgin subfamily A member 4 (Fragment) OS=Homo sapiens GN=GOLGA4 PE=1 SV=1 - [H0Y6I0_HUMAN]	Golgin subfamily A member 4 (Fragment) OS	0.0067	2	1	1	1	2099	246.5	0	0	10430000	0	0	0	0	0	0	0	0	0			1												1												0.0067
E9PM31	CD81	CD81 antigen (Fragment) OS=Homo sapiens GN=CD81 PE=1 SV=3 - [E9PM31_HUMAN]	CD81 antigen (Fragment) OS	0.2151	9	1	1	2	93	10.1	0	0	12210000	0	0	0	32580000	0	0	0	0	0			1				1								1				1								0.2151
Q5T179	CKS1B	Cyclin-dependent kinases regulatory subunit OS=Homo sapiens GN=CKS1B PE=1 SV=1 - [Q5T179_HUMAN]	Cyclin-dependent kinases regulatory subunit OS	0.2388	2	1	1	1	67	8	0	0	31860000	0	0	0	0	0	0	0	0	0			1												1												0.2388
F5H442	TSG101	Tumor susceptibility gene 101 protein OS=Homo sapiens GN=TSG101 PE=1 SV=1 - [F5H442_HUMAN]	Tumor susceptibility gene 101 protein OS	0.0384	2	1	1	1	365	40.9	0	0	9847000	0	0	0	0	0	0	0	0	0			1												1												0.0384
H3BRB1	MIR3654	Protein MIR3654 OS=Homo sapiens GN=MIR3654 PE=4 SV=1 - [H3BRB1_HUMAN]	Protein MIR3654 OS	0.0286	3	1	1	1	525	56.5	0	0	2074000	0	0	0	0	0	0	0	0	0			1												1												0.0286
J3QSB3	SS18	Protein SSXT OS=Homo sapiens GN=SS18 PE=4 SV=1 - [J3QSB3_HUMAN]	Protein SSXT OS	0.5143	14	1	1	1	35	3.9	0	0	13020000	0	0	0	0	0	0	0	0	0			1												1												0.5143
E9PM91	POLD3	DNA polymerase delta subunit 3 (Fragment) OS=Homo sapiens GN=POLD3 PE=1 SV=1 - [E9PM91_HUMAN]	DNA polymerase delta subunit 3 (Fragment) OS	0.1261	4	1	1	1	111	12.2	0	0	6849000	0	0	0	0	0	0	0	0	0			1												1												0.1261
E5RHM7	TTI2	TELO2-interacting protein 2 (Fragment) OS=Homo sapiens GN=TTI2 PE=1 SV=1 - [E5RHM7_HUMAN]	TELO2-interacting protein 2 (Fragment) OS	0.1287	3	1	1	1	101	11	0	0	1993000	0	0	0	0	0	0	0	0	0			1												1												0.1287
H3BRT4	IRF8	Interferon regulatory factor 8 (Fragment) OS=Homo sapiens GN=IRF8 PE=4 SV=1 - [H3BRT4_HUMAN]	Interferon regulatory factor 8 (Fragment) OS	0.0545	4	1	1	1	220	24.7	0	0	11490000	0	0	0	0	0	0	0	0	0			1												1												0.0545
I3L3Y2	RBBP6	E3 ubiquitin-protein ligase RBBP6 (Fragment) OS=Homo sapiens GN=RBBP6 PE=1 SV=1 - [I3L3Y2_HUMAN]	E3 ubiquitin-protein ligase RBBP6 (Fragment) OS	0.1013	3	1	1	1	158	17.3	0	0	3475000	0	0	0	0	0	0	0	0	0			1												1												0.1013
E5RH41	GTF2E2	Transcription initiation factor IIE subunit beta (Fragment) OS=Homo sapiens GN=GTF2E2 PE=1 SV=1 - [E5RH41_HUMAN]	Transcription initiation factor IIE subunit beta (Fragment) OS	0.096	2	1	1	1	198	22.1	0	0	1090000	0	0	0	0	0	0	0	0	0			1												1												0.096
B1AKL5	EIF4ENIF1	Eukaryotic translation initiation factor 4E transporter (Fragment) OS=Homo sapiens GN=EIF4ENIF1 PE=1 SV=1 - [B1AKL5_HUMAN]	Eukaryotic translation initiation factor 4E transporter (Fragment) OS	0.0745	3	1	1	1	188	21.4	0	0	0	0	0	0	0	0	0	0	0	0			1												1												0.0745
F5GZ99	KDM5A	Lysine-specific demethylase 5A (Fragment) OS=Homo sapiens GN=KDM5A PE=4 SV=1 - [F5GZ99_HUMAN]	Lysine-specific demethylase 5A (Fragment) OS	0.0794	1	1	1	1	126	14.1	0	0	13160000	0	0	0	0	0	0	0	0	0			1												1												0.0794
F8WE98	FLNA	Filamin-A (Fragment) OS=Homo sapiens GN=FLNA PE=1 SV=2 - [F8WE98_HUMAN]	Filamin-A (Fragment) OS	0.0215	5	1	1	1	604	66.6	0	0	0	0	0	0	0	0	0	0	0	0			1												1												0.0215
H7C466	ZC3H15	Zinc finger CCCH domain-containing protein 15 (Fragment) OS=Homo sapiens GN=ZC3H15 PE=1 SV=1 - [H7C466_HUMAN]	Zinc finger CCCH domain-containing protein 15 (Fragment) OS	0.1972	2	1	1	1	71	7.8	0	0	5503000	0	0	0	0	0	0	0	0	0			1												1												0.1972
H7BZ50	MZT2B	Mitotic-spindle organizing protein 2B (Fragment) OS=Homo sapiens GN=MZT2B PE=1 SV=1 - [H7BZ50_HUMAN]	Mitotic-spindle organizing protein 2B (Fragment) OS	0.1074	6	1	1	1	121	12.4	0	0	1063000	0	0	0	0	0	0	0	0	0			1												1												0.1074
M0R389	PAFAH1B3	Platelet-activating factor acetylhydrolase IB subunit gamma (Fragment) OS=Homo sapiens GN=PAFAH1B3 PE=1 SV=3 - [M0R389_HUMAN]	Platelet-activating factor acetylhydrolase IB subunit gamma (Fragment) OS	0.0545	2	1	1	2	165	18.4	0	0	7733000	0	0	0	2994000	0	0	0	0	0			1				1								1				1								0.0545
C9JZL3	OGT	UDP-N-acetylglucosamine--peptide N-acetylglucosaminyltransferase 110 kDa subunit (Fragment) OS=Homo sapiens GN=OGT PE=1 SV=1 - [C9JZL3_HUMAN]	UDP-N-acetylglucosamine--peptide N-acetylglucosaminyltransferase 110 kDa subunit (Fragment) OS	0.0705	3	1	1	1	156	17.6	0	0	8187000	0	0	0	0	0	0	0	0	0			1												1												0.0705
K7EKM4	SRM	Spermidine synthase OS=Homo sapiens GN=SRM PE=1 SV=1 - [K7EKM4_HUMAN]	Spermidine synthase OS	0.086	2	1	1	1	93	10.5	0	0	8661000	0	0	0	0	0	0	0	0	0			1												1												0.086
E9PLX0	CAPN1	Calpain-1 catalytic subunit (Fragment) OS=Homo sapiens GN=CAPN1 PE=1 SV=1 - [E9PLX0_HUMAN]	Calpain-1 catalytic subunit (Fragment) OS	0.1475	9	1	1	1	122	13.6	0	0	3834000	0	0	0	0	0	0	0	0	0			1												1												0.1475
H3BSG1	ZWILCH	Protein zwilch homolog (Fragment) OS=Homo sapiens GN=ZWILCH PE=1 SV=1 - [H3BSG1_HUMAN]	Protein zwilch homolog (Fragment) OS	0.1667	2	1	1	1	84	9.4	0	0	2237000	0	0	0	0	0	0	0	0	0			1												1												0.1667
J3KT19	USP10	Ubiquitin carboxyl-terminal hydrolase 10 (Fragment) OS=Homo sapiens GN=USP10 PE=1 SV=1 - [J3KT19_HUMAN]	Ubiquitin carboxyl-terminal hydrolase 10 (Fragment) OS	0.0673	2	1	1	1	208	23.4	0	0	4036000	0	0	0	0	0	0	0	0	0			1												1												0.0673
F8WF16	PPHLN1	Periphilin-1 OS=Homo sapiens GN=PPHLN1 PE=1 SV=1 - [F8WF16_HUMAN]	Periphilin-1 OS	0.0363	5	1	1	1	303	34.8	0	0	7513000	0	0	0	0	0	0	0	0	0			1												1												0.0363
H3BSM5	GABARAPL2	Gamma-aminobutyric acid receptor-associated protein-like 2 OS=Homo sapiens GN=GABARAPL2 PE=1 SV=1 - [H3BSM5_HUMAN]	Gamma-aminobutyric acid receptor-associated protein-like 2 OS	0.1364	2	1	1	1	88	10.4	0	0	3522000	0	0	0	0	0	0	0	0	0			1												1												0.1364
C9J3Q3	FAM107B	Protein FAM107B (Fragment) OS=Homo sapiens GN=FAM107B PE=1 SV=1 - [C9J3Q3_HUMAN]	Protein FAM107B (Fragment) OS	0.0792	5	1	1	1	101	12.2	0	0	9998000	0	0	0	0	0	0	0	0	0			1												1												0.0792
E7ETI4	AFF1	AF4/FMR2 family member 1 (Fragment) OS=Homo sapiens GN=AFF1 PE=1 SV=1 - [E7ETI4_HUMAN]	AF4/FMR2 family member 1 (Fragment) OS	0.0222	4	1	1	1	406	44.8	0	0	0	0	0	0	0	0	0	0	0	0			1												1												0.0222
G3V274	BAG5	BAG family molecular chaperone regulator 5 (Fragment) OS=Homo sapiens GN=BAG5 PE=1 SV=1 - [G3V274_HUMAN]	BAG family molecular chaperone regulator 5 (Fragment) OS	0.0711	2	1	1	1	211	24	0	0	0	0	0	0	0	0	0	0	0	0			1												1												0.0711
H7C4S5	BRAF	Serine/threonine-protein kinase B-raf (Fragment) OS=Homo sapiens GN=BRAF PE=1 SV=1 - [H7C4S5_HUMAN]	Serine/threonine-protein kinase B-raf (Fragment) OS	0.098	7	1	1	1	102	11.8	0	0	3981000	0	0	0	0	0	0	0	0	0			1												1												0.098
D6RBL4	METTL14	N6-adenosine-methyltransferase subunit METTL14 OS=Homo sapiens GN=METTL14 PE=1 SV=1 - [D6RBL4_HUMAN]	N6-adenosine-methyltransferase subunit METTL14 OS	0.0239	2	1	1	1	418	48	0	0	6116000	0	0	0	0	0	0	0	0	0			1												1												0.0239
K7EQB6	LIG3	DNA ligase 3 (Fragment) OS=Homo sapiens GN=LIG3 PE=1 SV=1 - [K7EQB6_HUMAN]	DNA ligase 3 (Fragment) OS	0.0757	3	1	1	1	185	20.9	0	0	7192000	0	0	0	0	0	0	0	0	0			1												1												0.0757
C9JG87	MRPL39	39S ribosomal protein L39, mitochondrial (Fragment) OS=Homo sapiens GN=MRPL39 PE=1 SV=1 - [C9JG87_HUMAN]	39S ribosomal protein L39, mitochondrial (Fragment) OS	0.0505	2	1	1	1	297	34	0	0	0	0	0	0	0	0	0	0	0	0			1												1												0.0505
D6RCB6	MINA	Bifunctional lysine-specific demethylase and histidyl-hydroxylase MINA (Fragment) OS=Homo sapiens GN=MINA PE=1 SV=1 - [D6RCB6_HUMAN]	Bifunctional lysine-specific demethylase and histidyl-hydroxylase MINA (Fragment) OS	0.125	2	1	1	1	112	12.4	0	0	2065000	0	0	0	0	0	0	0	0	0			1												1												0.125
Q5TIG5	MLLT4	Afadin OS=Homo sapiens GN=MLLT4 PE=1 SV=1 - [Q5TIG5_HUMAN]	Afadin OS	0.0096	4	1	1	1	1665	189	0	0	1684000	0	0	0	0	0	0	0	0	0			1												1												0.0096
D6R918	OCIAD1	OCIA domain-containing protein 1 (Fragment) OS=Homo sapiens GN=OCIAD1 PE=1 SV=1 - [D6R918_HUMAN]	OCIA domain-containing protein 1 (Fragment) OS	0.2466	8	1	1	1	73	8.3	0	0	4560000	0	0	0	0	0	0	0	0	0			1												1												0.2466
C9J167	PMS2	Mismatch repair endonuclease PMS2 OS=Homo sapiens GN=PMS2 PE=1 SV=2 - [C9J167_HUMAN]	Mismatch repair endonuclease PMS2 OS	0.0212	2	1	1	1	756	84.6	0	0	7567000	0	0	0	0	0	0	0	0	0			1												1												0.0212
C9JEL3	EIF4E2	Eukaryotic translation initiation factor 4E type 2 (Fragment) OS=Homo sapiens GN=EIF4E2 PE=1 SV=1 - [C9JEL3_HUMAN]	Eukaryotic translation initiation factor 4E type 2 (Fragment) OS	0.061	4	1	1	1	213	24.6	0	0	2216000	0	0	0	0	0	0	0	0	0			1												1												0.061
H0Y4T6	PIN4	Peptidyl-prolyl cis-trans isomerase NIMA-interacting 4 (Fragment) OS=Homo sapiens GN=PIN4 PE=1 SV=1 - [H0Y4T6_HUMAN]	Peptidyl-prolyl cis-trans isomerase NIMA-interacting 4 (Fragment) OS	0.1319	5	1	1	1	91	9.5	0	0	14020000	0	0	0	0	0	0	0	0	0			1												1												0.1319
K7EIU8	SMAD4	Mothers against decapentaplegic homolog OS=Homo sapiens GN=SMAD4 PE=1 SV=1 - [K7EIU8_HUMAN]	Mothers against decapentaplegic homolog OS	0.0461	2	1	1	1	456	50	0	0	13850000	0	0	0	0	0	0	0	0	0			1												1												0.0461
C9JXC1	RRM2	Ribonucleoside-diphosphate reductase subunit M2 (Fragment) OS=Homo sapiens GN=RRM2 PE=1 SV=1 - [C9JXC1_HUMAN]	Ribonucleoside-diphosphate reductase subunit M2 (Fragment) OS	0.09	2	2	2	2	289	33.8	0	0	6657000	0	0	0	7437000	0	0	0	0	0			1				1								1				1								0.045
C9J7B1	GBAS	Protein NipSnap homolog 2 (Fragment) OS=Homo sapiens GN=GBAS PE=1 SV=1 - [C9J7B1_HUMAN]	Protein NipSnap homolog 2 (Fragment) OS	0.1385	4	1	1	1	65	7.9	0	0	10790000	0	0	0	0	0	0	0	0	0			1												1												0.1385
D6REM1	GOLPH3	Golgi phosphoprotein 3 OS=Homo sapiens GN=GOLPH3 PE=1 SV=1 - [D6REM1_HUMAN]	Golgi phosphoprotein 3 OS	0.1398	4	1	1	1	93	10	0	0	1712000	0	0	0	0	0	0	0	0	0			1												1												0.1398
H0YMP1	DUT	Deoxyuridine 5'-triphosphate nucleotidohydrolase, mitochondrial (Fragment) OS=Homo sapiens GN=DUT PE=1 SV=1 - [H0YMP1_HUMAN]	Deoxyuridine 5'-triphosphate nucleotidohydrolase, mitochondrial (Fragment) OS	0.1121	7	1	1	1	107	11.9	0	0	4353000	0	0	0	0	0	0	0	0	0			1												1												0.1121
E7EM64	COPS6	COP9 signalosome complex subunit 6 OS=Homo sapiens GN=COPS6 PE=1 SV=1 - [E7EM64_HUMAN]	COP9 signalosome complex subunit 6 OS	0.046	2	1	1	1	326	36	0	0	2890000	0	0	0	0	0	0	0	0	0			1												1												0.046
F8WDS9	LANCL1	LanC-like protein 1 OS=Homo sapiens GN=LANCL1 PE=1 SV=1 - [F8WDS9_HUMAN]	LanC-like protein 1 OS	0.1463	3	1	1	1	82	9.3	0	0	8898000	0	0	0	0	0	0	0	0	0			1												1												0.1463
F8WDT8	DDX56	Probable ATP-dependent RNA helicase DDX56 OS=Homo sapiens GN=DDX56 PE=1 SV=1 - [F8WDT8_HUMAN]	Probable ATP-dependent RNA helicase DDX56 OS	0.0757	4	1	1	1	185	20.3	0	0	6290000	0	0	0	0	0	0	0	0	0			1												1												0.0757
B7ZBH1	EIF6	Eukaryotic translation initiation factor 6 (Fragment) OS=Homo sapiens GN=EIF6 PE=1 SV=1 - [B7ZBH1_HUMAN]	Eukaryotic translation initiation factor 6 (Fragment) OS	0.0926	2	1	1	2	108	11.8	0	0	10760000	0	0	0	3728000	0	0	0	0	0			1				1								1				1								0.0926
M0QXM3	TECR	Very-long-chain enoyl-CoA reductase (Fragment) OS=Homo sapiens GN=TECR PE=1 SV=3 - [M0QXM3_HUMAN]	Very-long-chain enoyl-CoA reductase (Fragment) OS	0.0909	2	1	1	1	132	15	0	0	4919000	0	0	0	0	0	0	0	0	0			1												1												0.0909
H0YCH5	EIF4G2	Eukaryotic translation initiation factor 4 gamma 2 (Fragment) OS=Homo sapiens GN=EIF4G2 PE=1 SV=1 - [H0YCH5_HUMAN]	Eukaryotic translation initiation factor 4 gamma 2 (Fragment) OS	0.0293	4	1	1	1	444	49.6	0	0	2936000	0	0	0	0	0	0	0	0	0			1												1												0.0293
F8W9G7	HAT1	Histone acetyltransferase type B catalytic subunit OS=Homo sapiens GN=HAT1 PE=1 SV=1 - [F8W9G7_HUMAN]	Histone acetyltransferase type B catalytic subunit OS	0.08	2	1	1	1	125	15	0	0	12640000	0	0	0	0	0	0	0	0	0			1												1												0.08
D6REN9	ZGRF1	Protein ZGRF1 (Fragment) OS=Homo sapiens GN=ZGRF1 PE=4 SV=1 - [D6REN9_HUMAN]	Protein ZGRF1 (Fragment) OS	0.0517	3	1	1	1	174	19.2	0	0	11290000	0	0	0	0	0	0	0	0	0			1												1												0.0517
E9PIQ6	POLA2	DNA polymerase alpha subunit B (Fragment) OS=Homo sapiens GN=POLA2 PE=1 SV=1 - [E9PIQ6_HUMAN]	DNA polymerase alpha subunit B (Fragment) OS	0.0753	2	1	1	1	146	15.9	0	0	5308000	0	0	0	0	0	0	0	0	0			1												1												0.0753
K7EKP8	ACOT7	Cytosolic acyl coenzyme A thioester hydrolase (Fragment) OS=Homo sapiens GN=ACOT7 PE=1 SV=3 - [K7EKP8_HUMAN]	Cytosolic acyl coenzyme A thioester hydrolase (Fragment) OS	0.0393	2	1	1	1	280	30.8	0	0	9206000	0	0	0	0	0	0	0	0	0			1												1												0.0393
H0YLA0	PRC1	Protein regulator of cytokinesis 1 (Fragment) OS=Homo sapiens GN=PRC1 PE=1 SV=1 - [H0YLA0_HUMAN]	Protein regulator of cytokinesis 1 (Fragment) OS	0.1182	3	1	1	1	110	13	0	0	4311000	0	0	0	0	0	0	0	0	0			1												1												0.1182
B9ZVT1	RBM12B	RNA-binding protein 12B OS=Homo sapiens GN=RBM12B PE=1 SV=2 - [B9ZVT1_HUMAN]	RNA-binding protein 12B OS	0.0159	2	1	1	1	881	102.6	0	0	4094000	0	0	0	0	0	0	0	0	0			1												1												0.0159
F6T1Q0	PDE12	2',5'-phosphodiesterase 12 OS=Homo sapiens GN=PDE12 PE=1 SV=1 - [F6T1Q0_HUMAN]	2',5'-phosphodiesterase 12 OS	0.0297	2	1	1	1	472	52.1	0	0	6972000	0	0	0	0	0	0	0	0	0			1												1												0.0297
H0YBN5	KIAA1429	Protein virilizer homolog (Fragment) OS=Homo sapiens GN=KIAA1429 PE=1 SV=1 - [H0YBN5_HUMAN]	Protein virilizer homolog (Fragment) OS	0.0178	2	1	1	1	730	81.9	0	0	3738000	0	0	0	0	0	0	0	0	0			1												1												0.0178
H3BRE1	NUBP2	Cytosolic Fe-S cluster assembly factor NUBP2 (Fragment) OS=Homo sapiens GN=NUBP2 PE=1 SV=1 - [H3BRE1_HUMAN]	Cytosolic Fe-S cluster assembly factor NUBP2 (Fragment) OS	0.0625	5	1	1	1	144	15.8	0	0	2751000	0	0	0	0	0	0	0	0	0			1												1												0.0625
E7EVG2	PBRM1	Protein polybromo-1 (Fragment) OS=Homo sapiens GN=PBRM1 PE=1 SV=3 - [E7EVG2_HUMAN]	Protein polybromo-1 (Fragment) OS	0.0068	2	1	1	1	1461	168.4	0	0	0	0	0	0	0	0	0	0	0	0			1												1												0.0068
J3QLR8	MRPS23	28S ribosomal protein S23, mitochondrial OS=Homo sapiens GN=MRPS23 PE=1 SV=1 - [J3QLR8_HUMAN]	28S ribosomal protein S23, mitochondrial OS	0.0658	2	1	1	1	152	17.5	0	0	1843000	0	0	0	0	0	0	0	0	0			1												1												0.0658
H7C5F2	MRPS22	28S ribosomal protein S22, mitochondrial (Fragment) OS=Homo sapiens GN=MRPS22 PE=1 SV=1 - [H7C5F2_HUMAN]	28S ribosomal protein S22, mitochondrial (Fragment) OS	0.0727	5	1	1	1	165	18.7	0	0	3018000	0	0	0	0	0	0	0	0	0			1												1												0.0727
I3L1P4	PELP1	Proline-, glutamic acid- and leucine-rich protein 1 (Fragment) OS=Homo sapiens GN=PELP1 PE=1 SV=1 - [I3L1P4_HUMAN]	Proline-, glutamic acid- and leucine-rich protein 1 (Fragment) OS	0.0946	5	1	1	1	148	15.1	0	0	3722000	0	0	0	0	0	0	0	0	0			1												1												0.0946
H0Y645	CSNK1E	Casein kinase I isoform epsilon (Fragment) OS=Homo sapiens GN=CSNK1E PE=4 SV=1 - [H0Y645_HUMAN]	Casein kinase I isoform epsilon (Fragment) OS	0.0407	6	1	1	1	270	31.3	0	0	8043000	0	0	0	0	0	0	0	0	0			1												1												0.0407
H3BS87	TCF25	Transcription factor 25 (Fragment) OS=Homo sapiens GN=TCF25 PE=1 SV=1 - [H3BS87_HUMAN]	Transcription factor 25 (Fragment) OS	0.1233	7	1	1	1	146	15.8	0	0	2412000	0	0	0	0	0	0	0	0	0			1												1												0.1233
H0Y5G7	NBAS	Neuroblastoma-amplified sequence (Fragment) OS=Homo sapiens GN=NBAS PE=1 SV=1 - [H0Y5G7_HUMAN]	Neuroblastoma-amplified sequence (Fragment) OS	0.019	2	2	2	2	1419	160.4	0	0	2014000	0	0	0	0	0	0	0	0	0			1				1								1				1								0.0063
U3KQA6	BRD2	Bromodomain-containing protein 2 (Fragment) OS=Homo sapiens GN=BRD2 PE=1 SV=1 - [U3KQA6_HUMAN]	Bromodomain-containing protein 2 (Fragment) OS	0.0163	3	1	1	1	552	61.1	0	0	3451000	0	0	0	0	0	0	0	0	0			1												1												0.0163
H0YJH6	STAT6	Signal transducer and activator of transcription 6 (Fragment) OS=Homo sapiens GN=STAT6 PE=4 SV=1 - [H0YJH6_HUMAN]	Signal transducer and activator of transcription 6 (Fragment) OS	0.0759	2	1	1	1	290	32.6	0	0	0	0	0	0	0	0	0	0	0	0			1												1												0.0759
H7C5S6	LRWD1	Leucine-rich repeat and WD repeat-containing protein 1 (Fragment) OS=Homo sapiens GN=LRWD1 PE=4 SV=1 - [H7C5S6_HUMAN]	Leucine-rich repeat and WD repeat-containing protein 1 (Fragment) OS	0.0782	2	1	1	1	179	20	0	0	13100000	0	0	0	0	0	0	0	0	0			1												1												0.0782
H0YJ11	ACTN1	Alpha-actinin-1 (Fragment) OS=Homo sapiens GN=ACTN1 PE=1 SV=1 - [H0YJ11_HUMAN]	Alpha-actinin-1 (Fragment) OS	0.058	8	1	1	1	207	24.4	0	0	3488000	0	0	0	0	0	0	0	0	0			1												1												0.058
H3BQA8	WDR61	WD repeat-containing protein 61 (Fragment) OS=Homo sapiens GN=WDR61 PE=1 SV=1 - [H3BQA8_HUMAN]	WD repeat-containing protein 61 (Fragment) OS	0.1227	5	1	1	1	163	17.8	0	0	4917000	0	0	0	0	0	0	0	0	0			1												1												0.1227
R4GN19	RPL36A	60S ribosomal protein L36a OS=Homo sapiens GN=RPL36A PE=4 SV=1 - [R4GN19_HUMAN]	60S ribosomal protein L36a OS	0.28	4	1	1	1	25	2.9	0	0	13770000	0	0	0	0	0	0	0	0	0			1												1												0.28
H0YAC8	RUFY1	RUN and FYVE domain-containing protein 1 (Fragment) OS=Homo sapiens GN=RUFY1 PE=1 SV=1 - [H0YAC8_HUMAN]	RUN and FYVE domain-containing protein 1 (Fragment) OS	0.0849	2	2	2	2	271	31.1	0	0	4562000	0	0	0	5088000	0	0	0	0	0			1				1								1				1								0.0406
H7C1V1	MORC2	MORC family CW-type zinc finger protein 2 (Fragment) OS=Homo sapiens GN=MORC2 PE=1 SV=1 - [H7C1V1_HUMAN]	MORC family CW-type zinc finger protein 2 (Fragment) OS	0.1204	2	1	1	1	191	21.7	0	0	3332000	0	0	0	0	0	0	0	0	0			1												1												0.1204
U3KQP7	4	Uncharacterized protein (Fragment) OS=Homo sapiens PE=4 SV=1 - [U3KQP7_HUMAN]	Uncharacterized protein (Fragment) OS	0.5246	4	1	1	1	61	6.6	0	0	244500000	0	0	0	0	0	0	0	0	0			1												1												0.5246
H0Y2V6	CEP170	Centrosomal protein of 170 kDa (Fragment) OS=Homo sapiens GN=CEP170 PE=1 SV=1 - [H0Y2V6_HUMAN]	Centrosomal protein of 170 kDa (Fragment) OS	0.0103	2	1	1	1	1558	172	0	0	5504000	0	0	0	0	0	0	0	0	0			1												1												0.0103
H7BY57	NFASC	Neurofascin (Fragment) OS=Homo sapiens GN=NFASC PE=1 SV=1 - [H7BY57_HUMAN]	Neurofascin (Fragment) OS	0.0077	3	1	1	1	1041	116.6	0	0	51750000	0	0	0	0	0	0	0	0	0			1												1												0.0077
J3KMX1	NUP88	Nuclear pore complex protein Nup88 (Fragment) OS=Homo sapiens GN=NUP88 PE=1 SV=1 - [J3KMX1_HUMAN]	Nuclear pore complex protein Nup88 (Fragment) OS	0.0374	2	2	2	2	696	78.8	0	0	4721000	0	0	0	2954000	0	0	0	0	0			1				1								1				1								0.023
H0Y9H2	ADD1	Alpha-adducin (Fragment) OS=Homo sapiens GN=ADD1 PE=1 SV=1 - [H0Y9H2_HUMAN]	Alpha-adducin (Fragment) OS	0.0293	4	1	1	1	444	48.5	0	0	5950000	0	0	0	0	0	0	0	0	0			1												1												0.0293
S4R357	KIN	DNA/RNA-binding protein KIN17 (Fragment) OS=Homo sapiens GN=KIN PE=1 SV=1 - [S4R357_HUMAN]	DNA/RNA-binding protein KIN17 (Fragment) OS	0.1111	2	1	1	1	108	12.3	0	0	6220000	0	0	0	0	0	0	0	0	0			1												1												0.1111
U3KQQ5	TMEM259	Membralin (Fragment) OS=Homo sapiens GN=TMEM259 PE=1 SV=1 - [U3KQQ5_HUMAN]	Membralin (Fragment) OS	0.1007	3	1	1	1	139	15.9	0	0	3364000	0	0	0	0	0	0	0	0	0			1												1												0.1007
H0Y9P1	BMP2K	BMP-2-inducible protein kinase (Fragment) OS=Homo sapiens GN=BMP2K PE=1 SV=1 - [H0Y9P1_HUMAN]	BMP-2-inducible protein kinase (Fragment) OS	0.0176	2	1	1	1	854	95.6	0	0	9619000	0	0	0	0	0	0	0	0	0			1												1												0.0176
A8MZI9	RUNX1	Runt-related transcription factor 1 (Fragment) OS=Homo sapiens GN=RUNX1 PE=1 SV=2 - [A8MZI9_HUMAN]	Runt-related transcription factor 1 (Fragment) OS	0.0313	2	1	1	1	256	27.8	0	0	7498000	0	0	0	0	0	0	0	0	0			1												1												0.0313
F5GXM3	IST1	IST1 homolog (Fragment) OS=Homo sapiens GN=IST1 PE=1 SV=1 - [F5GXM3_HUMAN]	IST1 homolog (Fragment) OS	0.1348	6	1	1	1	141	16.1	0	0	4610000	0	0	0	0	0	0	0	0	0			1												1												0.1348
X6RI37	SHOC2	Leucine-rich repeat protein SHOC-2 (Fragment) OS=Homo sapiens GN=SHOC2 PE=1 SV=1 - [X6RI37_HUMAN]	Leucine-rich repeat protein SHOC-2 (Fragment) OS	0.0349	2	1	1	1	372	41.9	0	0	6533000	0	0	0	0	0	0	0	0	0			1												1												0.0349
A0A087WSX4	IGHV3-53	Protein IGHV3-53 (Fragment) OS=Homo sapiens GN=IGHV3-53 PE=4 SV=1 - [A0A087WSX4_HUMAN]	Protein IGHV3-53 (Fragment) OS	0.1897	7	1	2	2	116	12.8	0	0	2926000	0	0	0	0	0	0	0	0	0			1						1						1						1						0.0948
A0A087WYT8	DDB2	DNA damage-binding protein 2 (Fragment) OS=Homo sapiens GN=DDB2 PE=4 SV=1 - [A0A087WYT8_HUMAN]	DNA damage-binding protein 2 (Fragment) OS	0.1263	3	1	1	1	95	10.3	0	0	2795000	0	0	0	0	0	0	0	0	0			1												1												0.1263
A0A087WXU8	DDX24	ATP-dependent RNA helicase DDX24 OS=Homo sapiens GN=DDX24 PE=1 SV=1 - [A0A087WXU8_HUMAN]	ATP-dependent RNA helicase DDX24 OS	0.0144	4	1	1	2	485	55.8	0	0	5873000	0	0	0	1095000	0	0	0	0	0			1				1								1				1								0.0144
F8WF22	THOC7	THO complex subunit 7 homolog (Fragment) OS=Homo sapiens GN=THOC7 PE=1 SV=2 - [F8WF22_HUMAN]	THO complex subunit 7 homolog (Fragment) OS	0.1667	3	1	1	1	60	7	0	0	1922000	0	0	0	0	0	0	0	0	0			1												1												0.1667
A0A087WWF4	SLC4A1AP	Kanadaptin (Fragment) OS=Homo sapiens GN=SLC4A1AP PE=1 SV=1 - [A0A087WWF4_HUMAN]	Kanadaptin (Fragment) OS	0.033	3	1	1	1	273	31	0	0	3625000	0	0	0	0	0	0	0	0	0			1												1												0.033
V9GYP5	4	Uncharacterized protein (Fragment) OS=Homo sapiens PE=4 SV=2 - [V9GYP5_HUMAN]	Uncharacterized protein (Fragment) OS	0.0645	3	1	1	1	217	23.8	0	0	19360000	0	0	0	0	0	0	0	0	0			1												1												0.0645
A0A096LNV3	RNF114	E3 ubiquitin-protein ligase RNF114 (Fragment) OS=Homo sapiens GN=RNF114 PE=4 SV=1 - [A0A096LNV3_HUMAN]	E3 ubiquitin-protein ligase RNF114 (Fragment) OS	0.0532	3	1	1	1	188	20.9	0	0	13180000	0	0	0	0	0	0	0	0	0			1												1												0.0532
A0A087WWS1	THOC1	THO complex subunit 1 OS=Homo sapiens GN=THOC1 PE=1 SV=1 - [A0A087WWS1_HUMAN]	THO complex subunit 1 OS	0.0228	2	1	1	1	657	75.6	0	0	8560000	0	0	0	0	0	0	0	0	0			1												1												0.0228
A0A087WWB5	TUBGCP3	Gamma-tubulin complex component 3 OS=Homo sapiens GN=TUBGCP3 PE=1 SV=1 - [A0A087WWB5_HUMAN]	Gamma-tubulin complex component 3 OS	0.0275	3	1	1	2	437	49	0	0	2841000	0	0	0	1838000	0	0	0	0	0			1				1								1				1								0.0275
E9PN50	PSMC3	26S protease regulatory subunit 6A (Fragment) OS=Homo sapiens GN=PSMC3 PE=1 SV=4 - [E9PN50_HUMAN]	26S protease regulatory subunit 6A (Fragment) OS	0.0698	6	1	1	1	258	28.7	0	0	5372000	0	0	0	0	0	0	0	0	0			1												1												0.0698
A0A087WTB7	SCAF11	Protein SCAF11 (Fragment) OS=Homo sapiens GN=SCAF11 PE=4 SV=1 - [A0A087WTB7_HUMAN]	Protein SCAF11 (Fragment) OS	0.0658	3	1	1	1	152	16.1	0	0	2927000	0	0	0	0	0	0	0	0	0			1												1												0.0658
A0A087WUD3	OSTC	Oligosaccharyltransferase complex subunit OSTC OS=Homo sapiens GN=OSTC PE=1 SV=1 - [A0A087WUD3_HUMAN]	Oligosaccharyltransferase complex subunit OSTC OS	0.1446	2	1	1	2	83	9.4	0	0	6395000	0	0	0	7248000	0	0	0	0	0			1				1								1				1								0.1446
B7Z7G7	VPS45	Vacuolar protein sorting-associated protein 45 OS=Homo sapiens GN=VPS45 PE=1 SV=1 - [B7Z7G7_HUMAN]	Vacuolar protein sorting-associated protein 45 OS	0.1061	4	2	2	2	198	23	0	0	970300	0	0	0	3237000	0	0	0	0	0			1				1								1				1								0.0606
F5H8D7	XRCC1	DNA repair protein XRCC1 OS=Homo sapiens GN=XRCC1 PE=4 SV=2 - [F5H8D7_HUMAN]	DNA repair protein XRCC1 OS	0.0166	2	1	1	1	602	66	0	0	10830000	0	0	0	0	0	0	0	0	0			1												1												0.0166
E9PIP7	RPS6KB2	Ribosomal protein S6 kinase beta-2 (Fragment) OS=Homo sapiens GN=RPS6KB2 PE=4 SV=2 - [E9PIP7_HUMAN]	Ribosomal protein S6 kinase beta-2 (Fragment) OS	0.4	11	1	1	1	20	2.2	0	0	0	0	0	0	0	0	0	0	0	0			1												1												0.4
A0A087WUH0	ERCC5	DNA repair protein-complementing XP-G cells OS=Homo sapiens GN=ERCC5 PE=1 SV=1 - [A0A087WUH0_HUMAN]	DNA repair protein-complementing XP-G cells OS	0.0152	2	1	1	1	1185	133	0	0	246600000	0	0	0	0	0	0	0	0	0			1												1												0.0152
C9J8U1	SPECC1L	Cytospin-A (Fragment) OS=Homo sapiens GN=SPECC1L PE=4 SV=3 - [C9J8U1_HUMAN]	Cytospin-A (Fragment) OS	0.0152	3	1	1	1	789	88.2	0	0	2994000	0	0	0	0	0	0	0	0	0			1												1												0.0152
A0A087X226	UAP1L1	UDP-N-acetylhexosamine pyrophosphorylase-like protein 1 OS=Homo sapiens GN=UAP1L1 PE=4 SV=1 - [A0A087X226_HUMAN]	UDP-N-acetylhexosamine pyrophosphorylase-like protein 1 OS	0.1616	2	1	1	1	99	11.2	0	0	1570000	0	0	0	0	0	0	0	0	0			1												1												0.1616
A0A087WXZ3	YTHDF2	YTH domain-containing family protein 2 OS=Homo sapiens GN=YTHDF2 PE=1 SV=1 - [A0A087WXZ3_HUMAN]	YTH domain-containing family protein 2 OS	0.0246	2	1	1	2	569	61.1	0	0	20230000	0	0	0	6286000	0	0	0	0	0			1				1								1				1								0.0246
P30085	CMPK1	UMP-CMP kinase OS=Homo sapiens GN=CMPK1 PE=1 SV=3 - [KCY_HUMAN]	UMP-CMP kinase OS	0.0867	1	1	1	1	196	22.2	0	0	0	1200000	0	0	0	0	0	0	0	0				1												1
O14686	KMT2D	Histone-lysine N-methyltransferase 2D OS=Homo sapiens GN=KMT2D PE=1 SV=2 - [KMT2D_HUMAN]	Histone-lysine N-methyltransferase 2D OS	0.0107	1	1	1	1	5537	593	0	0	0	1522000	0	0	0	0	0	0	0	0				1												1
F8WET9	RHOQ	Rho-related GTP-binding protein RhoQ OS=Homo sapiens GN=RHOQ PE=4 SV=1 - [F8WET9_HUMAN]	Rho-related GTP-binding protein RhoQ OS	0.78	1	1	1	1	50	5.3	0	0	0	4720000	0	0	0	0	0	0	0	0				1												1
H7C017	MED14	Mediator of RNA polymerase II transcription subunit 14 (Fragment) OS=Homo sapiens GN=MED14 PE=1 SV=1 - [H7C017_HUMAN]	Mediator of RNA polymerase II transcription subunit 14 (Fragment) OS	0.1097	3	1	1	1	155	16.8	0	0	0	8358000	0	0	0	0	0	0	0	0				1												1
I3L1M7	TCF20	Transcription factor 20 (Fragment) OS=Homo sapiens GN=TCF20 PE=4 SV=1 - [I3L1M7_HUMAN]	Transcription factor 20 (Fragment) OS	0.1765	2	1	1	2	153	16	0	0	0	0	0	0	0	0	0	0	0	0				1								1				1								1
H0Y9S7	ATP2C1	Calcium-transporting ATPase type 2C member 1 (Fragment) OS=Homo sapiens GN=ATP2C1 PE=1 SV=1 - [H0Y9S7_HUMAN]	Calcium-transporting ATPase type 2C member 1 (Fragment) OS	0.0605	3	1	1	1	314	34.9	0	0	0	98210000	0	0	0	0	0	0	0	0				1												1
H7C391	AEBP1	Adipocyte enhancer-binding protein 1 (Fragment) OS=Homo sapiens GN=AEBP1 PE=4 SV=1 - [H7C391_HUMAN]	Adipocyte enhancer-binding protein 1 (Fragment) OS	0.2273	2	1	1	1	66	7.4	0	0	0	132100000	0	0	0	0	0	0	0	0				1												1
I3L156	FAM64A	Protein FAM64A OS=Homo sapiens GN=FAM64A PE=1 SV=2 - [I3L156_HUMAN]	Protein FAM64A OS	0.1326	1	1	1	1	279	30.9	0	0	0	2994000	0	0	0	0	0	0	0	0				1												1
E5RK69	ANXA6	Annexin OS=Homo sapiens GN=ANXA6 PE=1 SV=1 - [E5RK69_HUMAN]	Annexin OS	0.0348	2	1	1	1	460	51.7	0	0	0	0	0	0	0	0	0	0	0	0				1												1
O75443	TECTA	Alpha-tectorin OS=Homo sapiens GN=TECTA PE=1 SV=3 - [TECTA_HUMAN]	Alpha-tectorin OS	0.0176	1	1	1	1	2155	239.4	0	0	0	0	0	0	0	0	0	0	0	0					1												1
O60884	DNAJA2	DnaJ homolog subfamily A member 2 OS=Homo sapiens GN=DNAJA2 PE=1 SV=1 - [DNJA2_HUMAN]	DnaJ homolog subfamily A member 2 OS	0.0558	2	2	2	2	412	45.7	0	0	0	0	1474000	0	4334000	0	0	0	0	0					1		1										1		1
Q15651	HMGN3	High mobility group nucleosome-binding domain-containing protein 3 OS=Homo sapiens GN=HMGN3 PE=1 SV=2 - [HMGN3_HUMAN]	High mobility group nucleosome-binding domain-containing protein 3 OS	0.1515	2	1	1	1	99	10.7	0	0	0	0	1323000	0	0	0	0	0	0	0					1												1
P52815	MRPL12	39S ribosomal protein L12, mitochondrial OS=Homo sapiens GN=MRPL12 PE=1 SV=2 - [RM12_HUMAN]	39S ribosomal protein L12, mitochondrial OS	0.1162	3	2	2	2	198	21.3	0	0	0	0	904900	0	9642000	0	0	0	0	0					1		1										1		1
F2Z2W6	HMGN1	Non-histone chromosomal protein HMG-14 OS=Homo sapiens GN=HMGN1 PE=1 SV=1 - [F2Z2W6_HUMAN]	Non-histone chromosomal protein HMG-14 OS	0.3182	5	1	1	1	44	4.7	0	0	0	0	2023000	0	0	0	0	0	0	0					1												1
E5RIW3	TBCA	Tubulin-specific chaperone A OS=Homo sapiens GN=TBCA PE=1 SV=1 - [E5RIW3_HUMAN]	Tubulin-specific chaperone A OS	0.2143	4	1	1	1	84	10.1	0	0	0	0	2667000	0	0	0	0	0	0	0					1												1
Q9H0W8	SMG9	Protein SMG9 OS=Homo sapiens GN=SMG9 PE=1 SV=1 - [SMG9_HUMAN]	Protein SMG9 OS	0.1115	1	1	1	1	520	57.6	0	0	0	0	0	0	0	0	0	0	0	0						1												1
C9JYQ9	RPL22L1	60S ribosomal protein L22-like 1 OS=Homo sapiens GN=RPL22L1 PE=1 SV=1 - [C9JYQ9_HUMAN]	60S ribosomal protein L22-like 1 OS	0.1983	3	1	1	1	121	14.5	0	0	0	0	0	884100	0	0	0	0	0	0						1												1
P09496	CLTA	Clathrin light chain A OS=Homo sapiens GN=CLTA PE=1 SV=1 - [CLCA_HUMAN]	Clathrin light chain A OS	0.0726	3	2	2	2	248	27.1	0	0	0	0	0	1715000	13460000	0	0	0	0	0						1	1											1	1
Q9UN86	G3BP2	Ras GTPase-activating protein-binding protein 2 OS=Homo sapiens GN=G3BP2 PE=1 SV=2 - [G3BP2_HUMAN]	Ras GTPase-activating protein-binding protein 2 OS	0.027	1	1	1	1	482	54.1	0	0	0	0	0	1983000	0	0	0	0	0	0						1												1
H7C1J4	UHRF1BP1	Chromosome 6 open reading frame 107, isoform CRA_b OS=Homo sapiens GN=UHRF1BP1 PE=1 SV=1 - [H7C1J4_HUMAN]	Chromosome 6 open reading frame 107, isoform CRA_b OS	0.0071	2	1	1	1	1400	154.6	0	0	0	0	0	27890000	0	0	0	0	0	0						1												1
H0YJ03	PSMA3	Proteasome subunit alpha type-3 (Fragment) OS=Homo sapiens GN=PSMA3 PE=1 SV=1 - [H0YJ03_HUMAN]	Proteasome subunit alpha type-3 (Fragment) OS	0.1325	3	1	1	1	83	9.7	0	0	0	0	0	1178000	0	0	0	0	0	0						1												1
Q9NUB1	ACSS1	Acetyl-coenzyme A synthetase 2-like, mitochondrial OS=Homo sapiens GN=ACSS1 PE=1 SV=2 - [ACS2L_HUMAN]	Acetyl-coenzyme A synthetase 2-like, mitochondrial OS	0.0174	1	1	1	1	689	74.8	0	0	0	0	0	0	3168000	0	0	0	0	0							1												1
O14672	ADAM10	Disintegrin and metalloproteinase domain-containing protein 10 OS=Homo sapiens GN=ADAM10 PE=1 SV=1 - [ADA10_HUMAN]	Disintegrin and metalloproteinase domain-containing protein 10 OS	0.0134	1	1	1	1	748	84.1	0	0	0	0	0	0	4955000	0	0	0	0	0							1												1
P61966	AP1S1	AP-1 complex subunit sigma-1A OS=Homo sapiens GN=AP1S1 PE=1 SV=1 - [AP1S1_HUMAN]	AP-1 complex subunit sigma-1A OS	0.1013	2	1	1	1	158	18.7	0	0	0	0	0	0	6470000	0	0	0	0	0							1												1
Q8N6S5	ARL6IP6	ADP-ribosylation factor-like protein 6-interacting protein 6 OS=Homo sapiens GN=ARL6IP6 PE=1 SV=1 - [AR6P6_HUMAN]	ADP-ribosylation factor-like protein 6-interacting protein 6 OS	0.0531	1	1	1	1	226	24.7	0	0	0	0	0	0	3739000	0	0	0	0	0							1												1
P36404	ARL2	ADP-ribosylation factor-like protein 2 OS=Homo sapiens GN=ARL2 PE=1 SV=4 - [ARL2_HUMAN]	ADP-ribosylation factor-like protein 2 OS	0.0543	1	1	1	1	184	20.9	0	0	0	0	0	0	3334000	0	0	0	0	0							1												1
Q9NVT9	ARMC1	Armadillo repeat-containing protein 1 OS=Homo sapiens GN=ARMC1 PE=1 SV=1 - [ARMC1_HUMAN]	Armadillo repeat-containing protein 1 OS	0.0426	1	1	1	1	282	31.3	0	0	0	0	0	0	7345000	0	0	0	0	0							1												1
Q9UH62	ARMCX3	Armadillo repeat-containing X-linked protein 3 OS=Homo sapiens GN=ARMCX3 PE=1 SV=1 - [ARMX3_HUMAN]	Armadillo repeat-containing X-linked protein 3 OS	0.0343	1	1	1	1	379	42.5	0	0	0	0	0	0	3728000	0	0	0	0	0							1												1
Q9HD20	ATP13A1	Manganese-transporting ATPase 13A1 OS=Homo sapiens GN=ATP13A1 PE=1 SV=2 - [AT131_HUMAN]	Manganese-transporting ATPase 13A1 OS	0.0091	1	1	1	1	1204	132.9	0	0	0	0	0	0	2550000	0	0	0	0	0							1												1
Q8WUW1	BRK1	Protein BRICK1 OS=Homo sapiens GN=BRK1 PE=1 SV=1 - [BRK1_HUMAN]	Protein BRICK1 OS	0.1467	1	1	1	1	75	8.7	0	0	0	0	0	0	2850000	0	0	0	0	0							1												1
Q99643	SDHC	Succinate dehydrogenase cytochrome b560 subunit, mitochondrial OS=Homo sapiens GN=SDHC PE=1 SV=1 - [C560_HUMAN]	Succinate dehydrogenase cytochrome b560 subunit, mitochondrial OS	0.0769	1	1	1	1	169	18.6	0	0	0	0	0	0	9830000	0	0	0	0	0							1												1
Q96BQ5	CCDC127	Coiled-coil domain-containing protein 127 OS=Homo sapiens GN=CCDC127 PE=1 SV=1 - [CC127_HUMAN]	Coiled-coil domain-containing protein 127 OS	0.0346	1	1	1	1	260	30.8	0	0	0	0	0	0	1599000	0	0	0	0	0							1												1
Q96A33	CCDC47	Coiled-coil domain-containing protein 47 OS=Homo sapiens GN=CCDC47 PE=1 SV=1 - [CCD47_HUMAN]	Coiled-coil domain-containing protein 47 OS	0.0352	1	1	1	1	483	55.8	0	0	0	0	0	0	8629000	0	0	0	0	0							1												1
O95674	CDS2	Phosphatidate cytidylyltransferase 2 OS=Homo sapiens GN=CDS2 PE=1 SV=1 - [CDS2_HUMAN]	Phosphatidate cytidylyltransferase 2 OS	0.0427	1	1	1	1	445	51.4	0	0	0	0	0	0	9522000	0	0	0	0	0							1												1
Q5VZI3	C9orf91	Transmembrane protein C9orf91 OS=Homo sapiens GN=C9orf91 PE=2 SV=1 - [CI091_HUMAN]	Transmembrane protein C9orf91 OS	0.038	1	1	1	1	342	37.5	0	0	0	0	0	0	3098000	0	0	0	0	0							1												1
Q9Y375	NDUFAF1	Complex I intermediate-associated protein 30, mitochondrial OS=Homo sapiens GN=NDUFAF1 PE=1 SV=2 - [CIA30_HUMAN]	Complex I intermediate-associated protein 30, mitochondrial OS	0.0306	1	1	1	1	327	37.7	0	0	0	0	0	0	4021000	0	0	0	0	0							1												1
Q9NZ45	CISD1	CDGSH iron-sulfur domain-containing protein 1 OS=Homo sapiens GN=CISD1 PE=1 SV=1 - [CISD1_HUMAN]	CDGSH iron-sulfur domain-containing protein 1 OS	0.1204	1	1	1	1	108	12.2	0	0	0	0	0	0	7138000	0	0	0	0	0							1												1
P09497	CLTB	Clathrin light chain B OS=Homo sapiens GN=CLTB PE=1 SV=1 - [CLCB_HUMAN]	Clathrin light chain B OS	0.0349	1	1	1	1	229	25.2	0	0	0	0	0	0	3781000	0	0	0	0	0							1												1
Q9H9E3	COG4	Conserved oligomeric Golgi complex subunit 4 OS=Homo sapiens GN=COG4 PE=1 SV=3 - [COG4_HUMAN]	Conserved oligomeric Golgi complex subunit 4 OS	0.0191	2	1	1	1	785	89	0	0	0	0	0	0	3659000	0	0	0	0	0							1												1
P14854	COX6B1	Cytochrome c oxidase subunit 6B1 OS=Homo sapiens GN=COX6B1 PE=1 SV=2 - [CX6B1_HUMAN]	Cytochrome c oxidase subunit 6B1 OS	0.1395	1	1	1	1	86	10.2	0	0	0	0	0	0	16480000	0	0	0	0	0							1												1
Q9UHI6	DDX20	Probable ATP-dependent RNA helicase DDX20 OS=Homo sapiens GN=DDX20 PE=1 SV=2 - [DDX20_HUMAN]	Probable ATP-dependent RNA helicase DDX20 OS	0.0121	1	1	1	1	824	92.2	0	0	0	0	0	0	4126000	0	0	0	0	0							1												1
Q99543	DNAJC2	DnaJ homolog subfamily C member 2 OS=Homo sapiens GN=DNAJC2 PE=1 SV=4 - [DNJC2_HUMAN]	DnaJ homolog subfamily C member 2 OS	0.0258	1	1	1	1	621	72	0	0	0	0	0	0	1554000	0	0	0	0	0							1												1
Q9H3Z4	DNAJC5	DnaJ homolog subfamily C member 5 OS=Homo sapiens GN=DNAJC5 PE=1 SV=1 - [DNJC5_HUMAN]	DnaJ homolog subfamily C member 5 OS	0.0707	1	1	1	1	198	22.1	0	0	0	0	0	0	2848000	0	0	0	0	0							1												1
Q9H4B8	DPEP3	Dipeptidase 3 OS=Homo sapiens GN=DPEP3 PE=2 SV=2 - [DPEP3_HUMAN]	Dipeptidase 3 OS	0.0225	1	1	1	1	488	53.7	0	0	0	0	0	0	3855000	0	0	0	0	0							1												1
P01920	HLA-DQB1	HLA class II histocompatibility antigen, DQ beta 1 chain OS=Homo sapiens GN=HLA-DQB1 PE=1 SV=2 - [DQB1_HUMAN]	HLA class II histocompatibility antigen, DQ beta 1 chain OS	0.0613	1	1	1	1	261	30	0	0	0	0	0	0	4901000	0	0	0	0	0							1												1
Q8WYP5	AHCTF1	Protein ELYS OS=Homo sapiens GN=AHCTF1 PE=1 SV=3 - [ELYS_HUMAN]	Protein ELYS OS	0.0057	1	1	1	1	2266	252.3	0	0	0	0	0	0	3871000	0	0	0	0	0							1												1
Q5UCC4	EMC10	ER membrane protein complex subunit 10 OS=Homo sapiens GN=EMC10 PE=1 SV=1 - [EMC10_HUMAN]	ER membrane protein complex subunit 10 OS	0.0649	2	1	1	1	262	27.3	0	0	0	0	0	0	3885000	0	0	0	0	0							1												1
Q9UKR5	C14orf1	Probable ergosterol biosynthetic protein 28 OS=Homo sapiens GN=C14orf1 PE=1 SV=1 - [ERG28_HUMAN]	Probable ergosterol biosynthetic protein 28 OS	0.0643	1	1	1	1	140	15.9	0	0	0	0	0	0	4106000	0	0	0	0	0							1												1
Q96A65	EXOC4	Exocyst complex component 4 OS=Homo sapiens GN=EXOC4 PE=1 SV=1 - [EXOC4_HUMAN]	Exocyst complex component 4 OS	0.0164	1	1	1	1	974	110.4	0	0	0	0	0	0	2551000	0	0	0	0	0							1												1
O95864	FADS2	Fatty acid desaturase 2 OS=Homo sapiens GN=FADS2 PE=1 SV=1 - [FADS2_HUMAN]	Fatty acid desaturase 2 OS	0.027	1	1	1	1	444	52.2	0	0	0	0	0	0	2792000	0	0	0	0	0							1												1
Q92520	FAM3C	Protein FAM3C OS=Homo sapiens GN=FAM3C PE=1 SV=1 - [FAM3C_HUMAN]	Protein FAM3C OS	0.0705	1	1	1	1	227	24.7	0	0	0	0	0	0	2662000	0	0	0	0	0							1												1
Q7L513	FCRLA	Fc receptor-like A OS=Homo sapiens GN=FCRLA PE=1 SV=2 - [FCRLA_HUMAN]	Fc receptor-like A OS	0.0334	1	1	1	1	359	38.9	0	0	0	0	0	0	2276000	0	0	0	0	0							1												1
Q9Y3D6	FIS1	Mitochondrial fission 1 protein OS=Homo sapiens GN=FIS1 PE=1 SV=2 - [FIS1_HUMAN]	Mitochondrial fission 1 protein OS	0.0855	1	1	1	1	152	16.9	0	0	0	0	0	0	16470000	0	0	0	0	0							1												1
O60262	GNG7	Guanine nucleotide-binding protein G(I)/G(S)/G(O) subunit gamma-7 OS=Homo sapiens GN=GNG7 PE=1 SV=1 - [GBG7_HUMAN]	Guanine nucleotide-binding protein G(I)/G(S)/G(O) subunit gamma-7 OS	0.2353	1	1	1	1	68	7.5	0	0	0	0	0	0	15870000	0	0	0	0	0							1												1
Q9H3P7	ACBD3	Golgi resident protein GCP60 OS=Homo sapiens GN=ACBD3 PE=1 SV=4 - [GCP60_HUMAN]	Golgi resident protein GCP60 OS	0.0246	1	1	1	1	528	60.6	0	0	0	0	0	0	7204000	0	0	0	0	0							1												1
Q8TEQ6	GEMIN5	Gem-associated protein 5 OS=Homo sapiens GN=GEMIN5 PE=1 SV=3 - [GEMI5_HUMAN]	Gem-associated protein 5 OS	0.0066	1	1	1	1	1508	168.5	0	0	0	0	0	0	0	0	0	0	0	0							1												1
Q53GS7	GLE1	Nucleoporin GLE1 OS=Homo sapiens GN=GLE1 PE=1 SV=2 - [GLE1_HUMAN]	Nucleoporin GLE1 OS	0.0172	1	1	1	1	698	79.8	0	0	0	0	0	0	0	0	0	0	0	0							1												1
Q08378	GOLGA3	Golgin subfamily A member 3 OS=Homo sapiens GN=GOLGA3 PE=1 SV=2 - [GOGA3_HUMAN]	Golgin subfamily A member 3 OS	0.0073	1	1	1	1	1498	167.3	0	0	0	0	0	0	2030000	0	0	0	0	0							1												1
Q8N442	GUF1	Translation factor GUF1, mitochondrial OS=Homo sapiens GN=GUF1 PE=1 SV=1 - [GUF1_HUMAN]	Translation factor GUF1, mitochondrial OS	0.0224	1	1	1	1	669	74.3	0	0	0	0	0	0	5913000	0	0	0	0	0							1												1
A2PYH4	HFM1	Probable ATP-dependent DNA helicase HFM1 OS=Homo sapiens GN=HFM1 PE=1 SV=2 - [HFM1_HUMAN]	Probable ATP-dependent DNA helicase HFM1 OS	0.007	1	1	1	1	1435	162.5	0	0	0	0	0	0	20470000	0	0	0	0	0							1												1
P37235	HPCAL1	Hippocalcin-like protein 1 OS=Homo sapiens GN=HPCAL1 PE=1 SV=3 - [HPCL1_HUMAN]	Hippocalcin-like protein 1 OS	0.0415	3	1	1	1	193	22.3	0	0	0	0	0	0	1192000	0	0	0	0	0							1												1
O43464	HTRA2	Serine protease HTRA2, mitochondrial OS=Homo sapiens GN=HTRA2 PE=1 SV=2 - [HTRA2_HUMAN]	Serine protease HTRA2, mitochondrial OS	0.0611	1	1	1	1	458	48.8	0	0	0	0	0	0	9159000	0	0	0	0	0							1												1
Q9UIJ7	AK3	GTP:AMP phosphotransferase AK3, mitochondrial OS=Homo sapiens GN=AK3 PE=1 SV=4 - [KAD3_HUMAN]	GTP:AMP phosphotransferase AK3, mitochondrial OS	0.0617	1	1	1	1	227	25.5	0	0	0	0	0	0	1668000	0	0	0	0	0							1												1
P11279	LAMP1	Lysosome-associated membrane glycoprotein 1 OS=Homo sapiens GN=LAMP1 PE=1 SV=3 - [LAMP1_HUMAN]	Lysosome-associated membrane glycoprotein 1 OS	0.0264	1	1	1	1	417	44.9	0	0	0	0	0	0	5007000	0	0	0	0	0							1												1
Q6UWP7	LCLAT1	Lysocardiolipin acyltransferase 1 OS=Homo sapiens GN=LCLAT1 PE=1 SV=1 - [LCLT1_HUMAN]	Lysocardiolipin acyltransferase 1 OS	0.0507	1	1	1	1	414	48.9	0	0	0	0	0	0	23720000	0	0	0	0	0							1												1
P16150	SPN	Leukosialin OS=Homo sapiens GN=SPN PE=1 SV=1 - [LEUK_HUMAN]	Leukosialin OS	0.025	1	1	1	1	400	40.3	0	0	0	0	0	0	8519000	0	0	0	0	0							1												1
Q92604	LPGAT1	Acyl-CoA:lysophosphatidylglycerol acyltransferase 1 OS=Homo sapiens GN=LPGAT1 PE=2 SV=1 - [LGAT1_HUMAN]	Acyl-CoA:lysophosphatidylglycerol acyltransferase 1 OS	0.0324	1	1	1	1	370	43.1	0	0	0	0	0	0	1260000	0	0	0	0	0							1												1
Q9C0E8	LNP	Protein lunapark OS=Homo sapiens GN=LNP PE=1 SV=2 - [LNP_HUMAN]	Protein lunapark OS	0.0187	1	1	1	1	428	47.7	0	0	0	0	0	0	5696000	0	0	0	0	0							1												1
Q9UHA4	LAMTOR3	Ragulator complex protein LAMTOR3 OS=Homo sapiens GN=LAMTOR3 PE=1 SV=1 - [LTOR3_HUMAN]	Ragulator complex protein LAMTOR3 OS	0.0806	1	1	1	1	124	13.6	0	0	0	0	0	0	3073000	0	0	0	0	0							1												1
Q6P1A2	LPCAT3	Lysophospholipid acyltransferase 5 OS=Homo sapiens GN=LPCAT3 PE=1 SV=1 - [MBOA5_HUMAN]	Lysophospholipid acyltransferase 5 OS	0.0205	1	1	1	1	487	56	0	0	0	0	0	0	6689000	0	0	0	0	0							1												1
Q7L0Y3	TRMT10C	Mitochondrial ribonuclease P protein 1 OS=Homo sapiens GN=TRMT10C PE=1 SV=2 - [MRRP1_HUMAN]	Mitochondrial ribonuclease P protein 1 OS	0.0422	1	1	1	1	403	47.3	0	0	0	0	0	0	6080000	0	0	0	0	0							1												1
O15091	KIAA0391	Mitochondrial ribonuclease P protein 3 OS=Homo sapiens GN=KIAA0391 PE=1 SV=2 - [MRRP3_HUMAN]	Mitochondrial ribonuclease P protein 3 OS	0.024	1	1	1	1	583	67.3	0	0	0	0	0	0	2325000	0	0	0	0	0							1												1
P42345	MTOR	Serine/threonine-protein kinase mTOR OS=Homo sapiens GN=MTOR PE=1 SV=1 - [MTOR_HUMAN]	Serine/threonine-protein kinase mTOR OS	0.0047	1	1	1	1	2549	288.7	0	0	0	0	0	0	2526000	0	0	0	0	0							1												1
Q8WU39	MZB1	Marginal zone B- and B1-cell-specific protein OS=Homo sapiens GN=MZB1 PE=1 SV=1 - [MZB1_HUMAN]	Marginal zone B- and B1-cell-specific protein OS	0.0688	1	1	1	1	189	20.7	0	0	0	0	0	0	2119000	0	0	0	0	0							1												1
Q9BTX1	NDC1	Nucleoporin NDC1 OS=Homo sapiens GN=NDC1 PE=1 SV=2 - [NDC1_HUMAN]	Nucleoporin NDC1 OS	0.0252	1	1	1	1	674	76.3	0	0	0	0	0	0	13370000	0	0	0	0	0							1												1
O43678	NDUFA2	NADH dehydrogenase [ubiquinone] 1 alpha subcomplex subunit 2 OS=Homo sapiens GN=NDUFA2 PE=1 SV=3 - [NDUA2_HUMAN]	NADH dehydrogenase [ubiquinone] 1 alpha subcomplex subunit 2 OS	0.0909	1	1	1	1	99	10.9	0	0	0	0	0	0	7888000	0	0	0	0	0							1												1
O43920	NDUFS5	NADH dehydrogenase [ubiquinone] iron-sulfur protein 5 OS=Homo sapiens GN=NDUFS5 PE=1 SV=3 - [NDUS5_HUMAN]	NADH dehydrogenase [ubiquinone] iron-sulfur protein 5 OS	0.066	1	1	1	1	106	12.5	0	0	0	0	0	0	5319000	0	0	0	0	0							1												1
P03905	MT-ND4	NADH-ubiquinone oxidoreductase chain 4 OS=Homo sapiens GN=MT-ND4 PE=1 SV=1 - [NU4M_HUMAN]	NADH-ubiquinone oxidoreductase chain 4 OS	0.0218	1	1	1	1	459	51.5	0	0	0	0	0	0	4429000	0	0	0	0	0							1												1
Q14249	ENDOG	Endonuclease G, mitochondrial OS=Homo sapiens GN=ENDOG PE=1 SV=4 - [NUCG_HUMAN]	Endonuclease G, mitochondrial OS	0.0572	1	1	1	1	297	32.6	0	0	0	0	0	0	5134000	0	0	0	0	0							1												1
P29728	OAS2	2'-5'-oligoadenylate synthase 2 OS=Homo sapiens GN=OAS2 PE=1 SV=3 - [OAS2_HUMAN]	2'-5'-oligoadenylate synthase 2 OS	0.0278	2	1	1	1	719	82.4	0	0	0	0	0	0	3760000	0	0	0	0	0							1												1
Q15645	TRIP13	Pachytene checkpoint protein 2 homolog OS=Homo sapiens GN=TRIP13 PE=1 SV=2 - [PCH2_HUMAN]	Pachytene checkpoint protein 2 homolog OS	0.0602	1	1	1	1	432	48.5	0	0	0	0	0	0	6338000	0	0	0	0	0							1												1
Q6P996	PDXDC1	Pyridoxal-dependent decarboxylase domain-containing protein 1 OS=Homo sapiens GN=PDXDC1 PE=1 SV=2 - [PDXD1_HUMAN]	Pyridoxal-dependent decarboxylase domain-containing protein 1 OS	0.0178	2	1	1	1	788	86.7	0	0	0	0	0	0	4581000	0	0	0	0	0							1												1
P42356	PI4KA	Phosphatidylinositol 4-kinase alpha OS=Homo sapiens GN=PI4KA PE=1 SV=3 - [PI4KA_HUMAN]	Phosphatidylinositol 4-kinase alpha OS	0.0059	2	1	1	1	2044	231.2	0	0	0	0	0	0	1916000	0	0	0	0	0							1												1
Q9NP80	PNPLA8	Calcium-independent phospholipase A2-gamma OS=Homo sapiens GN=PNPLA8 PE=1 SV=1 - [PLPL8_HUMAN]	Calcium-independent phospholipase A2-gamma OS	0.0128	1	1	1	1	782	88.4	0	0	0	0	0	0	4116000	0	0	0	0	0							1												1
Q15126	PMVK	Phosphomevalonate kinase OS=Homo sapiens GN=PMVK PE=1 SV=3 - [PMVK_HUMAN]	Phosphomevalonate kinase OS	0.0677	1	1	1	1	192	22	0	0	0	0	0	0	1625000	0	0	0	0	0							1												1
Q14761	PTPRCAP	Protein tyrosine phosphatase receptor type C-associated protein OS=Homo sapiens GN=PTPRCAP PE=1 SV=1 - [PTCA_HUMAN]	Protein tyrosine phosphatase receptor type C-associated protein OS	0.0437	1	1	1	1	206	21.2	0	0	0	0	0	0	8732000	0	0	0	0	0							1												1
Q9Y3E5	PTRH2	Peptidyl-tRNA hydrolase 2, mitochondrial OS=Homo sapiens GN=PTRH2 PE=1 SV=1 - [PTH2_HUMAN]	Peptidyl-tRNA hydrolase 2, mitochondrial OS	0.1285	2	1	1	1	179	19.2	0	0	0	0	0	0	4395000	0	0	0	0	0							1												1
Q9UDW1	UQCR10	Cytochrome b-c1 complex subunit 9 OS=Homo sapiens GN=UQCR10 PE=1 SV=3 - [QCR9_HUMAN]	Cytochrome b-c1 complex subunit 9 OS	0.2698	1	1	1	1	63	7.3	0	0	0	0	0	0	6544000	0	0	0	0	0							1												1
Q5XKP0	QIL1	Protein QIL1 OS=Homo sapiens GN=QIL1 PE=1 SV=1 - [QIL1_HUMAN]	Protein QIL1 OS	0.0593	1	1	1	1	118	13.1	0	0	0	0	0	0	15980000	0	0	0	0	0							1												1
Q9HBH5	RDH14	Retinol dehydrogenase 14 OS=Homo sapiens GN=RDH14 PE=1 SV=1 - [RDH14_HUMAN]	Retinol dehydrogenase 14 OS	0.0238	1	1	1	1	336	36.8	0	0	0	0	0	0	2851000	0	0	0	0	0							1												1
Q7Z7H8	MRPL10	39S ribosomal protein L10, mitochondrial OS=Homo sapiens GN=MRPL10 PE=1 SV=3 - [RM10_HUMAN]	39S ribosomal protein L10, mitochondrial OS	0.0383	1	1	1	1	261	29.3	0	0	0	0	0	0	3751000	0	0	0	0	0							1												1
Q9H0U6	MRPL18	39S ribosomal protein L18, mitochondrial OS=Homo sapiens GN=MRPL18 PE=1 SV=1 - [RM18_HUMAN]	39S ribosomal protein L18, mitochondrial OS	0.0722	1	1	1	1	180	20.6	0	0	0	0	0	0	0	0	0	0	0	0							1												1
Q9NWU5	MRPL22	39S ribosomal protein L22, mitochondrial OS=Homo sapiens GN=MRPL22 PE=1 SV=1 - [RM22_HUMAN]	39S ribosomal protein L22, mitochondrial OS	0.0583	3	1	1	1	206	23.6	0	0	0	0	0	0	6683000	0	0	0	0	0							1												1
Q9H9J2	MRPL44	39S ribosomal protein L44, mitochondrial OS=Homo sapiens GN=MRPL44 PE=1 SV=1 - [RM44_HUMAN]	39S ribosomal protein L44, mitochondrial OS	0.0241	1	1	1	1	332	37.5	0	0	0	0	0	0	3799000	0	0	0	0	0							1												1
Q6P161	MRPL54	39S ribosomal protein L54, mitochondrial OS=Homo sapiens GN=MRPL54 PE=1 SV=1 - [RM54_HUMAN]	39S ribosomal protein L54, mitochondrial OS	0.1884	1	1	1	1	138	15.8	0	0	0	0	0	0	4938000	0	0	0	0	0							1												1
P82933	MRPS9	28S ribosomal protein S9, mitochondrial OS=Homo sapiens GN=MRPS9 PE=1 SV=2 - [RT09_HUMAN]	28S ribosomal protein S9, mitochondrial OS	0.0303	1	1	1	1	396	45.8	0	0	0	0	0	0	3157000	0	0	0	0	0							1												1
P82664	MRPS10	28S ribosomal protein S10, mitochondrial OS=Homo sapiens GN=MRPS10 PE=1 SV=2 - [RT10_HUMAN]	28S ribosomal protein S10, mitochondrial OS	0.0896	1	1	1	1	201	23	0	0	0	0	0	0	7056000	0	0	0	0	0							1												1
Q9Y676	MRPS18B	28S ribosomal protein S18b, mitochondrial OS=Homo sapiens GN=MRPS18B PE=1 SV=1 - [RT18B_HUMAN]	28S ribosomal protein S18b, mitochondrial OS	0.0581	1	1	1	1	258	29.4	0	0	0	0	0	0	4251000	0	0	0	0	0							1												1
Q92665	MRPS31	28S ribosomal protein S31, mitochondrial OS=Homo sapiens GN=MRPS31 PE=1 SV=3 - [RT31_HUMAN]	28S ribosomal protein S31, mitochondrial OS	0.0228	1	1	1	1	395	45.3	0	0	0	0	0	0	5442000	0	0	0	0	0							1												1
Q8TB61	SLC35B2	Adenosine 3'-phospho 5'-phosphosulfate transporter 1 OS=Homo sapiens GN=SLC35B2 PE=1 SV=1 - [S35B2_HUMAN]	Adenosine 3'-phospho 5'-phosphosulfate transporter 1 OS	0.0231	1	1	1	1	432	47.5	0	0	0	0	0	0	7560000	0	0	0	0	0							1												1
Q9H2H9	SLC38A1	Sodium-coupled neutral amino acid transporter 1 OS=Homo sapiens GN=SLC38A1 PE=1 SV=1 - [S38A1_HUMAN]	Sodium-coupled neutral amino acid transporter 1 OS	0.0226	2	1	1	1	487	54	0	0	0	0	0	0	12440000	0	0	0	0	0							1												1
Q96QD8	SLC38A2	Sodium-coupled neutral amino acid transporter 2 OS=Homo sapiens GN=SLC38A2 PE=1 SV=2 - [S38A2_HUMAN]	Sodium-coupled neutral amino acid transporter 2 OS	0.0316	1	1	1	1	506	56	0	0	0	0	0	0	4419000	0	0	0	0	0							1												1
P43007	SLC1A4	Neutral amino acid transporter A OS=Homo sapiens GN=SLC1A4 PE=1 SV=1 - [SATT_HUMAN]	Neutral amino acid transporter A OS	0.0244	1	1	1	1	532	55.7	0	0	0	0	0	0	6488000	0	0	0	0	0							1												1
Q969E2	SCAMP4	Secretory carrier-associated membrane protein 4 OS=Homo sapiens GN=SCAMP4 PE=2 SV=1 - [SCAM4_HUMAN]	Secretory carrier-associated membrane protein 4 OS	0.048	1	1	1	1	229	25.7	0	0	0	0	0	0	18860000	0	0	0	0	0							1												1
Q9UGP8	SEC63	Translocation protein SEC63 homolog OS=Homo sapiens GN=SEC63 PE=1 SV=2 - [SEC63_HUMAN]	Translocation protein SEC63 homolog OS	0.0224	1	1	1	1	760	87.9	0	0	0	0	0	0	2261000	0	0	0	0	0							1												1
Q9P0U3	SENP1	Sentrin-specific protease 1 OS=Homo sapiens GN=SENP1 PE=1 SV=2 - [SENP1_HUMAN]	Sentrin-specific protease 1 OS	0.0155	1	1	1	1	644	73.4	0	0	0	0	0	0	3746000	0	0	0	0	0							1												1
Q6P4A7	SFXN4	Sideroflexin-4 OS=Homo sapiens GN=SFXN4 PE=1 SV=1 - [SFXN4_HUMAN]	Sideroflexin-4 OS	0.0356	1	1	1	1	337	38	0	0	0	0	0	0	8259000	0	0	0	0	0							1												1
P35610	SOAT1	Sterol O-acyltransferase 1 OS=Homo sapiens GN=SOAT1 PE=1 SV=3 - [SOAT1_HUMAN]	Sterol O-acyltransferase 1 OS	0.02	1	1	1	1	550	64.7	0	0	0	0	0	0	6801000	0	0	0	0	0							1												1
P08240	SRPR	Signal recognition particle receptor subunit alpha OS=Homo sapiens GN=SRPR PE=1 SV=2 - [SRPR_HUMAN]	Signal recognition particle receptor subunit alpha OS	0.0219	1	1	1	1	638	69.8	0	0	0	0	0	0	2292000	0	0	0	0	0							1												1
Q8TCJ2	STT3B	Dolichyl-diphosphooligosaccharide--protein glycosyltransferase subunit STT3B OS=Homo sapiens GN=STT3B PE=1 SV=1 - [STT3B_HUMAN]	Dolichyl-diphosphooligosaccharide--protein glycosyltransferase subunit STT3B OS	0.0133	1	1	1	1	826	93.6	0	0	0	0	0	0	12060000	0	0	0	0	0							1												1
Q86Y82	STX12	Syntaxin-12 OS=Homo sapiens GN=STX12 PE=1 SV=1 - [STX12_HUMAN]	Syntaxin-12 OS	0.0507	1	1	1	1	276	31.6	0	0	0	0	0	0	4500000	0	0	0	0	0							1												1
Q5JTZ9	AARS2	Alanine--tRNA ligase, mitochondrial OS=Homo sapiens GN=AARS2 PE=1 SV=1 - [SYAM_HUMAN]	Alanine--tRNA ligase, mitochondrial OS	0.0122	1	1	1	1	985	107.3	0	0	0	0	0	0	0	0	0	0	0	0							1												1
Q9Y5J7	TIMM9	Mitochondrial import inner membrane translocase subunit Tim9 OS=Homo sapiens GN=TIMM9 PE=1 SV=1 - [TIM9_HUMAN]	Mitochondrial import inner membrane translocase subunit Tim9 OS	0.1685	1	1	1	1	89	10.4	0	0	0	0	0	0	17410000	0	0	0	0	0							1												1
Q9NX00	TMEM160	Transmembrane protein 160 OS=Homo sapiens GN=TMEM160 PE=1 SV=1 - [TM160_HUMAN]	Transmembrane protein 160 OS	0.0691	1	1	1	1	188	19.6	0	0	0	0	0	0	15990000	0	0	0	0	0							1												1
Q6NUQ4	TMEM214	Transmembrane protein 214 OS=Homo sapiens GN=TMEM214 PE=1 SV=2 - [TM214_HUMAN]	Transmembrane protein 214 OS	0.0131	1	1	1	1	689	77.1	0	0	0	0	0	0	3689000	0	0	0	0	0							1												1
Q99805	TM9SF2	Transmembrane 9 superfamily member 2 OS=Homo sapiens GN=TM9SF2 PE=1 SV=1 - [TM9S2_HUMAN]	Transmembrane 9 superfamily member 2 OS	0.0211	1	1	1	1	663	75.7	0	0	0	0	0	0	13130000	0	0	0	0	0							1												1
Q9Y3A6	TMED5	Transmembrane emp24 domain-containing protein 5 OS=Homo sapiens GN=TMED5 PE=1 SV=1 - [TMED5_HUMAN]	Transmembrane emp24 domain-containing protein 5 OS	0.0524	1	1	1	1	229	26	0	0	0	0	0	0	11200000	0	0	0	0	0							1												1
Q9Y3B3	TMED7	Transmembrane emp24 domain-containing protein 7 OS=Homo sapiens GN=TMED7 PE=1 SV=2 - [TMED7_HUMAN]	Transmembrane emp24 domain-containing protein 7 OS	0.0446	1	1	1	1	224	25.2	0	0	0	0	0	0	4889000	0	0	0	0	0							1												1
Q9BUB7	TMEM70	Transmembrane protein 70, mitochondrial OS=Homo sapiens GN=TMEM70 PE=1 SV=2 - [TMM70_HUMAN]	Transmembrane protein 70, mitochondrial OS	0.0462	1	1	1	1	260	29	0	0	0	0	0	0	4643000	0	0	0	0	0							1												1
Q15388	TOMM20	Mitochondrial import receptor subunit TOM20 homolog OS=Homo sapiens GN=TOMM20 PE=1 SV=1 - [TOM20_HUMAN]	Mitochondrial import receptor subunit TOM20 homolog OS	0.1379	1	1	1	1	145	16.3	0	0	0	0	0	0	4103000	0	0	0	0	0							1												1
Q96B49	TOMM6	Mitochondrial import receptor subunit TOM6 homolog OS=Homo sapiens GN=TOMM6 PE=1 SV=1 - [TOM6_HUMAN]	Mitochondrial import receptor subunit TOM6 homolog OS	0.1892	1	1	1	1	74	8	0	0	0	0	0	0	12710000	0	0	0	0	0							1												1
Q15836	VAMP3	Vesicle-associated membrane protein 3 OS=Homo sapiens GN=VAMP3 PE=1 SV=3 - [VAMP3_HUMAN]	Vesicle-associated membrane protein 3 OS	0.16	1	1	1	1	100	11.3	0	0	0	0	0	0	8335000	0	0	0	0	0							1												1
Q3ZAQ7	VMA21	Vacuolar ATPase assembly integral membrane protein VMA21 OS=Homo sapiens GN=VMA21 PE=1 SV=1 - [VMA21_HUMAN]	Vacuolar ATPase assembly integral membrane protein VMA21 OS	0.1188	1	1	1	1	101	11.3	0	0	0	0	0	0	36620000	0	0	0	0	0							1												1
Q9Y6W5	WASF2	Wiskott-Aldrich syndrome protein family member 2 OS=Homo sapiens GN=WASF2 PE=1 SV=3 - [WASF2_HUMAN]	Wiskott-Aldrich syndrome protein family member 2 OS	0.0382	1	1	1	1	498	54.3	0	0	0	0	0	0	3439000	0	0	0	0	0							1												1
Q96I51	WBSCR16	Williams-Beuren syndrome chromosomal region 16 protein OS=Homo sapiens GN=WBSCR16 PE=1 SV=2 - [WBS16_HUMAN]	Williams-Beuren syndrome chromosomal region 16 protein OS	0.0194	1	1	1	1	464	50	0	0	0	0	0	0	1529000	0	0	0	0	0							1												1
Q969M3	YIPF5	Protein YIPF5 OS=Homo sapiens GN=YIPF5 PE=1 SV=1 - [YIPF5_HUMAN]	Protein YIPF5 OS	0.0467	1	1	1	1	257	28	0	0	0	0	0	0	6414000	0	0	0	0	0							1												1
F5H702	MRPL48	39S ribosomal protein L48, mitochondrial OS=Homo sapiens GN=MRPL48 PE=1 SV=1 - [F5H702_HUMAN]	39S ribosomal protein L48, mitochondrial OS	0.1062	2	1	1	1	113	12.8	0	0	0	0	0	0	2627000	0	0	0	0	0							1												1
E9PJW1	STX17	Syntaxin-17 OS=Homo sapiens GN=STX17 PE=1 SV=1 - [E9PJW1_HUMAN]	Syntaxin-17 OS	0.2195	5	1	1	1	41	5	0	0	0	0	0	0	6831000	0	0	0	0	0							1												1
B4E1G1	DERL1	Derlin-1 OS=Homo sapiens GN=DERL1 PE=1 SV=1 - [B4E1G1_HUMAN]	Derlin-1 OS	0.0728	3	1	1	1	151	17	0	0	0	0	0	0	12820000	0	0	0	0	0							1												1
Q9UEL6	MPZL1	Myelin protein zero-like protein 1 (Fragment) OS=Homo sapiens GN=MPZL1 PE=1 SV=1 - [Q9UEL6_HUMAN]	Myelin protein zero-like protein 1 (Fragment) OS	0.071	2	1	1	1	183	20.2	0	0	0	0	0	0	8549000	0	0	0	0	0							1												1
Q96NX8	STX16	Syntaxin-16 OS=Homo sapiens GN=STX16 PE=2 SV=1 - [Q96NX8_HUMAN]	Syntaxin-16 OS	0.0446	4	1	1	1	202	23	0	0	0	0	0	0	1464000	0	0	0	0	0							1												1
E9PG39	AGK	Acylglycerol kinase, mitochondrial OS=Homo sapiens GN=AGK PE=1 SV=1 - [E9PG39_HUMAN]	Acylglycerol kinase, mitochondrial OS	0.0451	3	1	1	1	244	26.9	0	0	0	0	0	0	3823000	0	0	0	0	0							1												1
B4DE85	PTDSS1	Phosphatidylserine synthase 1 OS=Homo sapiens GN=PTDSS1 PE=1 SV=1 - [B4DE85_HUMAN]	Phosphatidylserine synthase 1 OS	0.0432	2	1	1	1	301	34.6	0	0	0	0	0	0	3542000	0	0	0	0	0							1												1
G3XAL9	SLC12A2	Solute carrier family 12 (Sodium/potassium/chloride transporters), member 2, isoform CRA_a OS=Homo sapiens GN=SLC12A2 PE=1 SV=1 - [G3XAL9_HUMAN]	Solute carrier family 12 (Sodium/potassium/chloride transporters), member 2, isoform CRA_a OS	0.013	2	1	1	1	1150	124.5	0	0	0	0	0	0	2169000	0	0	0	0	0							1												1
J3QRU4	VAMP2	Vesicle-associated membrane protein 2 OS=Homo sapiens GN=VAMP2 PE=4 SV=2 - [J3QRU4_HUMAN]	Vesicle-associated membrane protein 2 OS	0.1416	4	1	1	1	113	12.2	0	0	0	0	0	0	8869000	0	0	0	0	0							1												1
E9PKT4	TMEM123	Porimin OS=Homo sapiens GN=TMEM123 PE=4 SV=1 - [E9PKT4_HUMAN]	Porimin OS	0.075	2	1	1	1	120	12.7	0	0	0	0	0	0	65460000	0	0	0	0	0							1												1
S4R3I5	NDUFA3	NADH dehydrogenase (Ubiquinone) 1 alpha subcomplex, 3, 9kDa, isoform CRA_b OS=Homo sapiens GN=NDUFA3 PE=1 SV=1 - [S4R3I5_HUMAN]	NADH dehydrogenase (Ubiquinone) 1 alpha subcomplex, 3, 9kDa, isoform CRA_b OS	0.2683	2	1	1	1	41	4.6	0	0	0	0	0	0	5540000	0	0	0	0	0							1												1
J3KMW2	VTI1B	Vesicle transport through interaction with t-SNAREs homolog 1B OS=Homo sapiens GN=VTI1B PE=1 SV=1 - [J3KMW2_HUMAN]	Vesicle transport through interaction with t-SNAREs homolog 1B OS	0.2727	3	1	1	1	44	4.8	0	0	0	0	0	0	7611000	0	0	0	0	0							1												1
V9GYN3	HSD17B7	3-keto-steroid reductase (Fragment) OS=Homo sapiens GN=HSD17B7 PE=1 SV=1 - [V9GYN3_HUMAN]	3-keto-steroid reductase (Fragment) OS	0.1935	2	1	1	1	62	7.2	0	0	0	0	0	0	3340000	0	0	0	0	0							1												1
J3QT61	ERAL1	GTPase Era, mitochondrial OS=Homo sapiens GN=ERAL1 PE=1 SV=1 - [J3QT61_HUMAN]	GTPase Era, mitochondrial OS	0.0643	4	1	1	1	171	18.4	0	0	0	0	0	0	1552000	0	0	0	0	0							1												1
C9J0I5	SLC12A9	Solute carrier family 12 member 9 (Fragment) OS=Homo sapiens GN=SLC12A9 PE=4 SV=1 - [C9J0I5_HUMAN]	Solute carrier family 12 member 9 (Fragment) OS	0.0769	3	1	1	1	156	16.6	0	0	0	0	0	0	1027000	0	0	0	0	0							1												1
E5RJZ1	COX7A2L	Cytochrome c oxidase subunit 7A-related protein, mitochondrial OS=Homo sapiens GN=COX7A2L PE=1 SV=1 - [E5RJZ1_HUMAN]	Cytochrome c oxidase subunit 7A-related protein, mitochondrial OS	0.1646	3	1	1	1	79	8.8	0	0	0	0	0	0	0	0	0	0	0	0							1												1
E9PPW6	MFF	Mitochondrial fission factor OS=Homo sapiens GN=MFF PE=1 SV=1 - [E9PPW6_HUMAN]	Mitochondrial fission factor OS	0.1236	3	1	1	1	89	10.5	0	0	0	0	0	0	6442000	0	0	0	0	0							1												1
H0YF06	CCDC90B	Coiled-coil domain-containing protein 90B, mitochondrial (Fragment) OS=Homo sapiens GN=CCDC90B PE=1 SV=1 - [H0YF06_HUMAN]	Coiled-coil domain-containing protein 90B, mitochondrial (Fragment) OS	0.0827	2	1	1	1	133	15.5	0	0	0	0	0	0	6328000	0	0	0	0	0							1												1
H0YIC9	PRKAG1	5'-AMP-activated protein kinase subunit gamma-1 (Fragment) OS=Homo sapiens GN=PRKAG1 PE=1 SV=1 - [H0YIC9_HUMAN]	5'-AMP-activated protein kinase subunit gamma-1 (Fragment) OS	0.0757	3	1	1	1	251	28.9	0	0	0	0	0	0	769500	0	0	0	0	0							1												1
H3BQV3	COG8	Conserved oligomeric Golgi complex subunit 8 OS=Homo sapiens GN=COG8 PE=1 SV=1 - [H3BQV3_HUMAN]	Conserved oligomeric Golgi complex subunit 8 OS	0.0262	2	1	1	1	534	60.4	0	0	0	0	0	0	2758000	0	0	0	0	0							1												1
K4DIA8	SLC25A22	Mitochondrial glutamate carrier 1 (Fragment) OS=Homo sapiens GN=SLC25A22 PE=1 SV=1 - [K4DIA8_HUMAN]	Mitochondrial glutamate carrier 1 (Fragment) OS	0.1226	11	1	1	1	106	11.6	0	0	0	0	0	0	4449000	0	0	0	0	0							1												1
H7C1G6	ATG9A	Autophagy-related protein 9A (Fragment) OS=Homo sapiens GN=ATG9A PE=1 SV=1 - [H7C1G6_HUMAN]	Autophagy-related protein 9A (Fragment) OS	0.0369	2	1	1	1	244	26.7	0	0	0	0	0	0	864400	0	0	0	0	0							1												1
K7EJ05	STX10	Syntaxin-10 (Fragment) OS=Homo sapiens GN=STX10 PE=1 SV=1 - [K7EJ05_HUMAN]	Syntaxin-10 (Fragment) OS	0.2759	8	1	1	1	58	6.4	0	0	0	0	0	0	0	0	0	0	0	0							1												1
E5RH21	AGPAT5	1-acyl-sn-glycerol-3-phosphate acyltransferase epsilon OS=Homo sapiens GN=AGPAT5 PE=1 SV=1 - [E5RH21_HUMAN]	1-acyl-sn-glycerol-3-phosphate acyltransferase epsilon OS	0.0909	2	1	1	1	88	10.2	0	0	0	0	0	0	2438000	0	0	0	0	0							1												1
E7ES84	KNTC1	Kinetochore-associated protein 1 OS=Homo sapiens GN=KNTC1 PE=1 SV=1 - [E7ES84_HUMAN]	Kinetochore-associated protein 1 OS	0.0176	2	1	1	1	1134	129.1	0	0	0	0	0	0	973000	0	0	0	0	0							1												1
J3KPM9	STAT1	Signal transducer and activator of transcription OS=Homo sapiens GN=STAT1 PE=1 SV=1 - [J3KPM9_HUMAN]	Signal transducer and activator of transcription OS	0.0168	2	1	1	1	714	83.3	0	0	0	0	0	0	1422000	0	0	0	0	0							1												1
H0YK93	IPO4	Importin-4 OS=Homo sapiens GN=IPO4 PE=1 SV=1 - [H0YK93_HUMAN]	Importin-4 OS	0.1875	6	1	1	1	48	5.5	0	0	0	0	0	0	0	0	0	0	0	0							1												1
F6T4W9	RCSD1	CapZ-interacting protein (Fragment) OS=Homo sapiens GN=RCSD1 PE=1 SV=1 - [F6T4W9_HUMAN]	CapZ-interacting protein (Fragment) OS	0.0609	3	1	1	1	197	21	0	0	0	0	0	0	3110000	0	0	0	0	0							1												1
F8W7S5	RRBP1	Ribosome-binding protein 1 OS=Homo sapiens GN=RRBP1 PE=1 SV=1 - [F8W7S5_HUMAN]	Ribosome-binding protein 1 OS	0.0107	3	1	1	1	751	84.3	0	0	0	0	0	0	2533000	0	0	0	0	0							1												1
H7BXI1	ESYT2	Extended synaptotagmin-2 (Fragment) OS=Homo sapiens GN=ESYT2 PE=1 SV=1 - [H7BXI1_HUMAN]	Extended synaptotagmin-2 (Fragment) OS	0.0181	3	1	1	1	884	97.9	0	0	0	0	0	0	9711000	0	0	0	0	0							1												1
K7EPL5	ECSIT	Evolutionarily conserved-signaling intermediate in Toll pathway, mitochondrial (Fragment) OS=Homo sapiens GN=ECSIT PE=4 SV=1 - [K7EPL5_HUMAN]	Evolutionarily conserved-signaling intermediate in Toll pathway, mitochondrial (Fragment) OS	0.0749	2	1	1	1	227	25.9	0	0	0	0	0	0	8084000	0	0	0	0	0							1												1
J3KTF9	ORMDL3	ORM1-like protein 3 (Fragment) OS=Homo sapiens GN=ORMDL3 PE=4 SV=1 - [J3KTF9_HUMAN]	ORM1-like protein 3 (Fragment) OS	0.1078	7	1	1	1	102	11.9	0	0	0	0	0	0	3992000	0	0	0	0	0							1												1
A6NLH6	CNIH4	Protein cornichon homolog 4 OS=Homo sapiens GN=CNIH4 PE=1 SV=1 - [A6NLH6_HUMAN]	Protein cornichon homolog 4 OS	0.146	2	1	1	1	137	15.8	0	0	0	0	0	0	10770000	0	0	0	0	0							1												1
K7EQA4	HMHA1	Minor histocompatibility antigen HA-1 (Fragment) OS=Homo sapiens GN=HMHA1 PE=1 SV=1 - [K7EQA4_HUMAN]	Minor histocompatibility antigen HA-1 (Fragment) OS	0.1941	4	1	1	1	170	17.5	0	0	0	0	0	0	3380000	0	0	0	0	0							1												1
J3QL56	SCO1	Protein SCO1 homolog, mitochondrial OS=Homo sapiens GN=SCO1 PE=1 SV=1 - [J3QL56_HUMAN]	Protein SCO1 homolog, mitochondrial OS	0.0296	2	1	1	1	270	30.2	0	0	0	0	0	0	3419000	0	0	0	0	0							1												1
Q5JUA8	VPS16	Vacuolar protein sorting-associated protein 16 homolog OS=Homo sapiens GN=VPS16 PE=1 SV=1 - [Q5JUA8_HUMAN]	Vacuolar protein sorting-associated protein 16 homolog OS	0.0248	2	1	1	1	525	59.3	0	0	0	0	0	0	3411000	0	0	0	0	0							1												1
K7EP71	HS2ST1	Heparan sulfate 2-O-sulfotransferase 1 (Fragment) OS=Homo sapiens GN=HS2ST1 PE=1 SV=1 - [K7EP71_HUMAN]	Heparan sulfate 2-O-sulfotransferase 1 (Fragment) OS	0.1081	2	1	1	1	111	12.9	0	0	0	0	0	0	7632000	0	0	0	0	0							1												1
M0QZE0	USE1	Vesicle transport protein USE1 OS=Homo sapiens GN=USE1 PE=1 SV=1 - [M0QZE0_HUMAN]	Vesicle transport protein USE1 OS	0.0977	3	1	1	1	133	14.9	0	0	0	0	0	0	4361000	0	0	0	0	0							1												1
E9PHI6	DYNC1LI1	Cytoplasmic dynein 1 light intermediate chain 1 OS=Homo sapiens GN=DYNC1LI1 PE=1 SV=1 - [E9PHI6_HUMAN]	Cytoplasmic dynein 1 light intermediate chain 1 OS	0.0418	2	1	1	1	407	43.2	0	0	0	0	0	0	2941000	0	0	0	0	0							1												1
H3BS70	ECI1	Enoyl-CoA delta isomerase 1, mitochondrial (Fragment) OS=Homo sapiens GN=ECI1 PE=1 SV=1 - [H3BS70_HUMAN]	Enoyl-CoA delta isomerase 1, mitochondrial (Fragment) OS	0.058	3	1	1	1	224	24.7	0	0	0	0	0	0	5143000	0	0	0	0	0							1												1
U3KQ69	MTG1	Mitochondrial GTPase 1 OS=Homo sapiens GN=MTG1 PE=3 SV=1 - [U3KQ69_HUMAN]	Mitochondrial GTPase 1 OS	0.0717	3	1	1	1	293	32.6	0	0	0	0	0	0	1310000	0	0	0	0	0							1												1
F5H7N5	VPS33A	Vacuolar protein sorting-associated protein 33A OS=Homo sapiens GN=VPS33A PE=4 SV=1 - [F5H7N5_HUMAN]	Vacuolar protein sorting-associated protein 33A OS	0.1667	4	1	1	1	42	4.7	0	0	0	0	0	0	1426000	0	0	0	0	0							1												1
I3L4G8	CHMP6	Charged multivesicular body protein 6 (Fragment) OS=Homo sapiens GN=CHMP6 PE=1 SV=1 - [I3L4G8_HUMAN]	Charged multivesicular body protein 6 (Fragment) OS	0.0462	3	1	1	1	173	20.2	0	0	0	0	0	0	3163000	0	0	0	0	0							1												1
A6ND22	MRPS16	28S ribosomal protein S16, mitochondrial OS=Homo sapiens GN=MRPS16 PE=1 SV=1 - [A6ND22_HUMAN]	28S ribosomal protein S16, mitochondrial OS	0.0808	2	1	1	1	99	11.1	0	0	0	0	0	0	2094000	0	0	0	0	0							1												1
M0R1B0	EMC8	ER membrane protein complex subunit 8 (Fragment) OS=Homo sapiens GN=EMC8 PE=1 SV=1 - [M0R1B0_HUMAN]	ER membrane protein complex subunit 8 (Fragment) OS	0.1	2	1	1	1	100	11.7	0	0	0	0	0	0	3918000	0	0	0	0	0							1												1
E9PBY3	GALNT7	N-acetylgalactosaminyltransferase 7 OS=Homo sapiens GN=GALNT7 PE=1 SV=1 - [E9PBY3_HUMAN]	N-acetylgalactosaminyltransferase 7 OS	0.0366	2	1	1	1	383	43.7	0	0	0	0	0	0	7742000	0	0	0	0	0							1												1
E7EWP0	NDUFB5	NADH dehydrogenase [ubiquinone] 1 beta subcomplex subunit 5, mitochondrial OS=Homo sapiens GN=NDUFB5 PE=1 SV=1 - [E7EWP0_HUMAN]	NADH dehydrogenase [ubiquinone] 1 beta subcomplex subunit 5, mitochondrial OS	0.0734	3	1	1	1	177	20	0	0	0	0	0	0	5484000	0	0	0	0	0							1												1
H7BXL1	TMEM41A	Transmembrane protein 41A OS=Homo sapiens GN=TMEM41A PE=4 SV=1 - [H7BXL1_HUMAN]	Transmembrane protein 41A OS	0.1304	3	1	1	1	92	10.4	0	0	0	0	0	0	1645000	0	0	0	0	0							1												1
E9PIH8	TMEM126A	Transmembrane protein 126A OS=Homo sapiens GN=TMEM126A PE=1 SV=1 - [E9PIH8_HUMAN]	Transmembrane protein 126A OS	0.2564	3	1	1	1	39	4.5	0	0	0	0	0	0	5915000	0	0	0	0	0							1												1
D6RHX2	ELMOD2	ELMO domain-containing protein 2 (Fragment) OS=Homo sapiens GN=ELMOD2 PE=1 SV=1 - [D6RHX2_HUMAN]	ELMO domain-containing protein 2 (Fragment) OS	0.1042	3	1	1	1	96	11.2	0	0	0	0	0	0	3827000	0	0	0	0	0							1												1
H3BNG6	SNAP23	Synaptosomal-associated protein 23 OS=Homo sapiens GN=SNAP23 PE=1 SV=1 - [H3BNG6_HUMAN]	Synaptosomal-associated protein 23 OS	0.2955	7	1	1	1	44	5.1	0	0	0	0	0	0	7678000	0	0	0	0	0							1												1
I3L398	P4HB	Protein disulfide-isomerase (Fragment) OS=Homo sapiens GN=P4HB PE=1 SV=1 - [I3L398_HUMAN]	Protein disulfide-isomerase (Fragment) OS	0.05	5	1	1	1	200	23	0	0	0	0	0	0	3616000	0	0	0	0	0							1												1
C9J306	HACL1	2-hydroxyacyl-CoA lyase 1 (Fragment) OS=Homo sapiens GN=HACL1 PE=1 SV=1 - [C9J306_HUMAN]	2-hydroxyacyl-CoA lyase 1 (Fragment) OS	0.041	2	1	1	1	244	26.4	0	0	0	0	0	0	3997000	0	0	0	0	0							1												1
Q5VV87	MGST3	Microsomal glutathione S-transferase 3 OS=Homo sapiens GN=MGST3 PE=1 SV=1 - [Q5VV87_HUMAN]	Microsomal glutathione S-transferase 3 OS	0.1008	3	1	1	1	129	14.4	0	0	0	0	0	0	7533000	0	0	0	0	0							1												1
H0YML5	PCK2	Phosphoenolpyruvate carboxykinase [GTP], mitochondrial OS=Homo sapiens GN=PCK2 PE=1 SV=1 - [H0YML5_HUMAN]	Phosphoenolpyruvate carboxykinase [GTP], mitochondrial OS	0.0232	3	1	1	1	474	52.4	0	0	0	0	0	0	2182000	0	0	0	0	0							1												1
H0YFI1	LAMTOR1	Ragulator complex protein LAMTOR1 (Fragment) OS=Homo sapiens GN=LAMTOR1 PE=1 SV=1 - [H0YFI1_HUMAN]	Ragulator complex protein LAMTOR1 (Fragment) OS	0.1646	5	1	1	1	79	8.7	0	0	0	0	0	0	7416000	0	0	0	0	0							1												1
K7ELJ0	NDUFA11	NADH dehydrogenase [ubiquinone] 1 alpha subcomplex subunit 11 OS=Homo sapiens GN=NDUFA11 PE=4 SV=1 - [K7ELJ0_HUMAN]	NADH dehydrogenase [ubiquinone] 1 alpha subcomplex subunit 11 OS	0.3714	6	1	1	1	35	3.9	0	0	0	0	0	0	7217000	0	0	0	0	0							1												1
Q5TBH8	GNPAT	Dihydroxyacetone phosphate acyltransferase (Fragment) OS=Homo sapiens GN=GNPAT PE=1 SV=1 - [Q5TBH8_HUMAN]	Dihydroxyacetone phosphate acyltransferase (Fragment) OS	0.0307	2	1	1	1	587	67	0	0	0	0	0	0	9774000	0	0	0	0	0							1												1
K7EM09	TMEM205	Transmembrane protein 205 (Fragment) OS=Homo sapiens GN=TMEM205 PE=1 SV=1 - [K7EM09_HUMAN]	Transmembrane protein 205 (Fragment) OS	0.1083	4	1	1	1	120	13.4	0	0	0	0	0	0	15460000	0	0	0	0	0							1												1
E9PIQ8	STIM1	Stromal interaction molecule 1 (Fragment) OS=Homo sapiens GN=STIM1 PE=1 SV=1 - [E9PIQ8_HUMAN]	Stromal interaction molecule 1 (Fragment) OS	0.1007	4	1	1	1	139	16.2	0	0	0	0	0	0	2021000	0	0	0	0	0							1												1
E5RFT8	MRPS28	28S ribosomal protein S28, mitochondrial OS=Homo sapiens GN=MRPS28 PE=1 SV=1 - [E5RFT8_HUMAN]	28S ribosomal protein S28, mitochondrial OS	0.1163	3	1	1	1	86	9.4	0	0	0	0	0	0	3646000	0	0	0	0	0							1												1
G3V3J8	PLD4	Phospholipase D4 (Fragment) OS=Homo sapiens GN=PLD4 PE=4 SV=1 - [G3V3J8_HUMAN]	Phospholipase D4 (Fragment) OS	0.0272	3	1	1	1	257	28.2	0	0	0	0	0	0	2940000	0	0	0	0	0							1												1
K7EQG1	QPCTL	Glutaminyl-peptide cyclotransferase-like protein OS=Homo sapiens GN=QPCTL PE=1 SV=1 - [K7EQG1_HUMAN]	Glutaminyl-peptide cyclotransferase-like protein OS	0.0909	2	1	1	1	121	14	0	0	0	0	0	0	1975000	0	0	0	0	0							1												1
C9JFL1	POM121C	Nuclear envelope pore membrane protein POM 121C (Fragment) OS=Homo sapiens GN=POM121C PE=4 SV=1 - [C9JFL1_HUMAN]	Nuclear envelope pore membrane protein POM 121C (Fragment) OS	0.1028	5	1	1	1	107	11.3	0	0	0	0	0	0	1132000	0	0	0	0	0							1												1
C9J2Y4	FAM136A	Protein FAM136A OS=Homo sapiens GN=FAM136A PE=1 SV=1 - [C9J2Y4_HUMAN]	Protein FAM136A OS	0.0952	3	1	1	1	105	11.9	0	0	0	0	0	0	10940000	0	0	0	0	0							1												1
D6RC14	MRPL3	39S ribosomal protein L3, mitochondrial (Fragment) OS=Homo sapiens GN=MRPL3 PE=1 SV=1 - [D6RC14_HUMAN]	39S ribosomal protein L3, mitochondrial (Fragment) OS	0.0581	5	1	1	1	155	17.1	0	0	0	0	0	0	3504000	0	0	0	0	0							1												1
E9PN66	TP53I11	Tumor protein p53-inducible protein 11 (Fragment) OS=Homo sapiens GN=TP53I11 PE=1 SV=1 - [E9PN66_HUMAN]	Tumor protein p53-inducible protein 11 (Fragment) OS	0.1613	11	1	1	1	62	6.9	0	0	0	0	0	0	6011000	0	0	0	0	0							1												1
A6NEP9	TSPAN14	Tetraspanin (Fragment) OS=Homo sapiens GN=TSPAN14 PE=1 SV=2 - [A6NEP9_HUMAN]	Tetraspanin (Fragment) OS	0.0762	2	1	1	1	223	25.2	0	0	0	0	0	0	5770000	0	0	0	0	0							1												1
C9JC63	OXA1L	Mitochondrial inner membrane protein OXA1L (Fragment) OS=Homo sapiens GN=OXA1L PE=1 SV=2 - [C9JC63_HUMAN]	Mitochondrial inner membrane protein OXA1L (Fragment) OS	0.0893	5	1	1	1	112	12.7	0	0	0	0	0	0	5917000	0	0	0	0	0							1												1
E9PNR6	ARHGAP1	Rho GTPase-activating protein 1 (Fragment) OS=Homo sapiens GN=ARHGAP1 PE=1 SV=1 - [E9PNR6_HUMAN]	Rho GTPase-activating protein 1 (Fragment) OS	0.0729	3	1	1	1	192	22.5	0	0	0	0	0	0	1043000	0	0	0	0	0							1												1
B5MC22	MTFP1	Mitochondrial fission process protein 1 OS=Homo sapiens GN=MTFP1 PE=1 SV=1 - [B5MC22_HUMAN]	Mitochondrial fission process protein 1 OS	0.0769	3	1	1	1	143	15.5	0	0	0	0	0	0	2122000	0	0	0	0	0							1												1
E7EN12	GEMIN4	Gem-associated protein 4 OS=Homo sapiens GN=GEMIN4 PE=1 SV=1 - [E7EN12_HUMAN]	Gem-associated protein 4 OS	0.0815	6	1	1	1	184	21.1	0	0	0	0	0	0	3067000	0	0	0	0	0							1												1
H3BUR9	CDIPT	CDP-diacylglycerol--inositol 3-phosphatidyltransferase OS=Homo sapiens GN=CDIPT PE=1 SV=1 - [H3BUR9_HUMAN]	CDP-diacylglycerol--inositol 3-phosphatidyltransferase OS	0.0701	3	1	1	1	157	17.3	0	0	0	0	0	0	3865000	0	0	0	0	0							1												1
Q5SZR1	MRPL9	39S ribosomal protein L9, mitochondrial OS=Homo sapiens GN=MRPL9 PE=1 SV=1 - [Q5SZR1_HUMAN]	39S ribosomal protein L9, mitochondrial OS	0.0515	2	1	1	1	233	26.2	0	0	0	0	0	0	4892000	0	0	0	0	0							1												1
B0QYW5	SLC25A17	Peroxisomal membrane protein PMP34 OS=Homo sapiens GN=SLC25A17 PE=3 SV=1 - [B0QYW5_HUMAN]	Peroxisomal membrane protein PMP34 OS	0.04	3	1	1	1	225	25.7	0	0	0	0	0	0	6236000	0	0	0	0	0							1												1
H3BV04	SCAMP2	Secretory carrier-associated membrane protein 2 (Fragment) OS=Homo sapiens GN=SCAMP2 PE=1 SV=1 - [H3BV04_HUMAN]	Secretory carrier-associated membrane protein 2 (Fragment) OS	0.0619	5	1	1	1	194	22	0	0	0	0	0	0	10700000	0	0	0	0	0							1												1
K7ERC8	KDSR	3-ketodihydrosphingosine reductase (Fragment) OS=Homo sapiens GN=KDSR PE=3 SV=1 - [K7ERC8_HUMAN]	3-ketodihydrosphingosine reductase (Fragment) OS	0.0542	2	1	1	1	203	22.6	0	0	0	0	0	0	2742000	0	0	0	0	0							1												1
J3KS22	DCXR	L-xylulose reductase (Fragment) OS=Homo sapiens GN=DCXR PE=1 SV=3 - [J3KS22_HUMAN]	L-xylulose reductase (Fragment) OS	0.0446	3	1	1	1	224	23.9	0	0	0	0	0	0	8939000	0	0	0	0	0							1												1
E9PIB1	HLA-DQB1	HLA class II histocompatibility antigen, DQ beta 1 chain OS=Homo sapiens GN=HLA-DQB1 PE=4 SV=1 - [E9PIB1_HUMAN]	HLA class II histocompatibility antigen, DQ beta 1 chain OS	0.0662	4	1	1	1	136	15.8	0	0	0	0	0	0	4236000	0	0	0	0	0							1												1
C9JDR0	NSDHL	Sterol-4-alpha-carboxylate 3-dehydrogenase, decarboxylating (Fragment) OS=Homo sapiens GN=NSDHL PE=1 SV=1 - [C9JDR0_HUMAN]	Sterol-4-alpha-carboxylate 3-dehydrogenase, decarboxylating (Fragment) OS	0.0512	2	1	1	1	254	28.1	0	0	0	0	0	0	6166000	0	0	0	0	0							1												1
K7EJV8	GALNT1	Polypeptide N-acetylgalactosaminyltransferase 1 soluble form OS=Homo sapiens GN=GALNT1 PE=4 SV=1 - [K7EJV8_HUMAN]	Polypeptide N-acetylgalactosaminyltransferase 1 soluble form OS	0.0336	3	1	1	1	387	44.4	0	0	0	0	0	0	4540000	0	0	0	0	0							1												1
H0Y6T7	NCSTN	Nicastrin (Fragment) OS=Homo sapiens GN=NCSTN PE=1 SV=1 - [H0Y6T7_HUMAN]	Nicastrin (Fragment) OS	0.04	2	1	1	1	275	30.1	0	0	0	0	0	0	3512000	0	0	0	0	0							1												1
G3V3B3	SEL1L	Protein sel-1 homolog 1 (Fragment) OS=Homo sapiens GN=SEL1L PE=1 SV=1 - [G3V3B3_HUMAN]	Protein sel-1 homolog 1 (Fragment) OS	0.1043	2	1	1	1	163	18.3	0	0	0	0	0	0	1131000	0	0	0	0	0							1												1
E9PS11	YIF1A	Protein YIF1A OS=Homo sapiens GN=YIF1A PE=1 SV=1 - [E9PS11_HUMAN]	Protein YIF1A OS	0.1899	3	1	1	1	79	8.7	0	0	0	0	0	0	30630000	0	0	0	0	0							1												1
I3L3B4	4	Uncharacterized protein (Fragment) OS=Homo sapiens PE=4 SV=1 - [I3L3B4_HUMAN]	Uncharacterized protein (Fragment) OS	0.125	4	1	1	1	104	11.1	0	0	0	0	0	0	6162000	0	0	0	0	0							1												1
C9JAF7	SNAP29	Synaptosomal-associated protein (Fragment) OS=Homo sapiens GN=SNAP29 PE=1 SV=1 - [C9JAF7_HUMAN]	Synaptosomal-associated protein (Fragment) OS	0.0625	2	1	1	1	160	18	0	0	0	0	0	0	2835000	0	0	0	0	0							1												1
I3L4X2	ABCC1	Multidrug resistance-associated protein 1 (Fragment) OS=Homo sapiens GN=ABCC1 PE=1 SV=1 - [I3L4X2_HUMAN]	Multidrug resistance-associated protein 1 (Fragment) OS	0.009	2	1	1	1	1440	160.4	0	0	0	0	0	0	2321000	0	0	0	0	0							1												1
H0YAX3	MRPL13	39S ribosomal protein L13, mitochondrial (Fragment) OS=Homo sapiens GN=MRPL13 PE=1 SV=1 - [H0YAX3_HUMAN]	39S ribosomal protein L13, mitochondrial (Fragment) OS	0.3191	3	1	1	1	47	5.8	0	0	0	0	0	0	6845000	0	0	0	0	0							1												1
H0YEY4	NUDT5	ADP-sugar pyrophosphatase (Fragment) OS=Homo sapiens GN=NUDT5 PE=1 SV=1 - [H0YEY4_HUMAN]	ADP-sugar pyrophosphatase (Fragment) OS	0.1168	5	1	1	1	137	15	0	0	0	0	0	0	1937000	0	0	0	0	0							1												1
H7C312	DTYMK	Thymidylate kinase (Fragment) OS=Homo sapiens GN=DTYMK PE=1 SV=1 - [H7C312_HUMAN]	Thymidylate kinase (Fragment) OS	0.0588	3	1	1	1	170	19.5	0	0	0	0	0	0	1994000	0	0	0	0	0							1												1
H7C3U4	MYCBP2	E3 ubiquitin-protein ligase MYCBP2 (Fragment) OS=Homo sapiens GN=MYCBP2 PE=1 SV=1 - [H7C3U4_HUMAN]	E3 ubiquitin-protein ligase MYCBP2 (Fragment) OS	0.0132	2	1	1	1	1061	117.8	0	0	0	0	0	0	1944000	0	0	0	0	0							1												1
H0Y544	SLC23A2	Solute carrier family 23 member 2 (Fragment) OS=Homo sapiens GN=SLC23A2 PE=4 SV=1 - [H0Y544_HUMAN]	Solute carrier family 23 member 2 (Fragment) OS	0.0461	2	1	1	1	304	32.9	0	0	0	0	0	0	2600000	0	0	0	0	0							1												1
I3L0U2	PRSS21	Testisin (Fragment) OS=Homo sapiens GN=PRSS21 PE=3 SV=1 - [I3L0U2_HUMAN]	Testisin (Fragment) OS	0.0505	2	1	1	1	218	24.8	0	0	0	0	0	0	2978000	0	0	0	0	0							1												1
H0Y985	TAPT1	Transmembrane anterior posterior transformation protein 1 homolog (Fragment) OS=Homo sapiens GN=TAPT1 PE=4 SV=1 - [H0Y985_HUMAN]	Transmembrane anterior posterior transformation protein 1 homolog (Fragment) OS	0.0566	2	1	1	1	212	24.7	0	0	0	0	0	0	4583000	0	0	0	0	0							1												1
H7BZG6	AP1S2	AP-1 complex subunit sigma-2 (Fragment) OS=Homo sapiens GN=AP1S2 PE=1 SV=1 - [H7BZG6_HUMAN]	AP-1 complex subunit sigma-2 (Fragment) OS	0.0616	5	1	1	1	146	17.5	0	0	0	0	0	0	4206000	0	0	0	0	0							1												1
H0Y394	HDLBP	Vigilin (Fragment) OS=Homo sapiens GN=HDLBP PE=1 SV=1 - [H0Y394_HUMAN]	Vigilin (Fragment) OS	0.0216	2	1	1	1	973	108.8	0	0	0	0	0	0	3421000	0	0	0	0	0							1												1
H0YMB1	RMDN3	Regulator of microtubule dynamics protein 3 (Fragment) OS=Homo sapiens GN=RMDN3 PE=1 SV=1 - [H0YMB1_HUMAN]	Regulator of microtubule dynamics protein 3 (Fragment) OS	0.0556	2	1	1	1	306	34.1	0	0	0	0	0	0	4520000	0	0	0	0	0							1												1
I3L443	RNMTL1	rRNA methyltransferase 3, mitochondrial (Fragment) OS=Homo sapiens GN=RNMTL1 PE=1 SV=1 - [I3L443_HUMAN]	rRNA methyltransferase 3, mitochondrial (Fragment) OS	0.0565	2	1	1	1	177	19.7	0	0	0	0	0	0	2852000	0	0	0	0	0							1												1
S4R329	EMC4	ER membrane protein complex subunit 4 OS=Homo sapiens GN=EMC4 PE=1 SV=1 - [S4R329_HUMAN]	ER membrane protein complex subunit 4 OS	0.2222	6	1	1	1	72	7.8	0	0	0	0	0	0	5374000	0	0	0	0	0							1												1
J3QL14	ATP6V0D1	V-type proton ATPase subunit d 1 (Fragment) OS=Homo sapiens GN=ATP6V0D1 PE=1 SV=1 - [J3QL14_HUMAN]	V-type proton ATPase subunit d 1 (Fragment) OS	0.0474	4	1	1	1	232	26.8	0	0	0	0	0	0	6297000	0	0	0	0	0							1												1
H0YGC7	ACSF3	Acyl-CoA synthetase family member 3, mitochondrial (Fragment) OS=Homo sapiens GN=ACSF3 PE=1 SV=1 - [H0YGC7_HUMAN]	Acyl-CoA synthetase family member 3, mitochondrial (Fragment) OS	0.082	5	1	1	1	183	20.4	0	0	0	0	0	0	5663000	0	0	0	0	0							1												1
H0Y4R4	TOR1AIP1	Torsin-1A-interacting protein 1 (Fragment) OS=Homo sapiens GN=TOR1AIP1 PE=1 SV=1 - [H0Y4R4_HUMAN]	Torsin-1A-interacting protein 1 (Fragment) OS	0.0405	3	1	1	1	296	33.7	0	0	0	0	0	0	3695000	0	0	0	0	0							1												1
H7C4C4	SEC23IP	SEC23-interacting protein (Fragment) OS=Homo sapiens GN=SEC23IP PE=1 SV=1 - [H7C4C4_HUMAN]	SEC23-interacting protein (Fragment) OS	0.0719	3	1	1	1	153	18.3	0	0	0	0	0	0	8552000	0	0	0	0	0							1												1
H0YDT8	EMC7	ER membrane protein complex subunit 7 (Fragment) OS=Homo sapiens GN=EMC7 PE=1 SV=1 - [H0YDT8_HUMAN]	ER membrane protein complex subunit 7 (Fragment) OS	0.0677	2	1	1	1	192	21	0	0	0	0	0	0	7385000	0	0	0	0	0							1												1
H0YA22	CPOX	Oxygen-dependent coproporphyrinogen-III oxidase, mitochondrial (Fragment) OS=Homo sapiens GN=CPOX PE=1 SV=1 - [H0YA22_HUMAN]	Oxygen-dependent coproporphyrinogen-III oxidase, mitochondrial (Fragment) OS	0.1857	2	1	1	1	70	8.2	0	0	0	0	0	0	2205000	0	0	0	0	0							1												1
J3QRI1	TIMM21	Mitochondrial import inner membrane translocase subunit Tim21 (Fragment) OS=Homo sapiens GN=TIMM21 PE=1 SV=1 - [J3QRI1_HUMAN]	Mitochondrial import inner membrane translocase subunit Tim21 (Fragment) OS	0.1102	2	1	1	1	127	14.3	0	0	0	0	0	0	7106000	0	0	0	0	0							1												1
K7EMP1	CC2D1A	Coiled-coil and C2 domain-containing protein 1A (Fragment) OS=Homo sapiens GN=CC2D1A PE=1 SV=1 - [K7EMP1_HUMAN]	Coiled-coil and C2 domain-containing protein 1A (Fragment) OS	0.0272	2	1	1	1	405	45.9	0	0	0	0	0	0	0	0	0	0	0	0							1												1
H7C2W1	BDH1	D-beta-hydroxybutyrate dehydrogenase, mitochondrial (Fragment) OS=Homo sapiens GN=BDH1 PE=4 SV=1 - [H7C2W1_HUMAN]	D-beta-hydroxybutyrate dehydrogenase, mitochondrial (Fragment) OS	0.0775	4	1	1	1	129	14.6	0	0	0	0	0	0	3256000	0	0	0	0	0							1												1
H0YCV6	OSBP	Oxysterol-binding protein 1 (Fragment) OS=Homo sapiens GN=OSBP PE=1 SV=1 - [H0YCV6_HUMAN]	Oxysterol-binding protein 1 (Fragment) OS	0.0994	2	1	1	1	171	19.6	0	0	0	0	0	0	6291000	0	0	0	0	0							1												1
K9J7I2	NDUFB8	NADH dehydrogenase [ubiquinone] 1 beta subcomplex subunit 8, mitochondrial OS=Homo sapiens GN=NDUFB8 PE=1 SV=1 - [K9J7I2_HUMAN]	NADH dehydrogenase [ubiquinone] 1 beta subcomplex subunit 8, mitochondrial OS	0.1121	3	1	1	1	107	12.3	0	0	0	0	0	0	9026000	0	0	0	0	0							1												1
A0A087WUY5	SNX5	Sorting nexin-5 (Fragment) OS=Homo sapiens GN=SNX5 PE=1 SV=1 - [A0A087WUY5_HUMAN]	Sorting nexin-5 (Fragment) OS	0.0647	4	1	1	1	170	19.7	0	0	0	0	0	0	3801000	0	0	0	0	0							1												1
H0Y2S1	GTPBP6	Putative GTP-binding protein 6 OS=Homo sapiens GN=GTPBP6 PE=4 SV=2 - [H0Y2S1_HUMAN]	Putative GTP-binding protein 6 OS	0.0213	2	1	1	1	516	56.9	0	0	0	0	0	0	1600000	0	0	0	0	0							1												1
K7EMH3	POLRMT	DNA-directed RNA polymerase, mitochondrial (Fragment) OS=Homo sapiens GN=POLRMT PE=1 SV=3 - [K7EMH3_HUMAN]	DNA-directed RNA polymerase, mitochondrial (Fragment) OS	0.0369	2	1	1	1	352	39.4	0	0	0	0	0	0	3355000	0	0	0	0	0							1												1
A0A087WVN5	POLR2E	DNA-directed RNA polymerases I, II, and III subunit RPABC1 (Fragment) OS=Homo sapiens GN=POLR2E PE=1 SV=1 - [A0A087WVN5_HUMAN]	DNA-directed RNA polymerases I, II, and III subunit RPABC1 (Fragment) OS	0.1687	4	1	1	1	83	9.3	0	0	0	0	0	0	2500000	0	0	0	0	0							1												1
A0A087WY88	JAGN1	Protein jagunal homolog 1 OS=Homo sapiens GN=JAGN1 PE=1 SV=1 - [A0A087WY88_HUMAN]	Protein jagunal homolog 1 OS	0.0663	2	1	1	1	181	20.8	0	0	0	0	0	0	11020000	0	0	0	0	0							1												1
A0A087WYS6	PSMA8	Proteasome (Prosome, macropain) subunit, alpha type, 8, isoform CRA_b OS=Homo sapiens GN=PSMA8 PE=4 SV=1 - [A0A087WYS6_HUMAN]	Proteasome (Prosome, macropain) subunit, alpha type, 8, isoform CRA_b OS	0.0491	3	1	1	1	224	25	0	0	0	0	0	0	3238000	0	0	0	0	0							1												1
F6S7Q7	TARS2	Threonine--tRNA ligase, mitochondrial OS=Homo sapiens GN=TARS2 PE=1 SV=1 - [F6S7Q7_HUMAN]	Threonine--tRNA ligase, mitochondrial OS	0.0271	3	1	1	1	443	49.8	0	0	0	0	0	0	2820000	0	0	0	0	0							1												1
A0A087WZH7	MARCKS	Myristoylated alanine-rich C-kinase substrate OS=Homo sapiens GN=MARCKS PE=1 SV=1 - [A0A087WZH7_HUMAN]	Myristoylated alanine-rich C-kinase substrate OS	0.0576	2	1	1	1	330	31.6	0	0	0	0	0	0	1734000	0	0	0	0	0							1												1
A0A087WU14	SCAMP1	Secretory carrier-associated membrane protein 1 (Fragment) OS=Homo sapiens GN=SCAMP1 PE=1 SV=1 - [A0A087WU14_HUMAN]	Secretory carrier-associated membrane protein 1 (Fragment) OS	0.0631	3	1	1	1	206	23	0	0	0	0	0	0	12810000	0	0	0	0	0							1												1
A0A087WV52	MRPS30	28S ribosomal protein S30, mitochondrial OS=Homo sapiens GN=MRPS30 PE=1 SV=1 - [A0A087WV52_HUMAN]	28S ribosomal protein S30, mitochondrial OS	0.0356	2	1	1	1	337	38.9	0	0	0	0	0	0	3357000	0	0	0	0	0							1												1
A0A087X028	OGFR	Opioid growth factor receptor OS=Homo sapiens GN=OGFR PE=1 SV=1 - [A0A087X028_HUMAN]	Opioid growth factor receptor OS	0.041	2	1	1	1	390	44.7	0	0	0	0	0	0	2655000	0	0	0	0	0							1												1
Q0P670	C17orf74	Uncharacterized protein C17orf74 OS=Homo sapiens GN=C17orf74 PE=2 SV=2 - [CQ074_HUMAN]	Uncharacterized protein C17orf74 OS	0.0978	1	1	1	1	501	57.1	0	0	0	0	0	0	0	0	0	0	0	0								1												1
Q9BU61	NDUFAF3	NADH dehydrogenase [ubiquinone] 1 alpha subcomplex assembly factor 3 OS=Homo sapiens GN=NDUFAF3 PE=1 SV=1 - [NDUF3_HUMAN]	NADH dehydrogenase [ubiquinone] 1 alpha subcomplex assembly factor 3 OS	0.0761	1	1	1	1	184	20.3	0	0	0	0	0	0	0	2329000	0	0	0	0								1												1
B4DEM9	POLDIP2	Polymerase delta-interacting protein 2 OS=Homo sapiens GN=POLDIP2 PE=2 SV=1 - [B4DEM9_HUMAN]	Polymerase delta-interacting protein 2 OS	0.0343	2	1	1	1	350	39.8	0	0	0	0	0	0	0	2176000	0	0	0	0								1												1
P01604	1	Ig kappa chain V-I region Kue OS=Homo sapiens PE=1 SV=1 - [KV112_HUMAN]	Ig kappa chain V-I region Kue OS	0.1019	1	1	1	1	108	12.1	0	0	0	0	0	0	0	0	5549000	0	0	0									1												1
Q5FWE3	PRRT3	Proline-rich transmembrane protein 3 OS=Homo sapiens GN=PRRT3 PE=1 SV=3 - [PRRT3_HUMAN]	Proline-rich transmembrane protein 3 OS	0.053	1	1	1	1	981	102.1	0	0	0	0	0	0	0	0	0	0	0	0									1												1
J3QRY4	PSMD11	26S proteasome non-ATPase regulatory subunit 11 (Fragment) OS=Homo sapiens GN=PSMD11 PE=1 SV=3 - [J3QRY4_HUMAN]	26S proteasome non-ATPase regulatory subunit 11 (Fragment) OS	0.0691	2	1	1	1	188	21.2	0	0	0	0	0	0	0	0	1074000	0	0	0									1												1
A0A075B6I0	IGLV8-61	Protein IGLV8-61 (Fragment) OS=Homo sapiens GN=IGLV8-61 PE=4 SV=2 - [A0A075B6I0_HUMAN]	Protein IGLV8-61 (Fragment) OS	0.0732	1	1	1	1	123	12.9	0	0	0	0	0	0	0	0	8557000	0	0	0									1												1
O60701	UGDH	UDP-glucose 6-dehydrogenase OS=Homo sapiens GN=UGDH PE=1 SV=1 - [UGDH_HUMAN]	UDP-glucose 6-dehydrogenase OS	0.0425	1	1	1	1	494	55	0	0	0	0	0	0	0	0	0	1973000	0	0										1												1
H7BZY9	ABHD5	1-acylglycerol-3-phosphate O-acyltransferase ABHD5 (Fragment) OS=Homo sapiens GN=ABHD5 PE=4 SV=1 - [H7BZY9_HUMAN]	1-acylglycerol-3-phosphate O-acyltransferase ABHD5 (Fragment) OS	0.2258	1	1	1	1	155	18.1	0	0	0	0	0	0	0	0	0	0	0	0										1												1
Q9H8K7	C10orf88	Uncharacterized protein C10orf88 OS=Homo sapiens GN=C10orf88 PE=1 SV=2 - [CJ088_HUMAN]	Uncharacterized protein C10orf88 OS	0.0404	1	1	1	1	445	49.2	0	0	0	0	0	0	0	0	0	49710000	0	0										1												1
E5RG02	PRSS46	Putative serine protease 46 OS=Homo sapiens GN=PRSS46 PE=5 SV=1 - [PRS46_HUMAN]	Putative serine protease 46 OS	0.046	1	1	1	1	174	19.3	0	0	0	0	0	0	0	0	0	2515000	0	0										1												1
Q5T3N1	ANXA1	Annexin (Fragment) OS=Homo sapiens GN=ANXA1 PE=1 SV=1 - [Q5T3N1_HUMAN]	Annexin (Fragment) OS	0.0539	2	1	1	1	204	22.7	0	0	0	0	0	0	0	0	0	193100	0	0										1												1
D6RAZ8	ANXA3	Annexin (Fragment) OS=Homo sapiens GN=ANXA3 PE=1 SV=1 - [D6RAZ8_HUMAN]	Annexin (Fragment) OS	0.1538	4	1	1	1	104	11.6	0	0	0	0	0	0	0	0	0	3646000	0	0										1												1
A0A087WZ51	TPD52L2	Tumor protein D54 OS=Homo sapiens GN=TPD52L2 PE=1 SV=1 - [A0A087WZ51_HUMAN]	Tumor protein D54 OS	0.1974	3	1	1	1	152	16.3	0	0	0	0	0	0	0	0	0	3218000	0	0										1												1
Q9Y5B9	SUPT16H	FACT complex subunit SPT16 OS=Homo sapiens GN=SUPT16H PE=1 SV=1 - [SP16H_HUMAN]	FACT complex subunit SPT16 OS	0.1939	1	17	17	47	1047	119.8	10200000	9036000	53070000	2809000	3916000	2091000	6148000	3016000	0	0	0	0	6	6	14	3	4	2	1	1					6	6	16	7	6	4	1	1					0.0621	0.064	0.1557
Q9NYF8	BCLAF1	Bcl-2-associated transcription factor 1 OS=Homo sapiens GN=BCLAF1 PE=1 SV=2 - [BCLF1_HUMAN]	Bcl-2-associated transcription factor 1 OS	0.2087	7	2	15	37	920	106.1	54860000	45010000	69210000	2053000	2969000	1986000	11620000	5748000	0	0	0	0	8	9	8	1	2	2	1	1					10	10	8	2	3	2	1	1					0.125	0.1228	0.1283
K7EQ02	DAZAP1	DAZ-associated protein 1 (Fragment) OS=Homo sapiens GN=DAZAP1 PE=1 SV=2 - [K7EQ02_HUMAN]	DAZ-associated protein 1 (Fragment) OS	0.3456	4	7	7	37	327	35	44020000	41780000	306000000	4853000	6362000	4412000	15340000	0	0	0	0	0	2	2	6	4	3	2	2						3	3	16	6	4	3	2						0.0948	0.0948	0.3364
E9PK91	BCLAF1	Bcl-2-associated transcription factor 1 OS=Homo sapiens GN=BCLAF1 PE=1 SV=1 - [E9PK91_HUMAN]	Bcl-2-associated transcription factor 1 OS	0.2044	7	1	13	32	871	100.3	54860000	45010000	65280000	2053000	2969000	1986000	11620000	5748000	0	0	0	0	7	7	6	1	2	2	1	1					9	8	6	2	3	2	1	1					0.1194	0.1137	0.1194
Q9BWF3	RBM4	RNA-binding protein 4 OS=Homo sapiens GN=RBM4 PE=1 SV=1 - [RBM4_HUMAN]	RNA-binding protein 4 OS	0.3929	8	10	10	28	364	40.3	7946000	9498000	62850000	1869000	3270000	2208000	4827000	0	0	0	0	0	1	2	10	3	2	3	2						1	2	11	5	2	5	2						0.0247	0.0687	0.3929
Q12874	SF3A3	Splicing factor 3A subunit 3 OS=Homo sapiens GN=SF3A3 PE=1 SV=1 - [SF3A3_HUMAN]	Splicing factor 3A subunit 3 OS	0.3453	1	13	13	26	501	58.8	9615000	7305000	70760000	2064000	3830000	0	6181000	0	4462000	0	0	0	3	3	9	3	4	1	1		1				3	3	9	3	5	1	1		1				0.0619	0.0599	0.2515
Q86U42	PABPN1	Polyadenylate-binding protein 2 OS=Homo sapiens GN=PABPN1 PE=1 SV=3 - [PABP2_HUMAN]	Polyadenylate-binding protein 2 OS	0.1209	4	4	4	12	306	32.7	9771000	9990000	30750000	2446000	5314000	2347000	6226000	0	0	0	0	0	1	1	4	1	1	1	2						1	1	4	1	2	1	2						0.0327	0.0327	0.1209
E9PQ56	PUF60	Poly(U)-binding-splicing factor PUF60 (Fragment) OS=Homo sapiens GN=PUF60 PE=1 SV=3 - [E9PQ56_HUMAN]	Poly(U)-binding-splicing factor PUF60 (Fragment) OS	0.5015	6	1	10	29	323	34.5	10080000	13950000	79370000	0	8635000	7679000	0	0	6959000	0	0	0	5	6	9		1	1			2				5	6	12		2	2			2				0.2353	0.2941	0.4427
Q5JRI1	SRSF10	Serine/arginine-rich-splicing factor 10 OS=Homo sapiens GN=SRSF10 PE=1 SV=1 - [Q5JRI1_HUMAN]	Serine/arginine-rich-splicing factor 10 OS	0.2733	5	7	7	19	172	20.9	46200000	30670000	174700000	3165000	5096000	0	0	4569000	5181000	0	0	0	2	2	6	1	1			1	1				3	2	10	1	1			1	1				0.1337	0.1395	0.2733
K7ER90	EIF3G	Eukaryotic translation initiation factor 3 subunit G (Fragment) OS=Homo sapiens GN=EIF3G PE=1 SV=1 - [K7ER90_HUMAN]	Eukaryotic translation initiation factor 3 subunit G (Fragment) OS	0.2335	3	1	4	12	227	25.4	12330000	0	18430000	2232000	4391000	2257000	9948000	0	4426000	0	0	0	1		3	1	1	1	1		1				1		3	2	2	2	1		1				0.0573		0.1762
C9JL85	MTPN	Myotrophin OS=Homo sapiens GN=MTPN PE=1 SV=1 - [C9JL85_HUMAN]	Myotrophin OS	0.3269	2	1	1	10	52	5.7	0	7082000	32160000	3209000	4587000	3446000	11120000	0	5835000	0	0	0		1	1	2	2	2	1		1					1	1	2	2	2	1		1					0.3269	0.3269
P62861	FAU	40S ribosomal protein S30 OS=Homo sapiens GN=FAU PE=1 SV=1 - [RS30_HUMAN]	40S ribosomal protein S30 OS	0.1695	2	1	1	9	59	6.6	14740000	14870000	66220000	3459000	6077000	0	29290000	0	25610000	0	0	0	1	1	1	1	1		1		1				1	1	2	2	1		1		1				0.1695	0.1695	0.1695
P37108	SRP14	Signal recognition particle 14 kDa protein OS=Homo sapiens GN=SRP14 PE=1 SV=2 - [SRP14_HUMAN]	Signal recognition particle 14 kDa protein OS	0.4118	3	3	3	18	136	14.6	0	0	28170000	3610000	8301000	0	0	0	2786000	0	2388000	0			2	2	2	2			1		1				2	5	5	4			1		1				0.2868
Q08170	SRSF4	Serine/arginine-rich splicing factor 4 OS=Homo sapiens GN=SRSF4 PE=1 SV=2 - [SRSF4_HUMAN]	Serine/arginine-rich splicing factor 4 OS	0.0567	2	1	3	17	494	56.6	41790000	57940000	124300000	0	0	0	17930000	0	0	0	0	0	2	1	3	1			2						3	2	9	1			2						0.0324	0.0182	0.0567
F5GWX5	CHD4	Chromodomain-helicase-DNA-binding protein 4 OS=Homo sapiens GN=CHD4 PE=1 SV=1 - [F5GWX5_HUMAN]	Chromodomain-helicase-DNA-binding protein 4 OS	0.0798	7	10	10	16	1905	217	0	5808000	20330000	4042000	6980000	0	2761000	0	0	0	0	0		2	9	2	1		2							2	9	2	1		2							0.0131	0.0709
Q8WYA6	CTNNBL1	Beta-catenin-like protein 1 OS=Homo sapiens GN=CTNNBL1 PE=1 SV=1 - [CTBL1_HUMAN]	Beta-catenin-like protein 1 OS	0.1226	3	5	5	14	563	65.1	6218000	8432000	34670000	0	3620000	0	3282000	0	1650000	0	0	0	3	3	4		1		1		1				3	3	5		1		1		1				0.0622	0.0622	0.0764
P23193	TCEA1	Transcription elongation factor A protein 1 OS=Homo sapiens GN=TCEA1 PE=1 SV=2 - [TCEA1_HUMAN]	Transcription elongation factor A protein 1 OS	0.2159	8	6	6	11	301	33.9	6760000	6637000	22530000	0	3753000	0	6444000	0	0	0	0	0	3	1	4		1		2						3	1	4		1		2						0.1163	0.0432	0.1329
J3KRE2	ARHGDIA	Rho GDP-dissociation inhibitor 1 OS=Homo sapiens GN=ARHGDIA PE=1 SV=1 - [J3KRE2_HUMAN]	Rho GDP-dissociation inhibitor 1 OS	0.3333	6	3	3	10	129	14.8	0	8407000	21940000	1822000	4916000	0	0	7079000	16910000	0	0	0		2	3	1	2			1	1					2	3	1	2			1	1					0.2481	0.3333
H0YMF4	RPL28	60S ribosomal protein L28 OS=Homo sapiens GN=RPL28 PE=1 SV=1 - [H0YMF4_HUMAN]	60S ribosomal protein L28 OS	0.3482	4	4	4	10	112	12.4	0	0	17730000	1327000	4519000	3873000	13420000	0	0	0	0	0			1	1	2	2	2								1	1	2	4	2								0.0714
O75083	WDR1	WD repeat-containing protein 1 OS=Homo sapiens GN=WDR1 PE=1 SV=4 - [WDR1_HUMAN]	WD repeat-containing protein 1 OS	0.1551	2	5	5	9	606	66.2	0	8535000	19290000	3163000	4678000	0	8090000	0	0	0	0	0		1	3	1	2		2							1	3	1	2		2							0.0264	0.0792
P0C0L4	C4A	Complement C4-A OS=Homo sapiens GN=C4A PE=1 SV=2 - [CO4A_HUMAN]	Complement C4-A OS	0.0648	3	8	8	46	1744	192.7	76050000	71110000	181000000	0	0	0	310600	0	692400	0	0	0	6	7	6				1		1				14	12	18				1		1				0.0573	0.0573	0.0522
Q8WXF1	PSPC1	Paraspeckle component 1 OS=Homo sapiens GN=PSPC1 PE=1 SV=1 - [PSPC1_HUMAN]	Paraspeckle component 1 OS	0.2677	2	12	12	39	523	58.7	33820000	33240000	207100000	0	0	0	11840000	0	0	0	0	0	5	6	12				2						8	9	20				2						0.1243	0.1472	0.2677
P26196	DDX6	Probable ATP-dependent RNA helicase DDX6 OS=Homo sapiens GN=DDX6 PE=1 SV=2 - [DDX6_HUMAN]	Probable ATP-dependent RNA helicase DDX6 OS	0.4741	2	16	16	29	483	54.4	7493000	8614000	142300000	0	0	0	7834000	0	0	0	0	0	4	1	16				2						4	1	22				2						0.1014	0.0228	0.4741
F8VU51	YLPM1	YLP motif-containing protein 1 OS=Homo sapiens GN=YLPM1 PE=1 SV=1 - [F8VU51_HUMAN]	YLP motif-containing protein 1 OS	0.1313	2	1	15	25	1440	160.6	5096000	6409000	61020000	0	0	0	4209000	0	0	0	0	0	2	2	15				2						2	2	19				2						0.0208	0.0201	0.1313
Q09161	NCBP1	Nuclear cap-binding protein subunit 1 OS=Homo sapiens GN=NCBP1 PE=1 SV=1 - [NCBP1_HUMAN]	Nuclear cap-binding protein subunit 1 OS	0.2481	3	14	14	23	790	91.8	9052000	12190000	47710000	0	0	0	7720000	0	0	0	0	0	3	4	14				2						3	4	14				2						0.043	0.0696	0.2481
P11387	TOP1	DNA topoisomerase 1 OS=Homo sapiens GN=TOP1 PE=1 SV=2 - [TOP1_HUMAN]	DNA topoisomerase 1 OS	0.1856	3	13	13	22	765	90.7	9324000	14990000	82700000	0	0	0	14160000	0	0	0	0	0	2	4	13				2						2	4	14				2						0.0261	0.0523	0.1856
Q96DI7	SNRNP40	U5 small nuclear ribonucleoprotein 40 kDa protein OS=Homo sapiens GN=SNRNP40 PE=1 SV=1 - [SNR40_HUMAN]	U5 small nuclear ribonucleoprotein 40 kDa protein OS	0.4846	2	13	13	21	357	39.3	9360000	8121000	45800000	0	0	0	5377000	0	0	0	0	0	3	2	12				2						4	2	13				2						0.1485	0.0616	0.451
Q9BXP5	SRRT	Serrate RNA effector molecule homolog OS=Homo sapiens GN=SRRT PE=1 SV=1 - [SRRT_HUMAN]	Serrate RNA effector molecule homolog OS	0.1815	4	11	11	19	876	100.6	8877000	8944000	40190000	0	0	0	7510000	0	0	0	0	0	2	2	11				2						2	2	13				2						0.0365	0.0263	0.1815
Q01085	TIAL1	Nucleolysin TIAR OS=Homo sapiens GN=TIAL1 PE=1 SV=1 - [TIAR_HUMAN]	Nucleolysin TIAR OS	0.2613	6	5	8	18	375	41.6	11280000	9188000	103700000	0	0	0	3686000	0	0	0	0	0	1	3	8				2						1	3	12				2						0.0347	0.0933	0.2613
P43246	MSH2	DNA mismatch repair protein Msh2 OS=Homo sapiens GN=MSH2 PE=1 SV=1 - [MSH2_HUMAN]	DNA mismatch repair protein Msh2 OS	0.137	8	10	10	17	934	104.7	5088000	6217000	30550000	0	0	0	1274000	0	0	0	0	0	3	3	8				2						3	4	8				2						0.0439	0.0418	0.1071
Q9Y3I0	RTCB	tRNA-splicing ligase RtcB homolog OS=Homo sapiens GN=RTCB PE=1 SV=1 - [RTCB_HUMAN]	tRNA-splicing ligase RtcB homolog OS	0.2733	1	10	10	16	505	55.2	8001000	6698000	35370000	0	0	0	7217000	1860000	0	0	0	0	1	2	9				1	1					2	2	10				1	1					0.0277	0.0495	0.2416
Q13347	EIF3I	Eukaryotic translation initiation factor 3 subunit I OS=Homo sapiens GN=EIF3I PE=1 SV=1 - [EIF3I_HUMAN]	Eukaryotic translation initiation factor 3 subunit I OS	0.2154	1	6	6	15	325	36.5	7399000	7411000	18930000	0	0	0	4140000	0	0	0	0	0	3	5	5				2						3	5	5				2						0.1046	0.1754	0.1785
P52732	KIF11	Kinesin-like protein KIF11 OS=Homo sapiens GN=KIF11 PE=1 SV=2 - [KIF11_HUMAN]	Kinesin-like protein KIF11 OS	0.0909	1	8	8	13	1056	119.1	7675000	4932000	3540000	0	0	0	3660000	0	0	0	0	0	6	4	1				2						6	4	1				2						0.0682	0.0436	0.0133
Q14011	CIRBP	Cold-inducible RNA-binding protein OS=Homo sapiens GN=CIRBP PE=1 SV=1 - [CIRBP_HUMAN]	Cold-inducible RNA-binding protein OS	0.3314	15	4	4	12	172	18.6	36780000	26820000	175500000	0	0	0	33490000	0	10550000	0	0	0	2	2	4				1		1				2	2	6				1		1				0.1453	0.1279	0.3314
P60228	EIF3E	Eukaryotic translation initiation factor 3 subunit E OS=Homo sapiens GN=EIF3E PE=1 SV=1 - [EIF3E_HUMAN]	Eukaryotic translation initiation factor 3 subunit E OS	0.1843	6	7	7	12	445	52.2	7469000	4551000	19350000	0	0	0	7607000	0	0	0	0	0	3	1	6				2						3	1	6				2						0.0742	0.0225	0.1618
P49756	RBM25	RNA-binding protein 25 OS=Homo sapiens GN=RBM25 PE=1 SV=3 - [RBM25_HUMAN]	RNA-binding protein 25 OS	0.102	3	4	4	12	843	100.1	3610000	7431000	45060000	0	0	0	3394000	0	2891000	0	0	0	1	3	4				1		1				1	3	6				1		1				0.0178	0.0842	0.102
O15371	EIF3D	Eukaryotic translation initiation factor 3 subunit D OS=Homo sapiens GN=EIF3D PE=1 SV=1 - [EIF3D_HUMAN]	Eukaryotic translation initiation factor 3 subunit D OS	0.1387	6	6	6	11	548	63.9	6714000	4860000	13010000	0	0	0	8231000	1761000	0	0	0	0	2	2	5				1	1					2	2	5				1	1					0.0401	0.042	0.1204
A0A087WSW7	HELLS	Helicase, lymphoid-specific, isoform CRA_d OS=Homo sapiens GN=HELLS PE=1 SV=1 - [A0A087WSW7_HUMAN]	Helicase, lymphoid-specific, isoform CRA_d OS	0.1214	4	8	8	11	700	81	3226000	2751000	12280000	0	0	0	2248000	0	0	0	0	0	1	1	7				2						1	1	7				2						0.02	0.02	0.1086
Q9Y314	NOSIP	Nitric oxide synthase-interacting protein OS=Homo sapiens GN=NOSIP PE=1 SV=1 - [NOSIP_HUMAN]	Nitric oxide synthase-interacting protein OS	0.2591	7	5	5	10	301	33.2	3452000	5523000	39070000	0	0	0	5483000	0	0	0	0	0	1	2	5				2						1	2	5				2						0.0365	0.0963	0.2591
Q9Y3B4	SF3B6	Splicing factor 3B subunit 6 OS=Homo sapiens GN=SF3B6 PE=1 SV=1 - [SF3B6_HUMAN]	Splicing factor 3B subunit 6 OS	0.28	1	3	3	9	125	14.6	15430000	11630000	77410000	0	0	0	8953000	0	0	0	0	0	2	1	2				2						2	2	3				2						0.168	0.072	0.208
Q8WVK2	SNRNP27	U4/U6.U5 small nuclear ribonucleoprotein 27 kDa protein OS=Homo sapiens GN=SNRNP27 PE=1 SV=1 - [SNR27_HUMAN]	U4/U6.U5 small nuclear ribonucleoprotein 27 kDa protein OS	0.3677	3	4	4	9	155	18.8	10880000	9016000	29700000	0	0	0	0	0	22900000	0	0	0	2	2	3						2				2	2	3						2				0.1677	0.1677	0.271
P60174	TPI1	Triosephosphate isomerase OS=Homo sapiens GN=TPI1 PE=1 SV=3 - [TPIS_HUMAN]	Triosephosphate isomerase OS	0.3427	4	6	6	9	286	30.8	5678000	4624000	17900000	0	0	0	7426000	0	0	0	0	0	1	2	4				2						1	2	4				2						0.0524	0.0944	0.2483
Q8WVC2	RPS21	40S ribosomal protein S21 OS=Homo sapiens GN=RPS21 PE=1 SV=1 - [Q8WVC2_HUMAN]	40S ribosomal protein S21 OS	0.4568	3	3	3	9	81	8.8	7334000	9970000	25600000	0	0	0	13690000	0	8554000	0	0	0	1	2	3				1		1				1	3	3				1		1				0.1111	0.2346	0.4568
P29350	PTPN6	Tyrosine-protein phosphatase non-receptor type 6 OS=Homo sapiens GN=PTPN6 PE=1 SV=1 - [PTN6_HUMAN]	Tyrosine-protein phosphatase non-receptor type 6 OS	0.1109	9	5	5	9	595	67.5	0	0	7866000	0	2751000	1080000	4078000	0	0	0	0	0			3		3	1	2								3		3	1	2								0.0689
Q16543	CDC37	Hsp90 co-chaperone Cdc37 OS=Homo sapiens GN=CDC37 PE=1 SV=1 - [CDC37_HUMAN]	Hsp90 co-chaperone Cdc37 OS	0.172	5	4	4	8	378	44.4	0	0	10950000	3518000	5174000	0	8906000	0	0	0	0	0			2	1	1		2								2	1	3		2								0.0847
Q9BRX8	FAM213A	Redox-regulatory protein FAM213A OS=Homo sapiens GN=FAM213A PE=1 SV=3 - [F213A_HUMAN]	Redox-regulatory protein FAM213A OS	0.1659	1	3	3	7	229	25.7	8511000	2465000	2249000	0	0	0	4615000	0	0	0	0	0	1	1	3				2						1	1	3				2						0.048	0.048	0.1659
Q7RTV0	PHF5A	PHD finger-like domain-containing protein 5A OS=Homo sapiens GN=PHF5A PE=1 SV=1 - [PHF5A_HUMAN]	PHD finger-like domain-containing protein 5A OS	0.1818	1	2	2	7	110	12.4	11760000	12470000	45220000	0	0	0	7213000	0	0	0	0	0	1	1	2				1						1	1	3				2						0.0636	0.0636	0.1818
E7EU85	FXR1	Fragile X mental retardation syndrome-related protein 1 OS=Homo sapiens GN=FXR1 PE=1 SV=1 - [E7EU85_HUMAN]	Fragile X mental retardation syndrome-related protein 1 OS	0.0881	9	3	3	7	454	51	2593000	2440000	15730000	0	0	0	2154000	0	1880000	0	0	0	2	1	2				1		1				2	1	2				1		1				0.0485	0.0308	0.0705
A0A087WX59	ADRM1	Proteasomal ubiquitin receptor ADRM1 OS=Homo sapiens GN=ADRM1 PE=1 SV=1 - [A0A087WX59_HUMAN]	Proteasomal ubiquitin receptor ADRM1 OS	0.0435	2	1	1	7	368	37.5	0	0	0	2010000	4030000	2584000	0	0	0	0	0	1416000				1	1	1						1				1	2	2						2
Q15785	TOMM34	Mitochondrial import receptor subunit TOM34 OS=Homo sapiens GN=TOMM34 PE=1 SV=2 - [TOM34_HUMAN]	Mitochondrial import receptor subunit TOM34 OS	0.0841	1	2	2	6	309	34.5	0	2326000	13640000	0	0	0	2338000	0	0	0	0	0	1	1	2				2						1	1	2				2						0.0356	0.0485	0.0841
K7EKH5	ALDOC	Fructose-bisphosphate aldolase C (Fragment) OS=Homo sapiens GN=ALDOC PE=1 SV=1 - [K7EKH5_HUMAN]	Fructose-bisphosphate aldolase C (Fragment) OS	0.1926	6	2	2	6	135	15	0	19010000	58520000	0	4749000	0	32270000	0	17450000	0	0	0		1	1		2		1		1					1	1		2		1		1					0.1704	0.1704
P49207	RPL34	60S ribosomal protein L34 OS=Homo sapiens GN=RPL34 PE=1 SV=3 - [RL34_HUMAN]	60S ribosomal protein L34 OS	0.1282	1	2	2	5	117	13.3	10960000	15090000	66950000	0	0	0	54090000	0	14680000	0	0	0	1	1	1				1		1				1	1	1				1		1				0.0598	0.0684	0.0684
E7EQB2	LTF	Lactotransferrin (Fragment) OS=Homo sapiens GN=LTF PE=1 SV=1 - [E7EQB2_HUMAN]	Lactotransferrin (Fragment) OS	0.0129	3	1	1	5	696	76.6	9835000	12360000	23250000	0	0	0	0	19980000	25070000	0	0	0	1	1	1					1	1				1	1	1					1	1				0.0129	0.0129	0.0129
P00966	ASS1	Argininosuccinate synthase OS=Homo sapiens GN=ASS1 PE=1 SV=2 - [ASSY_HUMAN]	Argininosuccinate synthase OS	0.2937	3	9	9	16	412	46.5	0	4064000	54080000	0	0	0	5858000	0	2862000	0	0	0		3	9				1		1					3	11				1		1					0.0752	0.2937
O00567	NOP56	Nucleolar protein 56 OS=Homo sapiens GN=NOP56 PE=1 SV=4 - [NOP56_HUMAN]	Nucleolar protein 56 OS	0.2475	4	12	12	16	594	66	0	3578000	84390000	0	0	0	5696000	0	2784000	0	0	0		1	12				1		1					1	13				1		1					0.0421	0.2475
E9PCY5	TOP2B	DNA topoisomerase 2 (Fragment) OS=Homo sapiens GN=TOP2B PE=1 SV=1 - [E9PCY5_HUMAN]	DNA topoisomerase 2 (Fragment) OS	0.0861	2	3	9	11	1150	130.4	6456000	0	22030000	0	0	0	5039000	0	0	0	0	0	1		8				2						1		8				2						0.0087		0.0748
P45973	CBX5	Chromobox protein homolog 5 OS=Homo sapiens GN=CBX5 PE=1 SV=1 - [CBX5_HUMAN]	Chromobox protein homolog 5 OS	0.3089	2	4	5	11	191	22.2	0	0	19100000	1903000	0	0	5417000	0	0	0	0	0			4	4			2								5	4			2								0.2461
P04004	VTN	Vitronectin OS=Homo sapiens GN=VTN PE=1 SV=1 - [VTNC_HUMAN]	Vitronectin OS	0.0377	1	2	2	10	478	54.3	0	0	0	0	3004000	5068000	3431000	2982000	0	0	0	0					1	3	1	1									2	6	1	1
Q9UHD1	CHORDC1	Cysteine and histidine-rich domain-containing protein 1 OS=Homo sapiens GN=CHORDC1 PE=1 SV=2 - [CHRD1_HUMAN]	Cysteine and histidine-rich domain-containing protein 1 OS	0.2289	5	6	6	9	332	37.5	0	4641000	12200000	0	0	0	7619000	4398000	0	0	0	0		1	6				1	1						1	6				1	1						0.0241	0.2289
P41240	CSK	Tyrosine-protein kinase CSK OS=Homo sapiens GN=CSK PE=1 SV=1 - [CSK_HUMAN]	Tyrosine-protein kinase CSK OS	0.1111	4	4	4	8	450	50.7	0	4702000	15400000	0	0	0	5218000	0	0	0	0	0		1	4				2							1	5				2							0.0178	0.1111
Q68E01	INTS3	Integrator complex subunit 3 OS=Homo sapiens GN=INTS3 PE=1 SV=1 - [INT3_HUMAN]	Integrator complex subunit 3 OS	0.0652	2	3	3	8	1043	118	0	3239000	9971000	0	0	0	3850000	0	1381000	0	0	0		2	3				1		1					2	4				1		1					0.0384	0.0652
P23381	WARS	Tryptophan--tRNA ligase, cytoplasmic OS=Homo sapiens GN=WARS PE=1 SV=2 - [SYWC_HUMAN]	Tryptophan--tRNA ligase, cytoplasmic OS	0.1465	4	5	5	8	471	53.1	0	3949000	18880000	0	0	0	8682000	0	5270000	0	0	0		1	5				1		1					1	5				1		1					0.0361	0.1465
P37802	TAGLN2	Transgelin-2 OS=Homo sapiens GN=TAGLN2 PE=1 SV=3 - [TAGL2_HUMAN]	Transgelin-2 OS	0.3166	4	5	5	7	199	22.4	0	3240000	14060000	0	0	0	4202000	0	0	0	0	0		2	3				2							2	3				2							0.1307	0.1759
J3QL54	NUP85	Nuclear pore complex protein Nup85 OS=Homo sapiens GN=NUP85 PE=1 SV=1 - [J3QL54_HUMAN]	Nuclear pore complex protein Nup85 OS	0.1158	10	4	4	7	544	62.1	0	1404000	11610000	0	0	0	18370000	0	1185000	0	0	0		1	4				1		1					1	4				1		1					0.0276	0.1158
H0YDG7	PPP2R1B	Serine/threonine-protein phosphatase 2A 65 kDa regulatory subunit A beta isoform (Fragment) OS=Homo sapiens GN=PPP2R1B PE=1 SV=1 - [H0YDG7_HUMAN]	Serine/threonine-protein phosphatase 2A 65 kDa regulatory subunit A beta isoform (Fragment) OS	0.2455	2	1	3	7	224	24.7	0	1925000	12580000	0	0	0	4216000	0	0	0	0	0		1	3				2							1	4				2							0.0759	0.2455
P51858	HDGF	Hepatoma-derived growth factor OS=Homo sapiens GN=HDGF PE=1 SV=1 - [HDGF_HUMAN]	Hepatoma-derived growth factor OS	0.2125	1	4	4	6	240	26.8	8692000	0	16500000	0	0	0	6531000	0	0	0	0	0	1		3				2						1		3				2						0.0417		0.1792
Q9UQ80	PA2G4	Proliferation-associated protein 2G4 OS=Homo sapiens GN=PA2G4 PE=1 SV=3 - [PA2G4_HUMAN]	Proliferation-associated protein 2G4 OS	0.1015	5	4	4	6	394	43.8	5525000	0	12110000	0	0	0	12900000	0	0	0	0	0	1		3				2						1		3				2						0.0305		0.0736
Q9Y266	NUDC	Nuclear migration protein nudC OS=Homo sapiens GN=NUDC PE=1 SV=1 - [NUDC_HUMAN]	Nuclear migration protein nudC OS	0.2024	1	5	5	6	331	38.2	0	4893000	18350000	0	0	0	8274000	0	0	0	0	0		1	3				2							1	3				2							0.0332	0.1269
H0YJX6	PRMT5	Protein arginine N-methyltransferase 5 (Fragment) OS=Homo sapiens GN=PRMT5 PE=1 SV=1 - [H0YJX6_HUMAN]	Protein arginine N-methyltransferase 5 (Fragment) OS	0.1505	8	4	4	6	279	32.3	0	1937000	6884000	0	0	0	3460000	0	3755000	0	0	0		1	3				1		1					1	3				1		1					0.0323	0.1147
H0Y8B3	AHCYL2	Adenosylhomocysteinase (Fragment) OS=Homo sapiens GN=AHCYL2 PE=3 SV=1 - [H0Y8B3_HUMAN]	Adenosylhomocysteinase (Fragment) OS	0.0328	3	1	3	6	518	58.1	0	16600000	35360000	0	0	0	32400000	0	15570000	0	0	0		1	3				1		1					1	3				1		1					0.0154	0.0328
H0YEF3	RNASEH2C	Ribonuclease H2 subunit C (Fragment) OS=Homo sapiens GN=RNASEH2C PE=1 SV=1 - [H0YEF3_HUMAN]	Ribonuclease H2 subunit C (Fragment) OS	0.2911	6	3	3	6	158	17.2	0	2331000	15510000	0	0	0	2876000	0	4262000	0	0	0		1	3				1		1					1	3				1		1					0.0443	0.2911
B6VEX4	ABI1	Abl interactor 1 OS=Homo sapiens GN=ABI1 PE=1 SV=1 - [B6VEX4_HUMAN]	Abl interactor 1 OS	0.0992	2	3	3	6	393	43.3	0	3517000	20300000	0	0	0	7964000	0	0	0	0	0		1	3				2							1	3				2							0.0407	0.0992
Q9UBM7	DHCR7	7-dehydrocholesterol reductase OS=Homo sapiens GN=DHCR7 PE=1 SV=1 - [DHCR7_HUMAN]	7-dehydrocholesterol reductase OS	0.0589	8	3	3	5	475	54.5	3189000	0	2851000	0	0	0	9607000	0	0	0	0	0	1		2				2						1		2				2						0.0168		0.0442
P20042	EIF2S2	Eukaryotic translation initiation factor 2 subunit 2 OS=Homo sapiens GN=EIF2S2 PE=1 SV=2 - [IF2B_HUMAN]	Eukaryotic translation initiation factor 2 subunit 2 OS	0.0661	1	2	2	5	333	38.4	2729000	0	13180000	0	0	0	5317000	0	2739000	0	0	0	1		2				1		1				1		2				1		1				0.036		0.0661
O00170	AIP	AH receptor-interacting protein OS=Homo sapiens GN=AIP PE=1 SV=2 - [AIP_HUMAN]	AH receptor-interacting protein OS	0.1515	3	4	4	5	330	37.6	0	4188000	6777000	0	0	0	3681000	0	0	0	0	0		1	2				2							1	2				2							0.0424	0.0758
O75937	DNAJC8	DnaJ homolog subfamily C member 8 OS=Homo sapiens GN=DNAJC8 PE=1 SV=2 - [DNJC8_HUMAN]	DnaJ homolog subfamily C member 8 OS	0.1976	1	4	4	5	253	29.8	0	4822000	35500000	0	0	0	5380000	0	0	0	0	0		1	2				2							1	2				2							0.0356	0.1304
O00139	KIF2A	Kinesin-like protein KIF2A OS=Homo sapiens GN=KIF2A PE=1 SV=3 - [KIF2A_HUMAN]	Kinesin-like protein KIF2A OS	0.0312	2	2	2	5	706	79.9	0	2927000	8000000	0	0	0	2749000	0	0	0	0	0		2	1				2							2	1				2							0.0312	0.0156
O60711	LPXN	Leupaxin OS=Homo sapiens GN=LPXN PE=1 SV=1 - [LPXN_HUMAN]	Leupaxin OS	0.1528	3	3	3	5	386	43.3	0	3612000	14050000	0	0	0	4173000	0	0	0	0	0		1	2				2							1	2				2							0.0518	0.1088
Q08752	PPID	Peptidyl-prolyl cis-trans isomerase D OS=Homo sapiens GN=PPID PE=1 SV=3 - [PPID_HUMAN]	Peptidyl-prolyl cis-trans isomerase D OS	0.0541	1	2	2	5	370	40.7	0	1854000	8859000	0	0	0	3037000	0	0	0	0	0		1	2				2							1	2				2							0.0243	0.0541
Q15797	SMAD1	Mothers against decapentaplegic homolog 1 OS=Homo sapiens GN=SMAD1 PE=1 SV=1 - [SMAD1_HUMAN]	Mothers against decapentaplegic homolog 1 OS	0.0538	5	1	2	5	465	52.2	0	958400	6400000	0	0	0	4523000	0	0	0	0	0		1	2				2							1	2				2							0.0301	0.0538
E9PCX2	AKR1B1	Aldose reductase OS=Homo sapiens GN=AKR1B1 PE=1 SV=1 - [E9PCX2_HUMAN]	Aldose reductase OS	0.0646	3	2	2	5	263	29.4	0	4744000	16170000	0	0	0	6479000	0	0	0	0	0		1	2				2							1	2				2							0.0342	0.0646
P20292	ALOX5AP	Arachidonate 5-lipoxygenase-activating protein OS=Homo sapiens GN=ALOX5AP PE=1 SV=2 - [AL5AP_HUMAN]	Arachidonate 5-lipoxygenase-activating protein OS	0.1056	2	2	2	4	161	18.1	3226000	0	15230000	0	0	0	28250000	0	0	0	0	0	1		1				1						1		1				2						0.0497		0.0559
P08243	ASNS	Asparagine synthetase [glutamine-hydrolyzing] OS=Homo sapiens GN=ASNS PE=1 SV=4 - [ASNS_HUMAN]	Asparagine synthetase [glutamine-hydrolyzing] OS	0.041	6	2	2	4	561	64.3	1418000	0	7791000	0	0	0	6005000	0	3300000	0	0	0	1		1				1		1				1		1				1		1				0.016		0.016
Q5VSP4	LCN1P1	Putative lipocalin 1-like protein 1 OS=Homo sapiens GN=LCN1P1 PE=5 SV=1 - [LC1L1_HUMAN]	Putative lipocalin 1-like protein 1 OS	0.0679	2	1	1	4	162	17.9	18870000	15060000	0	0	0	0	8131000	7782000	0	0	0	0	1	1					1	1					1	1					1	1					0.0679	0.0679
H0YK49	ETFA	Electron transfer flavoprotein subunit alpha, mitochondrial OS=Homo sapiens GN=ETFA PE=1 SV=1 - [H0YK49_HUMAN]	Electron transfer flavoprotein subunit alpha, mitochondrial OS	0.0568	6	1	1	4	229	24.1	0	1996000	8281000	0	0	0	4555000	0	1990000	0	0	0		1	1				1		1					1	1				1		1					0.0568	0.0568
H0YI36	ARHGAP9	Rho GTPase-activating protein 9 (Fragment) OS=Homo sapiens GN=ARHGAP9 PE=4 SV=1 - [H0YI36_HUMAN]	Rho GTPase-activating protein 9 (Fragment) OS	0.1488	5	1	2	4	168	19.1	0	973400	3716000	0	0	0	4822000	0	0	0	0	0		1	1				2							1	1				2							0.0952	0.0952
H7C1D4	TSN	Translin (Fragment) OS=Homo sapiens GN=TSN PE=1 SV=1 - [H7C1D4_HUMAN]	Translin (Fragment) OS	0.1189	3	1	1	4	185	21.1	0	2565000	17030000	0	0	0	4252000	0	4782000	0	0	0		1	1				1		1					1	1				1		1					0.1189	0.1189
H7C0Q6	TRIM4	Tripartite motif-containing protein 4 (Fragment) OS=Homo sapiens GN=TRIM4 PE=4 SV=1 - [H7C0Q6_HUMAN]	Tripartite motif-containing protein 4 (Fragment) OS	0.0545	2	1	1	4	202	23.5	0	96670000	325000000	0	0	0	170600000	0	132000000	0	0	0		1	1				1		1					1	1				1		1					0.0545	0.0545
P35658	NUP214	Nuclear pore complex protein Nup214 OS=Homo sapiens GN=NUP214 PE=1 SV=2 - [NU214_HUMAN]	Nuclear pore complex protein Nup214 OS	0.0545	3	8	8	10	2090	213.5	0	0	15900000	0	0	0	5994000	0	0	0	0	0			8				2								8				2								0.0545
P46087	NOP2	Probable 28S rRNA (cytosine(4447)-C(5))-methyltransferase OS=Homo sapiens GN=NOP2 PE=1 SV=2 - [NOP2_HUMAN]	Probable 28S rRNA (cytosine(4447)-C(5))-methyltransferase OS	0.1318	3	8	8	9	812	89.2	0	0	11280000	0	0	0	2166000	0	0	0	0	0			7				2								7				2								0.1145
Q14258	TRIM25	E3 ubiquitin/ISG15 ligase TRIM25 OS=Homo sapiens GN=TRIM25 PE=1 SV=2 - [TRI25_HUMAN]	E3 ubiquitin/ISG15 ligase TRIM25 OS	0.1206	1	6	6	9	630	70.9	0	0	16510000	0	0	0	7995000	0	0	0	0	0			6				2								7				2								0.1206
Q9BZE4	GTPBP4	Nucleolar GTP-binding protein 1 OS=Homo sapiens GN=GTPBP4 PE=1 SV=3 - [NOG1_HUMAN]	Nucleolar GTP-binding protein 1 OS	0.1514	2	7	7	8	634	73.9	0	0	13830000	0	0	0	5051000	0	0	0	0	0			6				2								6				2								0.1309
O00425	IGF2BP3	Insulin-like growth factor 2 mRNA-binding protein 3 OS=Homo sapiens GN=IGF2BP3 PE=1 SV=2 - [IF2B3_HUMAN]	Insulin-like growth factor 2 mRNA-binding protein 3 OS	0.1054	3	4	5	7	579	63.7	0	0	23930000	0	0	0	3096000	0	0	0	0	0			5				2								5				2								0.1054
O95782	AP2A1	AP-2 complex subunit alpha-1 OS=Homo sapiens GN=AP2A1 PE=1 SV=3 - [AP2A1_HUMAN]	AP-2 complex subunit alpha-1 OS	0.088	1	2	6	6	977	107.5	0	0	11640000	0	0	0	355000000	0	0	0	0	0			4				2								4				2								0.0594
P84085	ARF5	ADP-ribosylation factor 5 OS=Homo sapiens GN=ARF5 PE=1 SV=2 - [ARF5_HUMAN]	ADP-ribosylation factor 5 OS	0.3556	5	3	5	6	180	20.5	0	0	32110000	0	0	0	6302000	0	0	0	0	0			3				2								4				2								0.2722
P25786	PSMA1	Proteasome subunit alpha type-1 OS=Homo sapiens GN=PSMA1 PE=1 SV=1 - [PSA1_HUMAN]	Proteasome subunit alpha type-1 OS	0.1787	3	4	4	6	263	29.5	0	0	14070000	0	0	0	5007000	0	3605000	0	0	0			4				1		1						4				1		1						0.1787
Q9Y678	COPG1	Coatomer subunit gamma-1 OS=Homo sapiens GN=COPG1 PE=1 SV=1 - [COPG1_HUMAN]	Coatomer subunit gamma-1 OS	0.0698	2	5	5	5	874	97.7	0	0	3621000	0	0	0	5862000	0	0	0	0	0			3				2								3				2								0.04
Q04760	GLO1	Lactoylglutathione lyase OS=Homo sapiens GN=GLO1 PE=1 SV=4 - [LGUL_HUMAN]	Lactoylglutathione lyase OS	0.1413	1	3	3	5	184	20.8	0	0	13460000	0	0	0	7591000	0	4688000	0	0	0			3				1		1						3				1		1						0.1413
P02790	HPX	Hemopexin OS=Homo sapiens GN=HPX PE=1 SV=2 - [HEMO_HUMAN]	Hemopexin OS	0.0844	2	2	2	4	462	51.6	41890000	0	0	0	0	0	5321000	0	0	0	0	0	2						1	1					2						1	1					0.0844
Q15149	PLEC	Plectin OS=Homo sapiens GN=PLEC PE=1 SV=3 - [PLEC_HUMAN]	Plectin OS	0.0115	1	4	4	4	4684	531.5	0	3014000	0	0	0	0	1489000	0	0	0	0	0		2					2							2					2							0.0051
Q9NUJ1	ABHD10	Mycophenolic acid acyl-glucuronide esterase, mitochondrial OS=Homo sapiens GN=ABHD10 PE=1 SV=1 - [ABHDA_HUMAN]	Mycophenolic acid acyl-glucuronide esterase, mitochondrial OS	0.1144	1	2	2	4	306	33.9	0	0	9675000	0	0	0	1764000	1268000	0	0	0	0			2				1	1							2				1	1							0.1144
Q8WWK9	CKAP2	Cytoskeleton-associated protein 2 OS=Homo sapiens GN=CKAP2 PE=1 SV=1 - [CKAP2_HUMAN]	Cytoskeleton-associated protein 2 OS	0.0556	1	3	3	4	683	76.9	0	0	5641000	0	0	0	3284000	0	0	0	0	0			2				2								2				2								0.0381
Q9UJU6	DBNL	Drebrin-like protein OS=Homo sapiens GN=DBNL PE=1 SV=1 - [DBNL_HUMAN]	Drebrin-like protein OS	0.1047	5	3	3	4	430	48.2	0	0	28260000	0	0	0	8543000	0	0	0	0	0			2				2								2				2								0.0698
Q5VYK3	ECM29	Proteasome-associated protein ECM29 homolog OS=Homo sapiens GN=ECM29 PE=1 SV=2 - [ECM29_HUMAN]	Proteasome-associated protein ECM29 homolog OS	0.0298	3	3	3	4	1845	204.2	0	0	5618000	0	0	0	4141000	0	0	0	0	0			2				2								2				2								0.0168
P52292	KPNA2	Importin subunit alpha-1 OS=Homo sapiens GN=KPNA2 PE=1 SV=1 - [IMA1_HUMAN]	Importin subunit alpha-1 OS	0.087	3	3	3	4	529	57.8	0	0	23110000	0	0	0	6146000	0	4313000	0	0	0			2				1		1						2				1		1						0.0624
O15479	MAGEB2	Melanoma-associated antigen B2 OS=Homo sapiens GN=MAGEB2 PE=1 SV=3 - [MAGB2_HUMAN]	Melanoma-associated antigen B2 OS	0.0846	1	2	2	4	319	35.3	0	0	5216000	0	0	0	5470000	0	0	0	0	0			2				1		1						2				1		1						0.0846
M0QX95	FAM129C	Niban-like protein 2 OS=Homo sapiens GN=FAM129C PE=4 SV=1 - [M0QX95_HUMAN]	Niban-like protein 2 OS	0.0498	6	3	3	4	562	63.1	0	0	5389000	0	0	0	4598000	0	0	0	0	0			2				2								2				2								0.0356
F8WA11	CLASP1	CLIP-associating protein 1 OS=Homo sapiens GN=CLASP1 PE=1 SV=2 - [F8WA11_HUMAN]	CLIP-associating protein 1 OS	0.025	4	2	3	4	1478	162.7	0	0	5297000	0	0	0	2302000	0	0	0	0	0			2				2								2				2								0.0169
C9J3L8	SSR1	Translocon-associated protein subunit alpha OS=Homo sapiens GN=SSR1 PE=1 SV=1 - [C9J3L8_HUMAN]	Translocon-associated protein subunit alpha OS	0.1283	5	3	3	4	265	29.6	0	0	11560000	0	0	0	22980000	0	0	0	0	0			2				2								2				2								0.0868
H3BRV9	NUTF2	Nuclear transport factor 2 (Fragment) OS=Homo sapiens GN=NUTF2 PE=1 SV=1 - [H3BRV9_HUMAN]	Nuclear transport factor 2 (Fragment) OS	0.2243	2	2	2	4	107	12.2	0	0	8964000	0	0	0	7348000	0	0	0	0	0			2				2								2				2								0.2243
G3V4F7	SRP54	Signal recognition particle 54 kDa protein OS=Homo sapiens GN=SRP54 PE=1 SV=1 - [G3V4F7_HUMAN]	Signal recognition particle 54 kDa protein OS	0.0409	2	2	2	4	440	48.6	0	0	5020000	0	0	0	4665000	0	0	0	0	0			2				2								2				2								0.0409
H0YJ50	VRK1	Serine/threonine-protein kinase VRK1 (Fragment) OS=Homo sapiens GN=VRK1 PE=1 SV=1 - [H0YJ50_HUMAN]	Serine/threonine-protein kinase VRK1 (Fragment) OS	0.2069	3	4	4	4	232	26.7	0	0	24230000	0	0	0	8230000	0	0	0	0	0			2				2								2				2								0.1078
C9JA28	SSR3	Translocon-associated protein subunit gamma OS=Homo sapiens GN=SSR3 PE=1 SV=1 - [C9JA28_HUMAN]	Translocon-associated protein subunit gamma OS	0.0805	2	1	1	3	174	20.1	8097000	0	0	0	0	0	35350000	7382000	0	0	0	0	1						1	1					1						1	1					0.0805
P62191	PSMC1	26S protease regulatory subunit 4 OS=Homo sapiens GN=PSMC1 PE=1 SV=1 - [PRS4_HUMAN]	26S protease regulatory subunit 4 OS	0.0636	1	2	2	3	440	49.2	0	4260000	0	0	0	0	3102000	0	0	0	0	0		1					2							1					2							0.0341
P56378	MP68	6.8 kDa mitochondrial proteolipid OS=Homo sapiens GN=MP68 PE=1 SV=1 - [68MP_HUMAN]	6.8 kDa mitochondrial proteolipid OS	0.2069	2	1	1	3	58	6.7	0	0	7332000	0	0	0	17750000	0	0	0	0	0			1				1								1				2								0.2069
Q9BPX5	ARPC5L	Actin-related protein 2/3 complex subunit 5-like protein OS=Homo sapiens GN=ARPC5L PE=1 SV=1 - [ARP5L_HUMAN]	Actin-related protein 2/3 complex subunit 5-like protein OS	0.0784	1	1	1	3	153	16.9	0	0	10150000	0	0	0	4690000	0	2853000	0	0	0			1				1		1						1				1		1						0.0784
Q8TD16	BICD2	Protein bicaudal D homolog 2 OS=Homo sapiens GN=BICD2 PE=1 SV=1 - [BICD2_HUMAN]	Protein bicaudal D homolog 2 OS	0.0267	1	2	2	3	824	93.5	0	0	2607000	0	0	0	1934000	0	0	0	0	0			1				2								1				2								0.0121
Q8WY22	BRI3BP	BRI3-binding protein OS=Homo sapiens GN=BRI3BP PE=1 SV=1 - [BRI3B_HUMAN]	BRI3-binding protein OS	0.0757	1	1	1	3	251	27.8	0	0	0	0	0	0	20850000	0	0	0	0	0			1				1								1				2								0.0757
P40259	CD79B	B-cell antigen receptor complex-associated protein beta chain OS=Homo sapiens GN=CD79B PE=1 SV=1 - [CD79B_HUMAN]	B-cell antigen receptor complex-associated protein beta chain OS	0.0917	1	2	2	3	229	26	0	0	4148000	0	0	0	10030000	0	0	0	0	0			1				2								1				2								0.048
Q9BXW7	CECR5	Cat eye syndrome critical region protein 5 OS=Homo sapiens GN=CECR5 PE=1 SV=1 - [CECR5_HUMAN]	Cat eye syndrome critical region protein 5 OS	0.052	1	2	2	3	423	46.3	0	0	6659000	0	0	0	5831000	0	4859000	0	0	0			1				1		1						1				1		1						0.0307
Q8WWI5	SLC44A1	Choline transporter-like protein 1 OS=Homo sapiens GN=SLC44A1 PE=1 SV=1 - [CTL1_HUMAN]	Choline transporter-like protein 1 OS	0.0594	1	3	3	3	657	73.3	0	0	6369000	0	0	0	6096000	0	0	0	0	0			1				2								1				2								0.0213
P14406	COX7A2	Cytochrome c oxidase subunit 7A2, mitochondrial OS=Homo sapiens GN=COX7A2 PE=1 SV=1 - [CX7A2_HUMAN]	Cytochrome c oxidase subunit 7A2, mitochondrial OS	0.2771	5	2	2	3	83	9.4	0	0	10130000	0	0	0	46520000	0	0	0	0	0			1				2								1				2								0.1205
Q96HY6	DDRGK1	DDRGK domain-containing protein 1 OS=Homo sapiens GN=DDRGK1 PE=1 SV=2 - [DDRGK_HUMAN]	DDRGK domain-containing protein 1 OS	0.086	1	2	2	3	314	35.6	0	0	1992000	0	0	0	11790000	0	0	0	0	0			1				2								1				2								0.0446
Q9Y295	DRG1	Developmentally-regulated GTP-binding protein 1 OS=Homo sapiens GN=DRG1 PE=1 SV=1 - [DRG1_HUMAN]	Developmentally-regulated GTP-binding protein 1 OS	0.1144	1	3	3	3	367	40.5	0	0	0	0	0	0	4854000	0	0	0	0	0			1				2								1				2								0.0327
P07305	H1F0	Histone H1.0 OS=Homo sapiens GN=H1F0 PE=1 SV=3 - [H10_HUMAN]	Histone H1.0 OS	0.1082	1	2	2	3	194	20.9	0	0	10950000	0	0	0	6153000	0	0	0	0	0			1				2								1				2								0.067
Q8TCT9	HM13	Minor histocompatibility antigen H13 OS=Homo sapiens GN=HM13 PE=1 SV=1 - [HM13_HUMAN]	Minor histocompatibility antigen H13 OS	0.0955	2	3	3	3	377	41.5	0	0	12100000	0	0	0	14980000	0	0	0	0	0			1				2								1				2								0.0318
P01703	1	Ig lambda chain V-I region NEWM OS=Homo sapiens PE=1 SV=1 - [LV105_HUMAN]	Ig lambda chain V-I region NEWM OS	0.165	1	1	1	3	103	10.9	0	0	23110000	0	0	0	0	12020000	27830000	0	0	0			1					1	1						1					1	1						0.165
Q13724	MOGS	Mannosyl-oligosaccharide glucosidase OS=Homo sapiens GN=MOGS PE=1 SV=5 - [MOGS_HUMAN]	Mannosyl-oligosaccharide glucosidase OS	0.0538	2	3	3	3	837	91.9	0	0	3620000	0	0	0	4318000	0	0	0	0	0			1				2								1				2								0.0143
P16435	POR	NADPH--cytochrome P450 reductase OS=Homo sapiens GN=POR PE=1 SV=2 - [NCPR_HUMAN]	NADPH--cytochrome P450 reductase OS	0.0591	4	3	3	3	677	76.6	0	0	2685000	0	0	0	7989000	0	0	0	0	0			1				2								1				2								0.0118
P19404	NDUFV2	NADH dehydrogenase [ubiquinone] flavoprotein 2, mitochondrial OS=Homo sapiens GN=NDUFV2 PE=1 SV=2 - [NDUV2_HUMAN]	NADH dehydrogenase [ubiquinone] flavoprotein 2, mitochondrial OS	0.0522	2	1	1	3	249	27.4	0	0	6177000	0	0	0	11880000	2936000	0	0	0	0			1				1	1							1				1	1							0.0522
Q8NFH4	NUP37	Nucleoporin Nup37 OS=Homo sapiens GN=NUP37 PE=1 SV=1 - [NUP37_HUMAN]	Nucleoporin Nup37 OS	0.0951	1	2	2	3	326	36.7	0	0	3354000	0	0	0	2239000	0	0	0	0	0			1				2								1				2								0.0491
Q9BYD6	MRPL1	39S ribosomal protein L1, mitochondrial OS=Homo sapiens GN=MRPL1 PE=1 SV=2 - [RM01_HUMAN]	39S ribosomal protein L1, mitochondrial OS	0.0615	3	2	2	3	325	36.9	0	0	2467000	0	0	0	4278000	0	0	0	0	0			1				2								1				2								0.0308
Q9BVC6	TMEM109	Transmembrane protein 109 OS=Homo sapiens GN=TMEM109 PE=1 SV=1 - [TM109_HUMAN]	Transmembrane protein 109 OS	0.0494	1	1	1	3	243	26.2	0	0	12380000	0	0	0	22120000	0	0	0	0	0			1				1								1				2								0.0494
Q7Z7H5	TMED4	Transmembrane emp24 domain-containing protein 4 OS=Homo sapiens GN=TMED4 PE=1 SV=1 - [TMED4_HUMAN]	Transmembrane emp24 domain-containing protein 4 OS	0.0881	1	1	2	3	227	25.9	0	0	20530000	0	0	0	13590000	0	0	0	0	0			1				2								1				2								0.0485
C9JZN1	GNB2	Guanine nucleotide-binding protein G(I)/G(S)/G(T) subunit beta-2 (Fragment) OS=Homo sapiens GN=GNB2 PE=1 SV=1 - [C9JZN1_HUMAN]	Guanine nucleotide-binding protein G(I)/G(S)/G(T) subunit beta-2 (Fragment) OS	0.2039	7	1	2	3	152	17	0	0	14800000	0	0	0	9262000	0	13510000	0	0	0			1				1		1						1				1		1						0.1316
K7EJB9	CALR	Calreticulin (Fragment) OS=Homo sapiens GN=CALR PE=1 SV=1 - [K7EJB9_HUMAN]	Calreticulin (Fragment) OS	0.0486	2	1	1	3	247	28.4	0	0	10950000	0	0	0	18760000	0	5241000	0	0	0			1				1		1						1				1		1						0.0486
G3V2G6	RDH11	Retinol dehydrogenase 11 (Fragment) OS=Homo sapiens GN=RDH11 PE=1 SV=1 - [G3V2G6_HUMAN]	Retinol dehydrogenase 11 (Fragment) OS	0.1404	6	2	2	3	178	19.9	0	0	3361000	0	0	0	6064000	0	0	0	0	0			1				2								1				2								0.073
D6RIZ4	MFSD10	Major facilitator superfamily domain-containing protein 10 OS=Homo sapiens GN=MFSD10 PE=4 SV=1 - [D6RIZ4_HUMAN]	Major facilitator superfamily domain-containing protein 10 OS	0.0365	4	1	1	3	356	38.2	0	0	3447000	0	0	0	3773000	0	1033000	0	0	0			1				1		1						1				1		1						0.0365
H3BN59	4	Uncharacterized protein (Fragment) OS=Homo sapiens PE=4 SV=1 - [H3BN59_HUMAN]	Uncharacterized protein (Fragment) OS	0.1418	9	2	2	3	261	29	0	0	8681000	0	0	0	5188000	0	0	0	0	0			1				2								1				2								0.0575
A6NLM8	SSR4	Translocon-associated protein subunit delta OS=Homo sapiens GN=SSR4 PE=1 SV=1 - [A6NLM8_HUMAN]	Translocon-associated protein subunit delta OS	0.2027	2	2	2	3	148	16.2	0	0	3806000	0	0	0	18700000	0	0	0	0	0			1				2								1				2								0.1284
H0YDP7	MRPL49	39S ribosomal protein L49, mitochondrial (Fragment) OS=Homo sapiens GN=MRPL49 PE=1 SV=1 - [H0YDP7_HUMAN]	39S ribosomal protein L49, mitochondrial (Fragment) OS	0.2047	2	2	2	3	127	14.7	0	0	3668000	0	0	0	4859000	0	0	0	0	0			1				2								1				2								0.0945
R4GN43	NDUFA6	NADH dehydrogenase [ubiquinone] 1 alpha subcomplex subunit 6 OS=Homo sapiens GN=NDUFA6 PE=1 SV=1 - [R4GN43_HUMAN]	NADH dehydrogenase [ubiquinone] 1 alpha subcomplex subunit 6 OS	0.2535	2	2	2	3	71	8.5	0	0	6506000	0	0	0	6803000	0	0	0	0	0			1				2								1				2								0.1408
A0A087X0Y7	CD72	B-cell differentiation antigen CD72 OS=Homo sapiens GN=CD72 PE=4 SV=1 - [A0A087X0Y7_HUMAN]	B-cell differentiation antigen CD72 OS	0.0808	2	2	2	3	359	40.1	0	0	0	0	0	0	11150000	0	0	0	0	0			1				2								1				2								0.039
B4E3S0	CORO1C	Coronin OS=Homo sapiens GN=CORO1C PE=1 SV=1 - [B4E3S0_HUMAN]	Coronin OS	0.0759	2	2	2	3	369	41.6	0	0	0	0	2312000	0	8761000	0	0	0	0	0					1		2										1		2
Q9NRG9	AAAS	Aladin OS=Homo sapiens GN=AAAS PE=1 SV=1 - [AAAS_HUMAN]	Aladin OS	0.0513	3	2	2	2	546	59.5	0	0	0	0	0	0	3392000	0	0	0	0	0							2												2
P33897	ABCD1	ATP-binding cassette sub-family D member 1 OS=Homo sapiens GN=ABCD1 PE=1 SV=2 - [ABCD1_HUMAN]	ATP-binding cassette sub-family D member 1 OS	0.0403	2	2	2	2	745	82.9	0	0	0	0	0	0	6884000	0	0	0	0	0							2												2
P49748	ACADVL	Very long-chain specific acyl-CoA dehydrogenase, mitochondrial OS=Homo sapiens GN=ACADVL PE=1 SV=1 - [ACADV_HUMAN]	Very long-chain specific acyl-CoA dehydrogenase, mitochondrial OS	0.0382	1	2	2	2	655	70.3	0	0	0	0	0	0	3840000	0	0	0	0	0							2												2
Q96BM9	ARL8A	ADP-ribosylation factor-like protein 8A OS=Homo sapiens GN=ARL8A PE=1 SV=1 - [ARL8A_HUMAN]	ADP-ribosylation factor-like protein 8A OS	0.1344	2	1	2	2	186	21.4	0	0	0	0	0	0	4589000	0	0	0	0	0							1		1										1		1
Q9NVJ2	ARL8B	ADP-ribosylation factor-like protein 8B OS=Homo sapiens GN=ARL8B PE=1 SV=1 - [ARL8B_HUMAN]	ADP-ribosylation factor-like protein 8B OS	0.1237	1	1	2	2	186	21.5	0	0	0	0	0	0	0	0	0	0	0	0							1		1										1		1
P23634	ATP2B4	Plasma membrane calcium-transporting ATPase 4 OS=Homo sapiens GN=ATP2B4 PE=1 SV=2 - [AT2B4_HUMAN]	Plasma membrane calcium-transporting ATPase 4 OS	0.0282	6	2	2	2	1241	137.8	0	0	0	0	0	0	3795000	0	0	0	0	0							2												2
P00846	MT-ATP6	ATP synthase subunit a OS=Homo sapiens GN=MT-ATP6 PE=1 SV=1 - [ATP6_HUMAN]	ATP synthase subunit a OS	0.0442	1	1	1	2	226	24.8	0	0	0	0	0	0	64260000	19290000	0	0	0	0							1	1											1	1
Q9BXK5	BCL2L13	Bcl-2-like protein 13 OS=Homo sapiens GN=BCL2L13 PE=1 SV=1 - [B2L13_HUMAN]	Bcl-2-like protein 13 OS	0.0474	3	2	2	2	485	52.7	0	0	0	0	0	0	2717000	0	0	0	0	0							2												2
Q07812	BAX	Apoptosis regulator BAX OS=Homo sapiens GN=BAX PE=1 SV=1 - [BAX_HUMAN]	Apoptosis regulator BAX OS	0.1354	1	2	2	2	192	21.2	0	0	0	0	0	0	5504000	0	0	0	0	0							2												2
Q8WWC4	C2orf47	Uncharacterized protein C2orf47, mitochondrial OS=Homo sapiens GN=C2orf47 PE=1 SV=1 - [CB047_HUMAN]	Uncharacterized protein C2orf47, mitochondrial OS	0.0859	1	2	2	2	291	32.5	0	0	0	0	0	0	7167000	0	0	0	0	0							2												2
Q99467	CD180	CD180 antigen OS=Homo sapiens GN=CD180 PE=1 SV=2 - [CD180_HUMAN]	CD180 antigen OS	0.0424	1	2	2	2	661	74.1	0	0	0	0	0	0	11590000	0	0	0	0	0							2												2
O96005	CLPTM1	Cleft lip and palate transmembrane protein 1 OS=Homo sapiens GN=CLPTM1 PE=1 SV=1 - [CLPT1_HUMAN]	Cleft lip and palate transmembrane protein 1 OS	0.0359	3	2	2	2	669	76	0	0	0	0	0	0	7367000	0	0	0	0	0							2												2
Q9P219	CCDC88C	Protein Daple OS=Homo sapiens GN=CCDC88C PE=1 SV=3 - [DAPLE_HUMAN]	Protein Daple OS	0.0138	1	2	2	2	2028	228.1	0	0	0	0	0	0	4746000	0	0	0	0	0							2												2
O75844	ZMPSTE24	CAAX prenyl protease 1 homolog OS=Homo sapiens GN=ZMPSTE24 PE=1 SV=2 - [FACE1_HUMAN]	CAAX prenyl protease 1 homolog OS	0.0505	1	2	2	2	475	54.8	0	0	0	0	0	0	4515000	0	0	0	0	0							2												2
O60427	FADS1	Fatty acid desaturase 1 OS=Homo sapiens GN=FADS1 PE=1 SV=3 - [FADS1_HUMAN]	Fatty acid desaturase 1 OS	0.0405	4	2	2	2	444	51.9	0	0	0	0	0	0	3759000	0	0	0	0	0							2												2
Q14318	FKBP8	Peptidyl-prolyl cis-trans isomerase FKBP8 OS=Homo sapiens GN=FKBP8 PE=1 SV=2 - [FKBP8_HUMAN]	Peptidyl-prolyl cis-trans isomerase FKBP8 OS	0.0777	3	2	2	2	412	44.5	0	0	0	0	0	0	9780000	0	0	0	0	0							2												2
O95466	FMNL1	Formin-like protein 1 OS=Homo sapiens GN=FMNL1 PE=1 SV=3 - [FMNL_HUMAN]	Formin-like protein 1 OS	0.0291	3	2	2	2	1100	121.8	0	0	0	0	0	0	2458000	0	0	0	0	0							2												2
Q96CU9	FOXRED1	FAD-dependent oxidoreductase domain-containing protein 1 OS=Homo sapiens GN=FOXRED1 PE=1 SV=2 - [FXRD1_HUMAN]	FAD-dependent oxidoreductase domain-containing protein 1 OS	0.0576	1	2	2	2	486	53.8	0	0	0	0	0	0	4388000	0	0	0	0	0							2												2
Q8TAE8	GADD45GIP1	Growth arrest and DNA damage-inducible proteins-interacting protein 1 OS=Homo sapiens GN=GADD45GIP1 PE=1 SV=1 - [G45IP_HUMAN]	Growth arrest and DNA damage-inducible proteins-interacting protein 1 OS	0.1216	1	2	2	2	222	25.4	0	0	0	0	0	0	4691000	0	0	0	0	0							2												2
Q10471	GALNT2	Polypeptide N-acetylgalactosaminyltransferase 2 OS=Homo sapiens GN=GALNT2 PE=1 SV=1 - [GALT2_HUMAN]	Polypeptide N-acetylgalactosaminyltransferase 2 OS	0.0385	1	2	2	2	571	64.7	0	0	0	0	0	0	4698000	0	0	0	0	0							2												2
Q92947	GCDH	Glutaryl-CoA dehydrogenase, mitochondrial OS=Homo sapiens GN=GCDH PE=1 SV=1 - [GCDH_HUMAN]	Glutaryl-CoA dehydrogenase, mitochondrial OS	0.0616	4	2	2	2	438	48.1	0	0	0	0	0	0	6771000	0	0	0	0	0							2												2
P04062	GBA	Glucosylceramidase OS=Homo sapiens GN=GBA PE=1 SV=3 - [GLCM_HUMAN]	Glucosylceramidase OS	0.0224	1	1	1	2	536	59.7	0	0	0	0	0	0	44040000	0	0	0	0	0							1												2
Q6YN16	HSDL2	Hydroxysteroid dehydrogenase-like protein 2 OS=Homo sapiens GN=HSDL2 PE=1 SV=1 - [HSDL2_HUMAN]	Hydroxysteroid dehydrogenase-like protein 2 OS	0.0526	1	2	2	2	418	45.4	0	0	0	0	0	0	3927000	3077000	0	0	0	0							1	1											1	1
O15229	KMO	Kynurenine 3-monooxygenase OS=Homo sapiens GN=KMO PE=1 SV=2 - [KMO_HUMAN]	Kynurenine 3-monooxygenase OS	0.0432	1	2	2	2	486	55.8	0	0	0	0	0	0	4052000	0	0	0	0	0							2												2
Q86UP2	KTN1	Kinectin OS=Homo sapiens GN=KTN1 PE=1 SV=1 - [KTN1_HUMAN]	Kinectin OS	0.0184	1	2	2	2	1357	156.2	0	0	0	0	0	0	4786000	0	0	0	0	0							2												2
Q8NC56	LEMD2	LEM domain-containing protein 2 OS=Homo sapiens GN=LEMD2 PE=1 SV=1 - [LEMD2_HUMAN]	LEM domain-containing protein 2 OS	0.0537	3	2	2	2	503	56.9	0	0	0	0	0	0	4635000	0	0	0	0	0							2												2
Q7Z434	MAVS	Mitochondrial antiviral-signaling protein OS=Homo sapiens GN=MAVS PE=1 SV=2 - [MAVS_HUMAN]	Mitochondrial antiviral-signaling protein OS	0.0685	1	2	2	2	540	56.5	0	0	0	0	0	0	10190000	0	0	0	0	0							2												2
O43676	NDUFB3	NADH dehydrogenase [ubiquinone] 1 beta subcomplex subunit 3 OS=Homo sapiens GN=NDUFB3 PE=1 SV=3 - [NDUB3_HUMAN]	NADH dehydrogenase [ubiquinone] 1 beta subcomplex subunit 3 OS	0.2143	2	2	2	2	98	11.4	0	0	0	0	0	0	11530000	0	0	0	0	0							2												2
Q9NX14	NDUFB11	NADH dehydrogenase [ubiquinone] 1 beta subcomplex subunit 11, mitochondrial OS=Homo sapiens GN=NDUFB11 PE=1 SV=1 - [NDUBB_HUMAN]	NADH dehydrogenase [ubiquinone] 1 beta subcomplex subunit 11, mitochondrial OS	0.2222	1	2	2	2	153	17.3	0	0	0	0	0	0	15010000	0	0	0	0	0							2												2
Q9UFN0	NIPSNAP3A	Protein NipSnap homolog 3A OS=Homo sapiens GN=NIPSNAP3A PE=1 SV=2 - [NPS3A_HUMAN]	Protein NipSnap homolog 3A OS	0.0931	2	2	2	2	247	28.4	0	0	0	0	0	0	6154000	0	0	0	0	0							2												2
P03915	MT-ND5	NADH-ubiquinone oxidoreductase chain 5 OS=Homo sapiens GN=MT-ND5 PE=1 SV=2 - [NU5M_HUMAN]	NADH-ubiquinone oxidoreductase chain 5 OS	0.0431	1	2	2	2	603	67	0	0	0	0	0	0	3470000	0	0	0	0	0							2												2
Q8NFH5	NUP35	Nucleoporin NUP53 OS=Homo sapiens GN=NUP35 PE=1 SV=1 - [NUP53_HUMAN]	Nucleoporin NUP53 OS	0.092	5	2	2	2	326	34.8	0	0	0	0	0	0	17760000	0	0	0	0	0							2												2
Q02218	OGDH	2-oxoglutarate dehydrogenase, mitochondrial OS=Homo sapiens GN=OGDH PE=1 SV=3 - [ODO1_HUMAN]	2-oxoglutarate dehydrogenase, mitochondrial OS	0.0156	6	2	2	2	1023	115.9	0	0	0	0	0	0	2927000	0	0	0	0	0							2												2
Q9NVV4	MTPAP	Poly(A) RNA polymerase, mitochondrial OS=Homo sapiens GN=MTPAP PE=1 SV=1 - [PAPD1_HUMAN]	Poly(A) RNA polymerase, mitochondrial OS	0.0515	1	2	2	2	582	66.1	0	0	0	0	0	0	6240000	0	0	0	0	0							2												2
O75381	PEX14	Peroxisomal membrane protein PEX14 OS=Homo sapiens GN=PEX14 PE=1 SV=1 - [PEX14_HUMAN]	Peroxisomal membrane protein PEX14 OS	0.0557	1	2	2	2	377	41.2	0	0	0	0	0	0	7674000	0	0	0	0	0							2												2
Q9Y5Y5	PEX16	Peroxisomal membrane protein PEX16 OS=Homo sapiens GN=PEX16 PE=1 SV=2 - [PEX16_HUMAN]	Peroxisomal membrane protein PEX16 OS	0.119	4	1	2	2	336	38.6	0	0	0	0	0	0	17230000	0	0	0	0	0							2												2
Q5JRX3	PITRM1	Presequence protease, mitochondrial OS=Homo sapiens GN=PITRM1 PE=1 SV=3 - [PREP_HUMAN]	Presequence protease, mitochondrial OS	0.0251	2	2	2	2	1037	117.3	0	0	0	0	0	0	2679000	0	0	0	0	0							2												2
Q96EY7	PTCD3	Pentatricopeptide repeat domain-containing protein 3, mitochondrial OS=Homo sapiens GN=PTCD3 PE=1 SV=3 - [PTCD3_HUMAN]	Pentatricopeptide repeat domain-containing protein 3, mitochondrial OS	0.0218	1	1	1	2	689	78.5	0	0	0	0	0	0	4700000	0	1541000	0	0	0							1		1										1		1
O96011	PEX11B	Peroxisomal membrane protein 11B OS=Homo sapiens GN=PEX11B PE=1 SV=1 - [PX11B_HUMAN]	Peroxisomal membrane protein 11B OS	0.0888	2	2	2	2	259	28.4	0	0	0	0	0	0	11490000	0	0	0	0	0							2												2
O14949	UQCRQ	Cytochrome b-c1 complex subunit 8 OS=Homo sapiens GN=UQCRQ PE=1 SV=4 - [QCR8_HUMAN]	Cytochrome b-c1 complex subunit 8 OS	0.1585	1	1	1	2	82	9.9	0	0	0	0	0	0	18910000	0	0	0	0	0							1												2
Q68EM7	ARHGAP17	Rho GTPase-activating protein 17 OS=Homo sapiens GN=ARHGAP17 PE=1 SV=1 - [RHG17_HUMAN]	Rho GTPase-activating protein 17 OS	0.0318	4	2	2	2	881	95.4	0	0	0	0	0	0	2219000	0	0	0	0	0							2												2
P82675	MRPS5	28S ribosomal protein S5, mitochondrial OS=Homo sapiens GN=MRPS5 PE=1 SV=2 - [RT05_HUMAN]	28S ribosomal protein S5, mitochondrial OS	0.0674	1	2	2	2	430	48	0	0	0	0	0	0	4801000	0	0	0	0	0							2												2
Q9NTJ5	SACM1L	Phosphatidylinositide phosphatase SAC1 OS=Homo sapiens GN=SACM1L PE=1 SV=2 - [SAC1_HUMAN]	Phosphatidylinositide phosphatase SAC1 OS	0.0341	4	2	2	2	587	66.9	0	0	0	0	0	0	4925000	0	0	0	0	0							2												2
Q9Y3P8	SIT1	Signaling threshold-regulating transmembrane adapter 1 OS=Homo sapiens GN=SIT1 PE=1 SV=1 - [SIT1_HUMAN]	Signaling threshold-regulating transmembrane adapter 1 OS	0.2041	2	2	2	2	196	21.1	0	0	0	0	0	0	10350000	0	0	0	0	0							2												2
P61009	SPCS3	Signal peptidase complex subunit 3 OS=Homo sapiens GN=SPCS3 PE=1 SV=1 - [SPCS3_HUMAN]	Signal peptidase complex subunit 3 OS	0.1278	1	2	2	2	180	20.3	0	0	0	0	0	0	15330000	0	0	0	0	0							2												2
A2VDJ0	KIAA0922	Transmembrane protein 131-like OS=Homo sapiens GN=KIAA0922 PE=1 SV=2 - [T131L_HUMAN]	Transmembrane protein 131-like OS	0.0155	2	2	2	2	1609	179.2	0	0	0	0	0	0	2323000	0	0	0	0	0							2												2
Q03519	TAP2	Antigen peptide transporter 2 OS=Homo sapiens GN=TAP2 PE=1 SV=1 - [TAP2_HUMAN]	Antigen peptide transporter 2 OS	0.0306	3	2	2	2	686	75.6	0	0	0	0	0	0	3359000	0	0	0	0	0							2												2
Q9Y5J9	TIMM8B	Mitochondrial import inner membrane translocase subunit Tim8 B OS=Homo sapiens GN=TIMM8B PE=1 SV=1 - [TIM8B_HUMAN]	Mitochondrial import inner membrane translocase subunit Tim8 B OS	0.1325	2	1	1	2	83	9.3	0	0	0	0	0	0	13020000	0	0	0	0	0							1												2
Q92544	TM9SF4	Transmembrane 9 superfamily member 4 OS=Homo sapiens GN=TM9SF4 PE=1 SV=2 - [TM9S4_HUMAN]	Transmembrane 9 superfamily member 4 OS	0.0514	1	2	2	2	642	74.5	0	0	0	0	0	0	8526000	0	0	0	0	0							2												2
Q13445	TMED1	Transmembrane emp24 domain-containing protein 1 OS=Homo sapiens GN=TMED1 PE=1 SV=1 - [TMED1_HUMAN]	Transmembrane emp24 domain-containing protein 1 OS	0.1322	1	2	2	2	227	25.2	0	0	0	0	0	0	5234000	0	0	0	0	0							2												2
Q12974	PTP4A2	Protein tyrosine phosphatase type IVA 2 OS=Homo sapiens GN=PTP4A2 PE=1 SV=1 - [TP4A2_HUMAN]	Protein tyrosine phosphatase type IVA 2 OS	0.2275	2	2	2	2	167	19.1	0	0	0	0	0	0	3041000	0	0	0	0	0							2												2
O15533	TAPBP	Tapasin OS=Homo sapiens GN=TAPBP PE=1 SV=1 - [TPSN_HUMAN]	Tapasin OS	0.0513	4	2	2	2	448	47.6	0	0	0	0	0	0	3263000	0	0	0	0	0							2												2
O94874	UFL1	E3 UFM1-protein ligase 1 OS=Homo sapiens GN=UFL1 PE=1 SV=2 - [UFL1_HUMAN]	E3 UFM1-protein ligase 1 OS	0.039	1	2	2	2	794	89.5	0	0	0	0	0	0	3283000	0	0	0	0	0							2												2
G3XAN4	TRAM1	Translocating chain-associated membrane protein 1 OS=Homo sapiens GN=TRAM1 PE=1 SV=1 - [G3XAN4_HUMAN]	Translocating chain-associated membrane protein 1 OS	0.0868	2	2	2	2	288	33.4	0	0	0	0	0	0	8596000	0	0	0	0	0							2												2
M0QWZ7	SARS2	Serine--tRNA ligase, mitochondrial OS=Homo sapiens GN=SARS2 PE=1 SV=1 - [M0QWZ7_HUMAN]	Serine--tRNA ligase, mitochondrial OS	0.0579	7	2	2	2	518	58.1	0	0	0	0	0	0	2452000	0	0	0	0	0							2												2
C9JQ41	CCDC58	Coiled-coil domain-containing protein 58 OS=Homo sapiens GN=CCDC58 PE=1 SV=1 - [C9JQ41_HUMAN]	Coiled-coil domain-containing protein 58 OS	0.1	3	1	1	2	130	15.3	0	0	0	0	0	0	6730000	0	0	0	0	0							1												2
C9JIM8	SLC2A1	Solute carrier family 2, facilitated glucose transporter member 1 (Fragment) OS=Homo sapiens GN=SLC2A1 PE=1 SV=3 - [C9JIM8_HUMAN]	Solute carrier family 2, facilitated glucose transporter member 1 (Fragment) OS	0.084	2	2	2	2	250	27.3	0	0	0	0	0	0	3778000	0	0	0	0	0							2												2
V9GZ61	DAP3	28S ribosomal protein S29, mitochondrial (Fragment) OS=Homo sapiens GN=DAP3 PE=1 SV=1 - [V9GZ61_HUMAN]	28S ribosomal protein S29, mitochondrial (Fragment) OS	0.283	9	2	2	2	106	12.2	0	0	0	0	0	0	7230000	0	0	0	0	0							2												2
E7EQ72	TMED2	Transmembrane emp24 domain-containing protein 2 (Fragment) OS=Homo sapiens GN=TMED2 PE=1 SV=2 - [E7EQ72_HUMAN]	Transmembrane emp24 domain-containing protein 2 (Fragment) OS	0.1265	3	2	2	2	166	18.5	0	0	0	0	0	0	9658000	0	0	0	0	0							2												2
F8W7Q4	FAM162A	Protein FAM162A OS=Homo sapiens GN=FAM162A PE=1 SV=1 - [F8W7Q4_HUMAN]	Protein FAM162A OS	0.125	3	2	2	2	144	16.5	0	0	0	0	0	0	15170000	0	0	0	0	0							2												2
E9PH64	NDUFB9	NADH dehydrogenase [ubiquinone] 1 beta subcomplex subunit 9 OS=Homo sapiens GN=NDUFB9 PE=1 SV=1 - [E9PH64_HUMAN]	NADH dehydrogenase [ubiquinone] 1 beta subcomplex subunit 9 OS	0.1667	4	2	2	2	168	20.4	0	0	0	0	0	0	13000000	0	0	0	0	0							2												2
G3V4K2	KRAS	GTPase KRas OS=Homo sapiens GN=KRAS PE=4 SV=1 - [G3V4K2_HUMAN]	GTPase KRas OS	0.2558	5	1	1	2	43	4.7	0	0	0	0	0	0	4910000	1409000	0	0	0	0							1	1											1	1
E9PP16	PPFIBP2	Liprin-beta-2 OS=Homo sapiens GN=PPFIBP2 PE=1 SV=1 - [E9PP16_HUMAN]	Liprin-beta-2 OS	0.0362	5	2	2	2	718	81.3	0	0	0	0	0	0	4928000	0	0	0	0	0							2												2
E7EMS6	COMT	Catechol O-methyltransferase (Fragment) OS=Homo sapiens GN=COMT PE=1 SV=1 - [E7EMS6_HUMAN]	Catechol O-methyltransferase (Fragment) OS	0.139	4	2	2	2	223	24.8	0	0	0	0	0	0	6011000	0	0	0	0	0							2												2
F6X3N5	GNB1	Guanine nucleotide-binding protein G(I)/G(S)/G(T) subunit beta-1 (Fragment) OS=Homo sapiens GN=GNB1 PE=1 SV=1 - [F6X3N5_HUMAN]	Guanine nucleotide-binding protein G(I)/G(S)/G(T) subunit beta-1 (Fragment) OS	0.1472	7	1	2	2	163	18.3	0	0	0	0	0	0	6010000	0	13510000	0	0	0							1		1										1		1
F8VY02	ERP29	Endoplasmic reticulum resident protein 29 OS=Homo sapiens GN=ERP29 PE=1 SV=1 - [F8VY02_HUMAN]	Endoplasmic reticulum resident protein 29 OS	0.1563	2	2	2	2	160	18.1	0	0	0	0	0	0	3287000	0	0	0	0	0							2												2
E9PF19	TBL2	Transducin beta-like protein 2 OS=Homo sapiens GN=TBL2 PE=1 SV=1 - [E9PF19_HUMAN]	Transducin beta-like protein 2 OS	0.0584	3	2	2	2	411	45.9	0	0	0	0	0	0	7913000	0	0	0	0	0							2												2
H0YGT2	M6PR	Cation-dependent mannose-6-phosphate receptor (Fragment) OS=Homo sapiens GN=M6PR PE=1 SV=1 - [H0YGT2_HUMAN]	Cation-dependent mannose-6-phosphate receptor (Fragment) OS	0.1148	2	1	1	2	122	13.4	0	0	0	0	0	0	10130000	0	0	0	0	0							1												2
Q5SZ82	RMND1	Required for meiotic nuclear division protein 1 homolog (Fragment) OS=Homo sapiens GN=RMND1 PE=1 SV=1 - [Q5SZ82_HUMAN]	Required for meiotic nuclear division protein 1 homolog (Fragment) OS	0.109	3	2	2	2	211	24	0	0	0	0	0	0	2041000	0	0	0	0	0							2												2
C9JE12	TMUB1	Transmembrane and ubiquitin-like domain-containing protein 1 (Fragment) OS=Homo sapiens GN=TMUB1 PE=1 SV=1 - [C9JE12_HUMAN]	Transmembrane and ubiquitin-like domain-containing protein 1 (Fragment) OS	0.1447	3	2	2	2	152	16.1	0	0	0	0	0	0	4907000	0	0	0	0	0							2												2
M0R208	CLPP	ATP-dependent Clp protease proteolytic subunit OS=Homo sapiens GN=CLPP PE=1 SV=1 - [M0R208_HUMAN]	ATP-dependent Clp protease proteolytic subunit OS	0.1421	3	2	2	2	190	20.6	0	0	0	0	0	0	7311000	0	0	0	0	0							2												2
F5H1C6	FERMT3	Fermitin family homolog 3 (Fragment) OS=Homo sapiens GN=FERMT3 PE=1 SV=1 - [F5H1C6_HUMAN]	Fermitin family homolog 3 (Fragment) OS	0.0734	3	2	2	2	286	33.1	0	0	0	0	0	0	2661000	0	0	0	0	0							2												2
M0R2S2	EPS15L1	Epidermal growth factor receptor substrate 15-like 1 OS=Homo sapiens GN=EPS15L1 PE=4 SV=1 - [M0R2S2_HUMAN]	Epidermal growth factor receptor substrate 15-like 1 OS	0.0492	3	2	2	2	447	49.8	0	0	0	0	0	0	2645000	0	0	0	0	0							2												2
H0Y742	SUN1	SUN domain-containing protein 1 (Fragment) OS=Homo sapiens GN=SUN1 PE=4 SV=1 - [H0Y742_HUMAN]	SUN domain-containing protein 1 (Fragment) OS	0.0451	6	2	2	2	710	79.5	0	0	0	0	0	0	3066000	0	0	0	0	0							2												2
H0Y512	APMAP	Adipocyte plasma membrane-associated protein (Fragment) OS=Homo sapiens GN=APMAP PE=1 SV=1 - [H0Y512_HUMAN]	Adipocyte plasma membrane-associated protein (Fragment) OS	0.0391	2	2	2	2	409	45.4	0	0	0	0	0	0	4459000	0	0	0	0	0							2												2
H0Y6T6	NRM	Nurim (Fragment) OS=Homo sapiens GN=NRM PE=4 SV=1 - [H0Y6T6_HUMAN]	Nurim (Fragment) OS	0.0687	2	2	2	2	262	29.6	0	0	0	0	0	0	5974000	0	0	0	0	0							2												2
X6R433	PTPRC	Receptor-type tyrosine-protein phosphatase C OS=Homo sapiens GN=PTPRC PE=1 SV=1 - [X6R433_HUMAN]	Receptor-type tyrosine-protein phosphatase C OS	0.0192	4	2	2	2	1145	131	0	0	0	0	0	0	3083000	0	0	0	0	0							2												2
A0A075B6Z2	TRAJ56	Protein TRAJ56 (Fragment) OS=Homo sapiens GN=TRAJ56 PE=4 SV=1 - [A0A075B6Z2_HUMAN]	Protein TRAJ56 (Fragment) OS	0.381	1	1	1	2	21	2.2	0	0	0	0	0	0	60050000000	0	0	0	0	0							1												2
F5GY32	PUS1	tRNA pseudouridine synthase (Fragment) OS=Homo sapiens GN=PUS1 PE=1 SV=2 - [F5GY32_HUMAN]	tRNA pseudouridine synthase (Fragment) OS	0.1438	8	2	2	2	153	16.8	0	0	0	0	0	0	2994000	0	0	0	0	0							2												2
A0A087WXC5	NDUFA10	NADH dehydrogenase [ubiquinone] 1 alpha subcomplex subunit 10, mitochondrial OS=Homo sapiens GN=NDUFA10 PE=1 SV=1 - [A0A087WXC5_HUMAN]	NADH dehydrogenase [ubiquinone] 1 alpha subcomplex subunit 10, mitochondrial OS	0.1014	5	2	2	2	355	40.8	0	0	0	0	0	0	12670000	0	0	0	0	0							2												2
A0A087WVI0	COG1	Conserved oligomeric Golgi complex subunit 1 OS=Homo sapiens GN=COG1 PE=4 SV=1 - [A0A087WVI0_HUMAN]	Conserved oligomeric Golgi complex subunit 1 OS	0.0223	3	2	2	2	940	104.7	0	0	0	0	0	0	2120000	0	0	0	0	0							2												2
P80723	BASP1	Brain acid soluble protein 1 OS=Homo sapiens GN=BASP1 PE=1 SV=2 - [BASP1_HUMAN]	Brain acid soluble protein 1 OS	0.1278	1	1	1	2	227	22.7	0	0	0	0	0	0	0	0	0	2532000	0	0										1												2
Q13185	CBX3	Chromobox protein homolog 3 OS=Homo sapiens GN=CBX3 PE=1 SV=4 - [CBX3_HUMAN]	Chromobox protein homolog 3 OS	0.377	8	5	6	46	183	20.8	21120000	16520000	65250000	3633000	9793000	6103000	22640000	0	0	1732000	0	0	2	3	4	6	4	4	1			2			2	4	6	13	11	7	1			2			0.1639	0.235	0.3005
A0A087WUK2	HNRNPDL	Heterogeneous nuclear ribonucleoprotein D-like OS=Homo sapiens GN=HNRNPDL PE=1 SV=1 - [A0A087WUK2_HUMAN]	Heterogeneous nuclear ribonucleoprotein D-like OS	0.281	2	9	11	44	363	40	32850000	20510000	177500000	4817000	11520000	7427000	21470000	0	0	0	0	0	3	1	10	4	5	5	3						3	1	12	8	10	7	3						0.1157	0.0441	0.2479
O94906	PRPF6	Pre-mRNA-processing factor 6 OS=Homo sapiens GN=PRPF6 PE=1 SV=1 - [PRP6_HUMAN]	Pre-mRNA-processing factor 6 OS	0.1775	1	15	15	32	941	106.9	9793000	8670000	41030000	0	3402000	2289000	4860000	0	3126000	0	0	0	4	7	12	1	2	1	2		1				4	7	14	1	2	1	2		1				0.0468	0.0733	0.1498
P11802	CDK4	Cyclin-dependent kinase 4 OS=Homo sapiens GN=CDK4 PE=1 SV=2 - [CDK4_HUMAN]	Cyclin-dependent kinase 4 OS	0.3333	49	7	8	25	303	33.7	27530000	32330000	42470000	2113000	5566000	2797000	24040000	0	0	0	0	0	4	5	4	1	1	1	1						6	7	6	1	1	1	3						0.1485	0.1881	0.1617
P05198	EIF2S1	Eukaryotic translation initiation factor 2 subunit 1 OS=Homo sapiens GN=EIF2S1 PE=1 SV=3 - [IF2A_HUMAN]	Eukaryotic translation initiation factor 2 subunit 1 OS	0.3365	3	8	8	19	315	36.1	6810000	7175000	18010000	3099000	6256000	4137000	8933000	0	4458000	0	0	0	1	2	6	2	2	2	2		1				1	2	6	3	2	2	2		1				0.0254	0.073	0.1968
Q6ZMU5	TRIM72	Tripartite motif-containing protein 72 OS=Homo sapiens GN=TRIM72 PE=1 SV=2 - [TRI72_HUMAN]	Tripartite motif-containing protein 72 OS	0.0964	1	3	3	16	477	52.7	2670000	2286000	8572000	3117000	5583000	2461000	3995000	0	0	1923000	0	0	1	1	1	3	2	1	1			2			1	1	1	5	4	1	1			2			0.0273	0.0273	0.0273
C9JJ34	RANBP1	Ran-specific GTPase-activating protein (Fragment) OS=Homo sapiens GN=RANBP1 PE=1 SV=1 - [C9JJ34_HUMAN]	Ran-specific GTPase-activating protein (Fragment) OS	0.4172	7	5	5	15	163	18.8	14630000	17090000	57110000	4542000	8424000	4944000	50270000	0	0	2928000	3997000	0	1	1	4	1	1	1	1			1	1		1	1	4	2	2	2	1			1	1		0.0675	0.0675	0.4049
O75821	EIF3G	Eukaryotic translation initiation factor 3 subunit G OS=Homo sapiens GN=EIF3G PE=1 SV=2 - [EIF3G_HUMAN]	Eukaryotic translation initiation factor 3 subunit G OS	0.1813	5	1	4	14	320	35.6	12330000	4847000	19050000	2232000	4391000	2257000	7685000	0	4426000	0	0	0	1	1	3	1	1	1	2		1				1	1	3	2	2	2	2		1				0.0406	0.05	0.1406
P61956	SUMO2	Small ubiquitin-related modifier 2 OS=Homo sapiens GN=SUMO2 PE=1 SV=3 - [SUMO2_HUMAN]	Small ubiquitin-related modifier 2 OS	0.1263	5	1	1	14	95	10.9	34600000	44620000	140600000	7100000	13500000	9889000	25340000	16440000	21320000	0	0	0	1	1	1	1	1	1	1	1	1				1	2	1	3	2	2	1	1	1				0.1263	0.1263	0.1263
Q15637	SF1	Splicing factor 1 OS=Homo sapiens GN=SF1 PE=1 SV=4 - [SF01_HUMAN]	Splicing factor 1 OS	0.1894	3	9	9	32	639	68.3	26250000	32950000	250500000	3052000	3037000	0	8343000	3043000	4676000	0	0	0	3	4	8	1	1		1	1	1				4	5	18	1	1		1	1	1				0.0642	0.1049	0.1674
Q9UHX1	PUF60	Poly(U)-binding-splicing factor PUF60 OS=Homo sapiens GN=PUF60 PE=1 SV=1 - [PUF60_HUMAN]	Poly(U)-binding-splicing factor PUF60 OS	0.2934	4	2	11	31	559	59.8	10080000	13950000	79370000	0	8635000	7679000	1285000	0	6959000	0	0	0	5	5	11		1	1	1		2				5	5	14		2	2	1		2				0.1216	0.136	0.2934
O43809	NUDT21	Cleavage and polyadenylation specificity factor subunit 5 OS=Homo sapiens GN=NUDT21 PE=1 SV=1 - [CPSF5_HUMAN]	Cleavage and polyadenylation specificity factor subunit 5 OS	0.6123	3	12	12	42	227	26.2	39170000	33080000	448500000	0	4154000	0	11990000	0	0	0	0	0	5	5	11		1		3						8	6	24		1		3						0.3348	0.2599	0.5551
Q14498	RBM39	RNA-binding protein 39 OS=Homo sapiens GN=RBM39 PE=1 SV=2 - [RBM39_HUMAN]	RNA-binding protein 39 OS	0.2358	7	11	11	32	530	59.3	23210000	16730000	97700000	2489000	0	0	5566000	0	10910000	0	0	0	6	5	9	3			2		1				8	6	12	3			2		1				0.134	0.1264	0.2208
Q13243	SRSF5	Serine/arginine-rich splicing factor 5 OS=Homo sapiens GN=SRSF5 PE=1 SV=1 - [SRSF5_HUMAN]	Serine/arginine-rich splicing factor 5 OS	0.2096	4	4	5	18	272	31.2	27530000	32860000	107300000	0	0	0	13190000	0	0	0	0	0	3	2	3	1			3						4	3	7	1			3						0.1397	0.0588	0.1287
P50750	CDK9	Cyclin-dependent kinase 9 OS=Homo sapiens GN=CDK9 PE=1 SV=3 - [CDK9_HUMAN]	Cyclin-dependent kinase 9 OS	0.0457	39	1	2	12	372	42.8	37390000	38890000	47780000	0	5566000	0	24040000	0	0	0	0	0	1	1	2		1		1						2	2	4		1		3						0.0215	0.0215	0.0457
J3QSD7	CDK12	Cyclin-dependent kinase 12 (Fragment) OS=Homo sapiens GN=CDK12 PE=1 SV=1 - [J3QSD7_HUMAN]	Cyclin-dependent kinase 12 (Fragment) OS	0.0283	40	1	2	12	1201	133.6	37390000	38890000	44880000	0	5566000	0	24040000	0	0	0	0	0	1	1	2		1		1						2	2	4		1		3						0.0067	0.0067	0.0283
Q8NC51	SERBP1	Plasminogen activator inhibitor 1 RNA-binding protein OS=Homo sapiens GN=SERBP1 PE=1 SV=2 - [PAIRB_HUMAN]	Plasminogen activator inhibitor 1 RNA-binding protein OS	0.1593	1	4	4	11	408	44.9	0	0	15470000	8752000	4044000	2871000	0	0	0	1329000	0	1367000			2	2	1	1				1		1			2	2	2	2				2		1			0.0735
F8VR42	CCDC65	Coiled-coil domain-containing protein 65 (Fragment) OS=Homo sapiens GN=CCDC65 PE=4 SV=1 - [F8VR42_HUMAN]	Coiled-coil domain-containing protein 65 (Fragment) OS	0.0268	2	1	1	10	373	44	672700000	610700000	1024000000	10780000	0	0	348000000	787500000	798900000	0	0	0	1	1	1	1			1	1	1				2	2	2	1			1	1	1				0.0268	0.0268	0.0268
Q71UM5	RPS27L	40S ribosomal protein S27-like OS=Homo sapiens GN=RPS27L PE=1 SV=3 - [RS27L_HUMAN]	40S ribosomal protein S27-like OS	0.4048	4	2	4	9	84	9.5	21720000	23010000	57970000	0	3668000	0	46050000	15900000	24130000	0	0	0	1	1	2		2		1	1	1				1	1	2		2		1	1	1				0.1548	0.1548	0.2857
P19105	MYL12A	Myosin regulatory light chain 12A OS=Homo sapiens GN=MYL12A PE=1 SV=2 - [ML12A_HUMAN]	Myosin regulatory light chain 12A OS	0.2807	5	4	4	8	171	19.8	5412000	4764000	11310000	0	4185000	0	16850000	0	0	0	0	0	1	1	2		1		2						1	1	2		1		3						0.0643	0.0643	0.1696
O15042	U2SURP	U2 snRNP-associated SURP motif-containing protein OS=Homo sapiens GN=U2SURP PE=1 SV=2 - [SR140_HUMAN]	U2 snRNP-associated SURP motif-containing protein OS	0.2371	9	18	18	36	1029	118.2	12220000	13240000	79790000	0	0	0	6397000	0	30140000	0	0	0	5	7	16				1		1				5	8	20				1		2				0.0583	0.0739	0.208
P49750	YLPM1	YLP motif-containing protein 1 OS=Homo sapiens GN=YLPM1 PE=1 SV=3 - [YLPM1_HUMAN]	YLP motif-containing protein 1 OS	0.1399	3	6	20	33	1951	219.8	6734000	6409000	67170000	0	0	0	4209000	0	0	0	0	0	4	2	18				3						4	2	24				3						0.0302	0.0149	0.1251
Q1KMD3	HNRNPUL2	Heterogeneous nuclear ribonucleoprotein U-like protein 2 OS=Homo sapiens GN=HNRNPUL2 PE=1 SV=1 - [HNRL2_HUMAN]	Heterogeneous nuclear ribonucleoprotein U-like protein 2 OS	0.2436	2	16	16	28	747	85.1	9944000	7193000	72650000	0	0	0	6806000	0	0	0	0	0	5	4	14				3						5	5	15				3						0.0776	0.0763	0.1995
Q9HAV4	XPO5	Exportin-5 OS=Homo sapiens GN=XPO5 PE=1 SV=1 - [XPO5_HUMAN]	Exportin-5 OS	0.2076	5	18	18	25	1204	136.2	5627000	6176000	42890000	0	0	0	4258000	0	0	0	0	0	4	4	14				3						4	4	14				3						0.049	0.0523	0.1645
A0A087WZ13	RAVER1	Ribonucleoprotein PTB-binding 1 OS=Homo sapiens GN=RAVER1 PE=1 SV=1 - [A0A087WZ13_HUMAN]	Ribonucleoprotein PTB-binding 1 OS	0.3572	4	15	15	25	739	77.8	6909000	6821000	61650000	0	0	0	4216000	0	0	0	0	0	3	2	15				3						3	2	17				3						0.0582	0.0514	0.3572
Q96T88	UHRF1	E3 ubiquitin-protein ligase UHRF1 OS=Homo sapiens GN=UHRF1 PE=1 SV=1 - [UHRF1_HUMAN]	E3 ubiquitin-protein ligase UHRF1 OS	0.1955	4	11	11	16	793	89.8	3570000	6010000	25360000	0	0	0	4550000	0	0	0	0	0	2	3	8				3						2	3	8				3						0.0214	0.0454	0.1564
P01024	C3	Complement C3 OS=Homo sapiens GN=C3 PE=1 SV=2 - [CO3_HUMAN]	Complement C3 OS	0.0475	2	7	7	13	1663	187	6387000	3922000	85390000	0	0	0	0	5713000	14980000	0	0	0	2	1	6					2	1				2	1	7					2	1				0.0132	0.006	0.0415
B9A018	USP39	U4/U6.U5 tri-snRNP-associated protein 2 OS=Homo sapiens GN=USP39 PE=1 SV=1 - [B9A018_HUMAN]	U4/U6.U5 tri-snRNP-associated protein 2 OS	0.1959	4	7	7	12	536	62	0	6873000	23000000	0	0	0	5414000	0	0	0	0	0	1	2	5				3						1	2	6				3						0.0354	0.0485	0.1381
Q92769	HDAC2	Histone deacetylase 2 OS=Homo sapiens GN=HDAC2 PE=1 SV=2 - [HDAC2_HUMAN]	Histone deacetylase 2 OS	0.1434	11	3	5	11	488	55.3	16500000	19720000	34980000	0	0	0	13630000	7956000	9638000	0	0	0	1	1	5				1	1	1				1	1	6				1	1	1				0.0246	0.0246	0.1434
P12004	PCNA	Proliferating cell nuclear antigen OS=Homo sapiens GN=PCNA PE=1 SV=1 - [PCNA_HUMAN]	Proliferating cell nuclear antigen OS	0.1801	1	3	3	11	261	28.8	4253000	7401000	24170000	0	0	0	4038000	0	6611000	0	0	0	2	2	2				1		2				3	3	2				1		2				0.1073	0.1073	0.1226
P62304	SNRPE	Small nuclear ribonucleoprotein E OS=Homo sapiens GN=SNRPE PE=1 SV=1 - [RUXE_HUMAN]	Small nuclear ribonucleoprotein E OS	0.3913	2	2	2	11	92	10.8	88300000	57540000	209800000	0	0	0	33770000	11360000	0	0	0	0	1	2	2				1	1					2	2	4				2	1					0.1196	0.3913	0.3913
P54577	YARS	Tyrosine--tRNA ligase, cytoplasmic OS=Homo sapiens GN=YARS PE=1 SV=4 - [SYYC_HUMAN]	Tyrosine--tRNA ligase, cytoplasmic OS	0.1553	1	7	7	11	528	59.1	3792000	2076000	21900000	0	0	0	5317000	0	0	0	0	0	1	1	6				3						1	1	6				3						0.0208	0.017	0.1364
Q5T760	SRSF11	Serine/arginine-rich-splicing factor 11 (Fragment) OS=Homo sapiens GN=SRSF11 PE=1 SV=1 - [Q5T760_HUMAN]	Serine/arginine-rich-splicing factor 11 (Fragment) OS	0.1697	4	4	4	11	389	42.3	0	9134000	47390000	0	3637000	0	0	0	11220000	0	0	0		2	3		1				3					2	5		1				3					0.0797	0.1157
P62993	GRB2	Growth factor receptor-bound protein 2 OS=Homo sapiens GN=GRB2 PE=1 SV=1 - [GRB2_HUMAN]	Growth factor receptor-bound protein 2 OS	0.2212	3	4	4	10	217	25.2	6743000	3988000	33520000	0	0	0	6200000	0	0	0	0	0	1	2	4				3						1	2	4				3						0.0553	0.1014	0.2212
Q13547	HDAC1	Histone deacetylase 1 OS=Homo sapiens GN=HDAC1 PE=1 SV=1 - [HDAC1_HUMAN]	Histone deacetylase 1 OS	0.1266	11	2	4	10	482	55.1	16500000	14400000	34380000	0	0	0	13630000	7956000	9638000	0	0	0	1	2	4				1	1	1				1	2	4				1	1	1				0.0249	0.0643	0.1266
P56279	TCL1A	T-cell leukemia/lymphoma protein 1A OS=Homo sapiens GN=TCL1A PE=1 SV=1 - [TCL1A_HUMAN]	T-cell leukemia/lymphoma protein 1A OS	0.2368	3	3	3	10	114	13.5	17030000	16270000	29870000	0	0	0	20510000	9100000	7386000	0	0	0	1	1	3				1	1	1				2	2	3				1	1	1				0.0702	0.0702	0.2368
Q15185	PTGES3	Prostaglandin E synthase 3 OS=Homo sapiens GN=PTGES3 PE=1 SV=1 - [TEBP_HUMAN]	Prostaglandin E synthase 3 OS	0.3125	3	4	4	10	160	18.7	6864000	16430000	43650000	0	0	0	22810000	0	8930000	0	0	0	1	1	4				1	1	1				1	1	5				1	1	1				0.075	0.1063	0.3125
P02792	FTL	Ferritin light chain OS=Homo sapiens GN=FTL PE=1 SV=2 - [FRIL_HUMAN]	Ferritin light chain OS	0.0857	1	1	1	8	175	20	198300000	43490000	16200000	0	0	0	13590000	43550000	28570000	0	0	0	1	1	1				1	1	1				2	2	1				1	1	1				0.0857	0.0857	0.0857
Q9Y6D9	MAD1L1	Mitotic spindle assembly checkpoint protein MAD1 OS=Homo sapiens GN=MAD1L1 PE=1 SV=2 - [MD1L1_HUMAN]	Mitotic spindle assembly checkpoint protein MAD1 OS	0.0766	5	5	5	8	718	83	2145000	3139000	8462000	0	0	0	5567000	0	0	0	0	0	2	1	2				3						2	1	2				3						0.032	0.0167	0.0306
G3V3A0	SERPINA3	Alpha-1-antichymotrypsin OS=Homo sapiens GN=SERPINA3 PE=3 SV=1 - [G3V3A0_HUMAN]	Alpha-1-antichymotrypsin OS	0.1902	2	3	3	8	205	23.4	17920000	3858000	5901000	0	0	0	6836000	0	1871000	0	0	0	3	1	1				2		1				3	1	1				2		1				0.1902	0.0488	0.0488
K7EN45	PIN1	Peptidyl-prolyl cis-trans isomerase NIMA-interacting 1 (Fragment) OS=Homo sapiens GN=PIN1 PE=1 SV=1 - [K7EN45_HUMAN]	Peptidyl-prolyl cis-trans isomerase NIMA-interacting 1 (Fragment) OS	0.7667	3	4	4	8	90	9.9	10170000	16710000	39940000	0	0	0	15240000	7227000	6251000	0	0	0	1	1	3				1	1	1				1	1	3				1	1	1				0.2222	0.1667	0.5444
H0YLF3	B2M	Beta-2-microglobulin form pI 5.3 (Fragment) OS=Homo sapiens GN=B2M PE=1 SV=1 - [H0YLF3_HUMAN]	Beta-2-microglobulin form pI 5.3 (Fragment) OS	0.1408	4	1	1	8	71	8.5	0	0	0	1576000	3147000	2456000	0	0	0	2712000	0	1484000				1	1	1				1		1				1	2	2				2		1
Q9HAV7	GRPEL1	GrpE protein homolog 1, mitochondrial OS=Homo sapiens GN=GRPEL1 PE=1 SV=2 - [GRPE1_HUMAN]	GrpE protein homolog 1, mitochondrial OS	0.1382	1	3	3	6	217	24.3	1718000	1399000	6475000	0	0	0	5106000	0	0	0	0	0	1	1	1				3						1	1	1				3						0.0507	0.0507	0.0507
P55769	NHP2L1	NHP2-like protein 1 OS=Homo sapiens GN=NHP2L1 PE=1 SV=3 - [NH2L1_HUMAN]	NHP2-like protein 1 OS	0.4922	2	4	4	11	128	14.2	13940000	0	84550000	0	0	0	19240000	0	4435000	0	0	0	3		3				2		1				3		5				2		1				0.2734		0.3984
A6NHR9	SMCHD1	Structural maintenance of chromosomes flexible hinge domain-containing protein 1 OS=Homo sapiens GN=SMCHD1 PE=1 SV=2 - [SMHD1_HUMAN]	Structural maintenance of chromosomes flexible hinge domain-containing protein 1 OS	0.0394	2	7	7	10	2005	226.2	0	1089000	8764000	0	0	0	3060000	0	2254000	0	0	0		1	6				2		1					1	6				2		1					0.0055	0.0314
A0A087WTS8	HSPA4	Heat shock 70 kDa protein 4 OS=Homo sapiens GN=HSPA4 PE=1 SV=1 - [A0A087WTS8_HUMAN]	Heat shock 70 kDa protein 4 OS	0.1558	3	4	5	9	475	52.6	1760000	0	11250000	0	0	0	3883000	1065000	0	0	0	0	1		5				2	1					1		5				2	1					0.0316		0.1558
A0A024QZ42	PDCD6	HCG1985580, isoform CRA_c OS=Homo sapiens GN=PDCD6 PE=1 SV=1 - [A0A024QZ42_HUMAN]	HCG1985580, isoform CRA_c OS	0.3554	4	4	4	9	121	14.4	5806000	0	51760000	0	0	0	8795000	0	6061000	0	0	0	2		3				2		1				2		4				2		1				0.1653		0.281
D6RAM3	DOK3	Docking protein 3 OS=Homo sapiens GN=DOK3 PE=1 SV=1 - [D6RAM3_HUMAN]	Docking protein 3 OS	0.1409	6	5	5	9	440	47.6	0	1835000	14050000	0	0	0	3620000	0	0	0	0	0		1	5				3							1	5				3							0.0341	0.1409
Q00688	FKBP3	Peptidyl-prolyl cis-trans isomerase FKBP3 OS=Homo sapiens GN=FKBP3 PE=1 SV=1 - [FKBP3_HUMAN]	Peptidyl-prolyl cis-trans isomerase FKBP3 OS	0.1339	2	3	3	7	224	25.2	2439000	0	16540000	0	0	0	6949000	0	0	0	0	0	1		3				3						1		3				3						0.0357		0.1339
F5GYN4	OTUB1	Ubiquitin thioesterase OTUB1 OS=Homo sapiens GN=OTUB1 PE=1 SV=1 - [F5GYN4_HUMAN]	Ubiquitin thioesterase OTUB1 OS	0.1701	6	3	3	7	241	28	0	7537000	17860000	0	0	0	14070000	6043000	5781000	0	0	0		1	3				1	1	1					1	3				1	1	1					0.0747	0.1701
P23368	ME2	NAD-dependent malic enzyme, mitochondrial OS=Homo sapiens GN=ME2 PE=1 SV=1 - [MAOM_HUMAN]	NAD-dependent malic enzyme, mitochondrial OS	0.0428	1	2	2	6	584	65.4	1750000	0	8641000	0	0	0	5094000	1546000	1888000	0	0	0	1		2				1	1	1				1		2				1	1	1				0.0257		0.0428
P55010	EIF5	Eukaryotic translation initiation factor 5 OS=Homo sapiens GN=EIF5 PE=1 SV=2 - [IF5_HUMAN]	Eukaryotic translation initiation factor 5 OS	0.0673	5	3	3	6	431	49.2	0	4626000	6058000	0	0	0	4754000	0	8997000	0	0	0		2	1				2		1					2	1				2		1					0.0464	0.0209
Q01650	SLC7A5	Large neutral amino acids transporter small subunit 1 OS=Homo sapiens GN=SLC7A5 PE=1 SV=2 - [LAT1_HUMAN]	Large neutral amino acids transporter small subunit 1 OS	0.0592	1	2	2	5	507	55	5487000	0	566700	0	0	0	14450000	0	0	0	0	0	1		1				2						1		1				3						0.0316		0.0276
Q7L9L4	MOB1B	MOB kinase activator 1B OS=Homo sapiens GN=MOB1B PE=1 SV=3 - [MOB1B_HUMAN]	MOB kinase activator 1B OS	0.0509	2	1	1	5	216	25.1	7095000	0	30450000	0	0	0	9746000	4313000	5184000	0	0	0	1		1				1	1	1				1		1				1	1	1				0.0509		0.0509
C9J9W2	LASP1	LIM and SH3 domain protein 1 (Fragment) OS=Homo sapiens GN=LASP1 PE=1 SV=1 - [C9J9W2_HUMAN]	LIM and SH3 domain protein 1 (Fragment) OS	0.1627	3	2	2	5	166	19	3946000	0	0	0	0	0	5718000	0	0	0	0	0	1	1					2		1				1	1					2		1				0.0783	0.0783
P09669	COX6C	Cytochrome c oxidase subunit 6C OS=Homo sapiens GN=COX6C PE=1 SV=2 - [COX6C_HUMAN]	Cytochrome c oxidase subunit 6C OS	0.2667	1	3	3	5	75	8.8	0	6181000	2840000	0	0	0	18690000	0	0	0	0	0		1	1				2							1	1				3							0.0933	0.16
Q8WUM4	PDCD6IP	Programmed cell death 6-interacting protein OS=Homo sapiens GN=PDCD6IP PE=1 SV=1 - [PDC6I_HUMAN]	Programmed cell death 6-interacting protein OS	0.1313	5	9	9	11	868	96	0	0	9655000	0	0	0	3855000	0	0	0	0	0			8				3								8				3								0.1152
P26639	TARS	Threonine--tRNA ligase, cytoplasmic OS=Homo sapiens GN=TARS PE=1 SV=3 - [SYTC_HUMAN]	Threonine--tRNA ligase, cytoplasmic OS	0.1438	1	8	8	10	723	83.4	0	0	11150000	0	0	0	2644000	0	901200	0	0	0			7				2		1						7				2		1						0.1245
M0QZR8	POLD1	DNA polymerase OS=Homo sapiens GN=POLD1 PE=1 SV=1 - [M0QZR8_HUMAN]	DNA polymerase OS	0.0783	7	6	7	8	1009	111.6	0	0	8191000	0	0	0	5723000	0	0	0	0	0			5				3								5				3								0.0605
P49902	NT5C2	Cytosolic purine 5'-nucleotidase OS=Homo sapiens GN=NT5C2 PE=1 SV=1 - [5NTC_HUMAN]	Cytosolic purine 5'-nucleotidase OS	0.1105	7	5	5	7	561	64.9	0	0	10920000	0	0	0	3896000	0	2478000	0	0	0			4				2		1						4				2		1						0.0927
Q92608	DOCK2	Dedicator of cytokinesis protein 2 OS=Homo sapiens GN=DOCK2 PE=1 SV=2 - [DOCK2_HUMAN]	Dedicator of cytokinesis protein 2 OS	0.041	5	6	6	7	1830	211.8	0	0	4732000	0	0	0	2715000	0	0	0	0	0			4				3								4				3								0.0262
O00303	EIF3F	Eukaryotic translation initiation factor 3 subunit F OS=Homo sapiens GN=EIF3F PE=1 SV=1 - [EIF3F_HUMAN]	Eukaryotic translation initiation factor 3 subunit F OS	0.1989	3	5	5	7	357	37.5	0	0	10710000	0	0	0	5776000	0	9566000	0	0	0			4				2		1						4				2		1						0.1457
E7EX90	DCTN1	Uncharacterized protein OS=Homo sapiens GN=DCTN1 PE=1 SV=1 - [E7EX90_HUMAN]	Uncharacterized protein OS	0.0788	4	7	7	7	1256	139	0	0	4678000	0	0	0	4688000	0	0	0	0	0			4				3								4				3								0.0438
A0A087WY71	AP2M1	AP-2 complex subunit mu OS=Homo sapiens GN=AP2M1 PE=1 SV=1 - [A0A087WY71_HUMAN]	AP-2 complex subunit mu OS	0.159	9	5	5	7	434	49.5	0	0	17790000	0	0	0	6013000	0	1135000	0	0	0			4				2		1						4				2		1						0.1244
P05091	ALDH2	Aldehyde dehydrogenase, mitochondrial OS=Homo sapiens GN=ALDH2 PE=1 SV=2 - [ALDH2_HUMAN]	Aldehyde dehydrogenase, mitochondrial OS	0.1044	3	4	4	5	517	56.3	0	0	3561000	0	0	0	5198000	0	0	0	0	0			2				3								2				3								0.0484
O00410	IPO5	Importin-5 OS=Homo sapiens GN=IPO5 PE=1 SV=4 - [IPO5_HUMAN]	Importin-5 OS	0.0529	8	4	4	5	1097	123.5	0	0	9849000	0	0	0	5008000	0	0	0	0	0			2				3								2				3								0.031
P30048	PRDX3	Thioredoxin-dependent peroxide reductase, mitochondrial OS=Homo sapiens GN=PRDX3 PE=1 SV=3 - [PRDX3_HUMAN]	Thioredoxin-dependent peroxide reductase, mitochondrial OS	0.1758	1	4	4	5	256	27.7	0	0	6647000	0	0	0	12510000	0	4499000	0	0	0			2				2		1						2				2		1						0.1016
G5E9A6	USP11	Ubiquitin carboxyl-terminal hydrolase OS=Homo sapiens GN=USP11 PE=1 SV=1 - [G5E9A6_HUMAN]	Ubiquitin carboxyl-terminal hydrolase OS	0.037	2	3	3	5	920	105	0	0	9886000	0	0	0	3414000	0	1775000	0	0	0			2				2		1						2				2		1						0.0261
E9PN51	NDUFS8	NADH dehydrogenase [ubiquinone] iron-sulfur protein 8, mitochondrial (Fragment) OS=Homo sapiens GN=NDUFS8 PE=1 SV=1 - [E9PN51_HUMAN]	NADH dehydrogenase [ubiquinone] iron-sulfur protein 8, mitochondrial (Fragment) OS	0.1818	5	2	2	5	110	12.4	0	0	11300000	0	0	0	16500000	0	0	0	0	0			2				2								2				3								0.1818
K7ELV2	SEH1L	Nucleoporin SEH1 (Fragment) OS=Homo sapiens GN=SEH1L PE=4 SV=1 - [K7ELV2_HUMAN]	Nucleoporin SEH1 (Fragment) OS	0.2129	4	4	4	5	263	29.5	0	0	9787000	0	0	0	7515000	0	0	0	0	0			2				3								2				3								0.1331
G5E9S8	KLC1	Kinesin light chain 1 OS=Homo sapiens GN=KLC1 PE=4 SV=1 - [G5E9S8_HUMAN]	Kinesin light chain 1 OS	0.0583	14	3	3	5	549	62.5	0	0	4792000	0	0	0	2903000	0	0	0	0	0			2				3								2				3								0.0419
I3L0N3	NSF	Vesicle-fusing ATPase OS=Homo sapiens GN=NSF PE=1 SV=1 - [I3L0N3_HUMAN]	Vesicle-fusing ATPase OS	0.0758	7	5	5	5	739	82	0	0	7080000	0	0	0	6460000	0	0	0	0	0			2				3								2				3								0.0271
Q14677	CLINT1	Clathrin interactor 1 OS=Homo sapiens GN=CLINT1 PE=1 SV=1 - [EPN4_HUMAN]	Clathrin interactor 1 OS	0.0736	1	4	4	4	625	68.2	3641000	0	0	0	0	0	7888000	0	0	0	0	0	1						3						1						3						0.0176
J3KSI8	MRPS7	28S ribosomal protein S7, mitochondrial (Fragment) OS=Homo sapiens GN=MRPS7 PE=1 SV=1 - [J3KSI8_HUMAN]	28S ribosomal protein S7, mitochondrial (Fragment) OS	0.1603	5	2	2	4	156	18.4	1443000	0	0	0	0	0	4498000	0	0	0	0	0	1						2	1					1						2	1					0.0897
O00767	SCD	Acyl-CoA desaturase OS=Homo sapiens GN=SCD PE=1 SV=2 - [ACOD_HUMAN]	Acyl-CoA desaturase OS	0.0362	1	1	1	4	359	41.5	0	0	7730000	0	0	0	18140000	2630000	2647000	0	0	0			1				1	1	1						1				1	1	1						0.0362
Q01518	CAP1	Adenylyl cyclase-associated protein 1 OS=Homo sapiens GN=CAP1 PE=1 SV=5 - [CAP1_HUMAN]	Adenylyl cyclase-associated protein 1 OS	0.0484	9	2	2	4	475	51.9	0	0	9949000	0	0	0	4131000	0	3288000	0	0	0			1				2		1						1				2		1						0.0253
Q8N5K1	CISD2	CDGSH iron-sulfur domain-containing protein 2 OS=Homo sapiens GN=CISD2 PE=1 SV=1 - [CISD2_HUMAN]	CDGSH iron-sulfur domain-containing protein 2 OS	0.3037	3	3	3	4	135	15.3	0	0	6499000	0	0	0	14940000	0	0	0	0	0			1				2								1				3								0.0889
Q16850	CYP51A1	Lanosterol 14-alpha demethylase OS=Homo sapiens GN=CYP51A1 PE=1 SV=3 - [CP51A_HUMAN]	Lanosterol 14-alpha demethylase OS	0.0616	2	2	3	4	503	56.8	0	0	978200	0	0	0	3873000	0	0	0	0	0			1				3								1				3								0.0278
P48449	LSS	Lanosterol synthase OS=Homo sapiens GN=LSS PE=1 SV=1 - [ERG7_HUMAN]	Lanosterol synthase OS	0.0423	2	3	3	4	732	83.3	0	0	0	0	0	0	2892000	0	0	0	0	0			1				3								1				3								0.0178
P55160	NCKAP1L	Nck-associated protein 1-like OS=Homo sapiens GN=NCKAP1L PE=1 SV=3 - [NCKPL_HUMAN]	Nck-associated protein 1-like OS	0.0577	2	4	4	4	1127	128.1	0	0	0	0	0	0	3849000	0	0	0	0	0			1				3								1				3								0.0204
O75438	NDUFB1	NADH dehydrogenase [ubiquinone] 1 beta subcomplex subunit 1 OS=Homo sapiens GN=NDUFB1 PE=1 SV=1 - [NDUB1_HUMAN]	NADH dehydrogenase [ubiquinone] 1 beta subcomplex subunit 1 OS	0.1897	1	1	1	4	58	7	0	0	0	0	0	0	28310000	0	7031000	2904000	0	0			1				1		1	1					1				1		1	1					0.1897
P08559	PDHA1	Pyruvate dehydrogenase E1 component subunit alpha, somatic form, mitochondrial OS=Homo sapiens GN=PDHA1 PE=1 SV=3 - [ODPA_HUMAN]	Pyruvate dehydrogenase E1 component subunit alpha, somatic form, mitochondrial OS	0.1103	6	4	4	4	390	43.3	0	0	3438000	0	0	0	6040000	0	0	0	0	0			1				2		1						1				2		1						0.0256
P22061	PCMT1	Protein-L-isoaspartate(D-aspartate) O-methyltransferase OS=Homo sapiens GN=PCMT1 PE=1 SV=4 - [PIMT_HUMAN]	Protein-L-isoaspartate(D-aspartate) O-methyltransferase OS	0.1013	7	2	2	4	227	24.6	0	0	10350000	0	0	0	0	1715000	3361000	0	0	0			1					1	2						1					1	2						0.0396
P05387	RPLP2	60S acidic ribosomal protein P2 OS=Homo sapiens GN=RPLP2 PE=1 SV=1 - [RLA2_HUMAN]	60S acidic ribosomal protein P2 OS	0.4087	2	3	3	4	115	11.7	0	0	15860000	0	0	0	7838000	0	0	0	0	0			1				3								1				3								0.1391
Q8N5N7	MRPL50	39S ribosomal protein L50, mitochondrial OS=Homo sapiens GN=MRPL50 PE=1 SV=2 - [RM50_HUMAN]	39S ribosomal protein L50, mitochondrial OS	0.1646	1	3	3	4	158	18.3	0	0	5272000	0	0	0	6049000	0	0	0	0	0			1				3								1				3								0.0696
Q6NUK1	SLC25A24	Calcium-binding mitochondrial carrier protein SCaMC-1 OS=Homo sapiens GN=SLC25A24 PE=1 SV=2 - [SCMC1_HUMAN]	Calcium-binding mitochondrial carrier protein SCaMC-1 OS	0.0818	3	3	3	4	477	53.3	0	0	5172000	0	0	0	6891000	0	0	0	0	0			1				3								1				3								0.0335
Q9Y6A9	SPCS1	Signal peptidase complex subunit 1 OS=Homo sapiens GN=SPCS1 PE=1 SV=4 - [SPCS1_HUMAN]	Signal peptidase complex subunit 1 OS	0.3137	3	3	3	4	102	11.8	0	0	15310000	0	0	0	12280000	0	0	0	0	0			1				2								1				3								0.1667
Q3ZCQ8	TIMM50	Mitochondrial import inner membrane translocase subunit TIM50 OS=Homo sapiens GN=TIMM50 PE=1 SV=2 - [TIM50_HUMAN]	Mitochondrial import inner membrane translocase subunit TIM50 OS	0.1246	4	3	3	4	353	39.6	0	0	5388000	0	0	0	11210000	0	0	0	0	0			1				3								1				3								0.0312
O95159	ZFPL1	Zinc finger protein-like 1 OS=Homo sapiens GN=ZFPL1 PE=1 SV=2 - [ZFPL1_HUMAN]	Zinc finger protein-like 1 OS	0.1129	6	3	3	4	310	34.1	0	0	2768000	0	0	0	10620000	0	0	0	0	0			1				2	1							1				2	1							0.029
B0QZ43	ERLIN1	Erlin-1 (Fragment) OS=Homo sapiens GN=ERLIN1 PE=1 SV=1 - [B0QZ43_HUMAN]	Erlin-1 (Fragment) OS	0.1491	2	1	3	4	275	31.1	0	0	12820000	0	0	0	17190000	0	0	0	0	0			1				3								1				3								0.0436
F5H1S8	MLEC	Malectin (Fragment) OS=Homo sapiens GN=MLEC PE=1 SV=1 - [F5H1S8_HUMAN]	Malectin (Fragment) OS	0.1712	4	2	2	4	146	16.7	0	0	12660000	0	0	0	21000000	0	0	0	0	0			1				2								1				3								0.089
F8W1Z8	ARL1	ADP-ribosylation factor-like protein 1 OS=Homo sapiens GN=ARL1 PE=4 SV=1 - [F8W1Z8_HUMAN]	ADP-ribosylation factor-like protein 1 OS	0.3077	3	1	1	4	52	5.8	0	0	8381000	0	0	0	4531000	1511000	2222000	0	0	0			1				1	1	1						1				1	1	1						0.3077
E9PMA1	SYVN1	E3 ubiquitin-protein ligase synoviolin (Fragment) OS=Homo sapiens GN=SYVN1 PE=1 SV=1 - [E9PMA1_HUMAN]	E3 ubiquitin-protein ligase synoviolin (Fragment) OS	0.0805	5	2	2	4	236	27.7	0	0	5471000	0	0	0	12980000	0	0	0	0	0			1				2								1				3								0.0424
D6RCD0	HSD17B11	Estradiol 17-beta-dehydrogenase 11 OS=Homo sapiens GN=HSD17B11 PE=1 SV=2 - [D6RCD0_HUMAN]	Estradiol 17-beta-dehydrogenase 11 OS	0.1602	2	3	3	4	256	28.1	0	0	6710000	0	0	0	10230000	0	0	0	0	0			1				3								1				3								0.0703
Q92974	ARHGEF2	Rho guanine nucleotide exchange factor 2 OS=Homo sapiens GN=ARHGEF2 PE=1 SV=4 - [ARHG2_HUMAN]	Rho guanine nucleotide exchange factor 2 OS	0.0264	3	3	3	3	986	111.5	0	0	0	0	0	0	4271000	0	0	0	0	0							3												3
P54709	ATP1B3	Sodium/potassium-transporting ATPase subunit beta-3 OS=Homo sapiens GN=ATP1B3 PE=1 SV=1 - [AT1B3_HUMAN]	Sodium/potassium-transporting ATPase subunit beta-3 OS	0.172	5	3	3	3	279	31.5	0	0	0	0	0	0	15550000	0	0	0	0	0							3												3
Q9BPX3	NCAPG	Condensin complex subunit 3 OS=Homo sapiens GN=NCAPG PE=1 SV=1 - [CND3_HUMAN]	Condensin complex subunit 3 OS	0.0335	2	3	3	3	1015	114.3	0	0	0	0	0	0	3209000	0	0	0	0	0							3												3
Q7KZN9	COX15	Cytochrome c oxidase assembly protein COX15 homolog OS=Homo sapiens GN=COX15 PE=1 SV=1 - [COX15_HUMAN]	Cytochrome c oxidase assembly protein COX15 homolog OS	0.1049	1	3	3	3	410	46	0	0	0	0	0	0	7641000	0	0	0	0	0							3												3
P61073	CXCR4	C-X-C chemokine receptor type 4 OS=Homo sapiens GN=CXCR4 PE=1 SV=1 - [CXCR4_HUMAN]	C-X-C chemokine receptor type 4 OS	0.0852	1	2	2	3	352	39.7	0	0	0	0	0	0	4353000	0	0	0	0	0							2												3
O75521	ECI2	Enoyl-CoA delta isomerase 2, mitochondrial OS=Homo sapiens GN=ECI2 PE=1 SV=4 - [ECI2_HUMAN]	Enoyl-CoA delta isomerase 2, mitochondrial OS	0.0914	5	3	3	3	394	43.6	0	0	0	0	0	0	6836000	0	0	0	0	0							3												3
Q8N766	EMC1	ER membrane protein complex subunit 1 OS=Homo sapiens GN=EMC1 PE=1 SV=1 - [EMC1_HUMAN]	ER membrane protein complex subunit 1 OS	0.0483	1	3	3	3	993	111.7	0	0	0	0	0	0	9599000	0	0	0	0	0							3												3
O94919	ENDOD1	Endonuclease domain-containing 1 protein OS=Homo sapiens GN=ENDOD1 PE=1 SV=2 - [ENDD1_HUMAN]	Endonuclease domain-containing 1 protein OS	0.044	1	2	2	3	500	55	0	0	0	0	0	0	6636000	0	0	0	0	0							2												3
Q9UBQ7	GRHPR	Glyoxylate reductase/hydroxypyruvate reductase OS=Homo sapiens GN=GRHPR PE=1 SV=1 - [GRHPR_HUMAN]	Glyoxylate reductase/hydroxypyruvate reductase OS	0.1311	3	3	3	3	328	35.6	0	0	0	0	0	0	3114000	0	0	0	0	0							3												3
Q9H0U3	MAGT1	Magnesium transporter protein 1 OS=Homo sapiens GN=MAGT1 PE=1 SV=1 - [MAGT1_HUMAN]	Magnesium transporter protein 1 OS	0.0866	2	3	3	3	335	38	0	0	0	0	0	0	10870000	0	0	0	0	0							3												3
Q9NX47	MARCH5	E3 ubiquitin-protein ligase MARCH5 OS=Homo sapiens GN=MARCH5 PE=1 SV=1 - [MARH5_HUMAN]	E3 ubiquitin-protein ligase MARCH5 OS	0.1475	1	3	3	3	278	31.2	0	0	0	0	0	0	7361000	0	0	0	0	0							3												3
Q10713	PMPCA	Mitochondrial-processing peptidase subunit alpha OS=Homo sapiens GN=PMPCA PE=1 SV=2 - [MPPA_HUMAN]	Mitochondrial-processing peptidase subunit alpha OS	0.0667	1	2	2	3	525	58.2	0	0	0	0	0	0	6682000	3920000	0	0	0	0							2	1											2	1
O95168	NDUFB4	NADH dehydrogenase [ubiquinone] 1 beta subcomplex subunit 4 OS=Homo sapiens GN=NDUFB4 PE=1 SV=3 - [NDUB4_HUMAN]	NADH dehydrogenase [ubiquinone] 1 beta subcomplex subunit 4 OS	0.3178	3	3	3	3	129	15.2	0	0	0	0	0	0	10410000	0	0	0	0	0							3												3
O00264	PGRMC1	Membrane-associated progesterone receptor component 1 OS=Homo sapiens GN=PGRMC1 PE=1 SV=3 - [PGRC1_HUMAN]	Membrane-associated progesterone receptor component 1 OS	0.159	2	2	3	3	195	21.7	0	0	0	0	0	0	13130000	0	0	0	0	0							3												3
Q9HCU5	PREB	Prolactin regulatory element-binding protein OS=Homo sapiens GN=PREB PE=1 SV=2 - [PREB_HUMAN]	Prolactin regulatory element-binding protein OS	0.1103	4	3	3	3	417	45.4	0	0	0	0	0	0	7706000	0	0	0	0	0							3												3
Q02127	DHODH	Dihydroorotate dehydrogenase (quinone), mitochondrial OS=Homo sapiens GN=DHODH PE=1 SV=3 - [PYRD_HUMAN]	Dihydroorotate dehydrogenase (quinone), mitochondrial OS	0.1063	4	3	3	3	395	42.8	0	0	0	0	0	0	2448000	0	0	0	0	0							3												3
O43760	SYNGR2	Synaptogyrin-2 OS=Homo sapiens GN=SYNGR2 PE=1 SV=1 - [SNG2_HUMAN]	Synaptogyrin-2 OS	0.0893	5	2	2	3	224	24.8	0	0	0	0	0	0	9622000	1898000	0	0	0	0							2	1											2	1
O76094	SRP72	Signal recognition particle subunit SRP72 OS=Homo sapiens GN=SRP72 PE=1 SV=3 - [SRP72_HUMAN]	Signal recognition particle subunit SRP72 OS	0.0686	3	3	3	3	671	74.6	0	0	0	0	0	0	3096000	0	0	0	0	0							3												3
Q9UH99	SUN2	SUN domain-containing protein 2 OS=Homo sapiens GN=SUN2 PE=1 SV=3 - [SUN2_HUMAN]	SUN domain-containing protein 2 OS	0.0683	2	3	3	3	717	80.3	0	0	0	0	0	0	2885000	0	0	0	0	0							3												3
Q969Z0	TBRG4	Protein TBRG4 OS=Homo sapiens GN=TBRG4 PE=1 SV=1 - [TBRG4_HUMAN]	Protein TBRG4 OS	0.0317	3	2	2	3	631	70.7	0	0	0	0	0	0	5006000	1625000	0	0	0	0							2	1											2	1
Q9H4I3	TRABD	TraB domain-containing protein OS=Homo sapiens GN=TRABD PE=1 SV=1 - [TRABD_HUMAN]	TraB domain-containing protein OS	0.0824	2	2	2	3	376	42.3	0	0	0	0	0	0	7346000	0	0	0	0	0							2												3
P21281	ATP6V1B2	V-type proton ATPase subunit B, brain isoform OS=Homo sapiens GN=ATP6V1B2 PE=1 SV=3 - [VATB2_HUMAN]	V-type proton ATPase subunit B, brain isoform OS	0.0705	6	3	3	3	511	56.5	0	0	0	0	0	0	8595000	0	3138000	0	0	0							2		1										2		1
O75695	RP2	Protein XRP2 OS=Homo sapiens GN=RP2 PE=1 SV=4 - [XRP2_HUMAN]	Protein XRP2 OS	0.0943	1	3	3	3	350	39.6	0	0	0	0	0	0	3993000	0	0	0	0	0							3												3
B3KWE1	HARS	Histidine--tRNA ligase, cytoplasmic OS=Homo sapiens GN=HARS PE=1 SV=1 - [B3KWE1_HUMAN]	Histidine--tRNA ligase, cytoplasmic OS	0.0727	5	3	3	3	440	49.6	0	0	0	0	0	0	3109000	0	0	0	0	0							3												3
F5GXX5	DAD1	Dolichyl-diphosphooligosaccharide--protein glycosyltransferase subunit DAD1 OS=Homo sapiens GN=DAD1 PE=1 SV=1 - [F5GXX5_HUMAN]	Dolichyl-diphosphooligosaccharide--protein glycosyltransferase subunit DAD1 OS	0.2588	3	2	2	3	85	9.5	0	0	0	0	0	0	24770000	0	0	0	0	0							2												3
E9PB90	HK2	Hexokinase-2 OS=Homo sapiens GN=HK2 PE=1 SV=1 - [E9PB90_HUMAN]	Hexokinase-2 OS	0.0394	2	2	3	3	889	98.9	0	0	0	0	0	0	5062000	0	0	0	0	0							3												3
E9PB18	KIAA1324	UPF0577 protein KIAA1324 (Fragment) OS=Homo sapiens GN=KIAA1324 PE=4 SV=1 - [E9PB18_HUMAN]	UPF0577 protein KIAA1324 (Fragment) OS	0.04	2	3	3	3	901	99.3	0	0	0	0	0	0	4098000	0	0	0	0	0							3												3
B4DI03	SEC11L3	SEC11-like 3 (S. cerevisiae), isoform CRA_a OS=Homo sapiens GN=SEC11L3 PE=1 SV=1 - [B4DI03_HUMAN]	SEC11-like 3 (S. cerevisiae), isoform CRA_a OS	0.2436	3	3	3	3	156	17.4	0	0	0	0	0	0	3685000	0	0	0	0	0							3												3
A0A087WUX8	APOOL	MICOS complex subunit MIC27 OS=Homo sapiens GN=APOOL PE=1 SV=1 - [A0A087WUX8_HUMAN]	MICOS complex subunit MIC27 OS	0.1597	3	3	3	3	263	28.7	0	0	0	0	0	0	9902000	0	0	0	0	0							3												3
P01625	1	Ig kappa chain V-IV region Len OS=Homo sapiens PE=1 SV=2 - [KV402_HUMAN]	Ig kappa chain V-IV region Len OS	0.2105	4	2	2	3	114	12.6	0	0	0	0	0	0	0	0	10460000	0	0	0									2												3
X6RGP5	SEC16A	Protein transport protein Sec16A (Fragment) OS=Homo sapiens GN=SEC16A PE=1 SV=1 - [X6RGP5_HUMAN]	Protein transport protein Sec16A (Fragment) OS	0.0123	3	1	1	3	1059	115.1	0	0	0	0	0	0	0	0	0	16740000	0	0										1												3
H0Y3A8	ASTN2	Astrotactin-2 (Fragment) OS=Homo sapiens GN=ASTN2 PE=4 SV=1 - [H0Y3A8_HUMAN]	Astrotactin-2 (Fragment) OS	0.0358	2	1	1	3	1062	118.8	0	0	0	0	0	0	0	0	0	0	5077000	0											1	1											1	2
P82979	SARNP	SAP domain-containing ribonucleoprotein OS=Homo sapiens GN=SARNP PE=1 SV=3 - [SARNP_HUMAN]	SAP domain-containing ribonucleoprotein OS	0.4381	4	8	8	30	210	23.7	12580000	10500000	36270000	2950000	6487000	4569000	7002000	0	0	0	0	0	2	3	6	4	5	3	4						2	3	6	4	8	3	4						0.0952	0.1381	0.3429
J3KTJ8	RPL26	60S ribosomal protein L26 (Fragment) OS=Homo sapiens GN=RPL26 PE=4 SV=3 - [J3KTJ8_HUMAN]	60S ribosomal protein L26 (Fragment) OS	0.2577	11	3	3	14	97	11.6	16860000	11460000	131000000	0	0	2878000	27510000	12860000	13530000	0	0	0	2	1	2	1	1	1	1	1	1		1		2	1	3	1	1	2	1	1	1		1		0.1649	0.0722	0.1649
Q13242	SRSF9	Serine/arginine-rich splicing factor 9 OS=Homo sapiens GN=SRSF9 PE=1 SV=1 - [SRSF9_HUMAN]	Serine/arginine-rich splicing factor 9 OS	0.3937	3	8	9	22	221	25.5	22710000	20920000	136400000	0	2588000	1201000	12440000	0	5336000	0	0	0	3	3	7		1	1	3		1				3	4	9		1	1	3		1				0.1222	0.1222	0.3529
O15347	HMGB3	High mobility group protein B3 OS=Homo sapiens GN=HMGB3 PE=1 SV=4 - [HMGB3_HUMAN]	High mobility group protein B3 OS	0.175	4	1	2	11	200	23	39240000	53300000	137000000	3300000	0	0	63560000	28060000	24820000	0	0	0	1	1	1	1			1	1	1				1	2	2	2			2	1	1				0.06	0.06	0.06
Q6P2E9	EDC4	Enhancer of mRNA-decapping protein 4 OS=Homo sapiens GN=EDC4 PE=1 SV=1 - [EDC4_HUMAN]	Enhancer of mRNA-decapping protein 4 OS	0.1934	4	18	18	44	1401	151.6	52960000	42030000	22380000	0	0	0	6522000	0	4565000	0	0	0	13	13	10				3		1				15	15	10				3		1				0.1527	0.1378	0.1078
Q2TAY7	SMU1	WD40 repeat-containing protein SMU1 OS=Homo sapiens GN=SMU1 PE=1 SV=2 - [SMU1_HUMAN]	WD40 repeat-containing protein SMU1 OS	0.3782	1	13	13	38	513	57.5	55590000	13360000	84900000	0	0	0	8646000	0	6108000	0	0	0	7	7	12				3		1				9	7	18				3		1				0.1871	0.1891	0.3528
P50995	ANXA11	Annexin A11 OS=Homo sapiens GN=ANXA11 PE=1 SV=1 - [ANX11_HUMAN]	Annexin A11 OS	0.2832	3	13	13	26	505	54.4	3837000	5598000	45020000	0	0	0	6821000	0	0	0	0	0	4	2	13				4						4	2	16				4						0.0911	0.0396	0.2832
F8VYE8	PPP1CC	Serine/threonine-protein phosphatase OS=Homo sapiens GN=PPP1CC PE=1 SV=1 - [F8VYE8_HUMAN]	Serine/threonine-protein phosphatase OS	0.3553	10	1	10	23	304	34.9	9506000	8825000	64070000	0	0	0	9698000	0	0	0	0	0	5	2	9				4						5	2	12				4						0.1546	0.102	0.3553
Q08945	SSRP1	FACT complex subunit SSRP1 OS=Homo sapiens GN=SSRP1 PE=1 SV=1 - [SSRP1_HUMAN]	FACT complex subunit SSRP1 OS	0.1749	3	10	10	22	709	81	6463000	6788000	38960000	0	0	0	7553000	0	2573000	0	0	0	6	5	7				3		1				6	5	7				3		1				0.1086	0.0832	0.1298
P22087	FBL	rRNA 2'-O-methyltransferase fibrillarin OS=Homo sapiens GN=FBL PE=1 SV=2 - [FBRL_HUMAN]	rRNA 2'-O-methyltransferase fibrillarin OS	0.3115	10	8	8	21	321	33.8	8653000	7888000	95240000	0	0	0	14540000	0	7641000	0	0	0	2	1	8				3		1				2	1	14				3		1				0.0841	0.0374	0.3115
P62140	PPP1CB	Serine/threonine-protein phosphatase PP1-beta catalytic subunit OS=Homo sapiens GN=PPP1CB PE=1 SV=3 - [PP1B_HUMAN]	Serine/threonine-protein phosphatase PP1-beta catalytic subunit OS	0.3058	6	1	9	21	327	37.2	8725000	8825000	60020000	0	0	0	9698000	0	0	0	0	0	4	2	8				4						4	2	11				4						0.1009	0.0948	0.3058
O15144	ARPC2	Actin-related protein 2/3 complex subunit 2 OS=Homo sapiens GN=ARPC2 PE=1 SV=1 - [ARPC2_HUMAN]	Actin-related protein 2/3 complex subunit 2 OS	0.2533	4	6	6	19	300	34.3	14510000	13340000	19720000	0	0	0	14200000	7816000	5166000	0	0	0	5	4	5				1	2	1				6	4	5				1	2	1				0.2233	0.18	0.21
P09661	SNRPA1	U2 small nuclear ribonucleoprotein A' OS=Homo sapiens GN=SNRPA1 PE=1 SV=2 - [RU2A_HUMAN]	U2 small nuclear ribonucleoprotein A' OS	0.2667	4	7	7	19	255	28.4	8975000	13570000	83580000	0	0	0	7882000	0	1217000	0	0	0	3	3	6				3		1				3	3	9				3		1				0.1137	0.1255	0.2627
A0A087X2G1	DDX1	ATP-dependent RNA helicase DDX1 OS=Homo sapiens GN=DDX1 PE=1 SV=1 - [A0A087X2G1_HUMAN]	ATP-dependent RNA helicase DDX1 OS	0.1927	3	10	10	18	659	73.9	5457000	5541000	28580000	0	0	0	7744000	5720000	0	0	0	0	3	4	6				3	1					3	4	7				3	1					0.0425	0.0698	0.1366
Q92598	HSPH1	Heat shock protein 105 kDa OS=Homo sapiens GN=HSPH1 PE=1 SV=1 - [HS105_HUMAN]	Heat shock protein 105 kDa OS	0.1573	5	9	10	17	858	96.8	2750000	4119000	15440000	0	0	0	7468000	0	0	0	0	0	2	4	6				4						2	4	7				4						0.0291	0.0629	0.0944
P45974	USP5	Ubiquitin carboxyl-terminal hydrolase 5 OS=Homo sapiens GN=USP5 PE=1 SV=2 - [UBP5_HUMAN]	Ubiquitin carboxyl-terminal hydrolase 5 OS	0.1084	1	7	7	17	858	95.7	3322000	2766000	24820000	0	0	0	3893000	0	0	0	0	0	2	3	7				4						2	3	8				4						0.0291	0.0524	0.1084
O76003	GLRX3	Glutaredoxin-3 OS=Homo sapiens GN=GLRX3 PE=1 SV=2 - [GLRX3_HUMAN]	Glutaredoxin-3 OS	0.2478	1	6	6	15	335	37.4	6134000	5771000	24770000	0	0	0	6547000	0	4482000	0	0	0	2	3	6				2	1	1				2	3	6				2	1	1				0.0687	0.1164	0.2478
P01876	IGHA1	Ig alpha-1 chain C region OS=Homo sapiens GN=IGHA1 PE=1 SV=2 - [IGHA1_HUMAN]	Ig alpha-1 chain C region OS	0.102	3	3	3	14	353	37.6	12460000	12920000	6881000	0	0	0	15720000	8716000	0	0	0	0	3	3	1				1	2					5	4	1				2	2					0.102	0.102	0.0482
E9PC52	RBBP7	Histone-binding protein RBBP7 OS=Homo sapiens GN=RBBP7 PE=1 SV=1 - [E9PC52_HUMAN]	Histone-binding protein RBBP7 OS	0.1274	6	1	5	14	416	46.9	0	20290000	130700000	0	2698000	0	25030000	13210000	15220000	0	0	0		2	5		1		1	1	1					3	6		1		2	1	1					0.0505	0.1274
P41091	EIF2S3	Eukaryotic translation initiation factor 2 subunit 3 OS=Homo sapiens GN=EIF2S3 PE=1 SV=3 - [IF2G_HUMAN]	Eukaryotic translation initiation factor 2 subunit 3 OS	0.1271	4	4	5	11	472	51.1	65380000	44500000	305700000	0	0	0	23870000	0	0	0	0	0	2	3	2				4						2	3	2				4						0.0487	0.0699	0.0487
P06727	APOA4	Apolipoprotein A-IV OS=Homo sapiens GN=APOA4 PE=1 SV=3 - [APOA4_HUMAN]	Apolipoprotein A-IV OS	0.0682	1	2	2	10	396	45.4	48620000	56070000	21430000	0	0	0	20840000	29730000	11100000	0	0	0	2	1	1				1	1	1				3	2	1				1	2	1				0.0682	0.0354	0.0354
Q9NTK5	OLA1	Obg-like ATPase 1 OS=Homo sapiens GN=OLA1 PE=1 SV=2 - [OLA1_HUMAN]	Obg-like ATPase 1 OS	0.1944	4	6	6	10	396	44.7	3254000	2631000	15970000	0	0	0	4920000	7552000	11060000	0	0	0	1	1	4				2	1	1				1	1	4				2	1	1				0.0379	0.0278	0.1313
P30153	PPP2R1A	Serine/threonine-protein phosphatase 2A 65 kDa regulatory subunit A alpha isoform OS=Homo sapiens GN=PPP2R1A PE=1 SV=4 - [2AAA_HUMAN]	Serine/threonine-protein phosphatase 2A 65 kDa regulatory subunit A alpha isoform OS	0.1324	4	3	5	10	589	65.3	0	1925000	15590000	1740000	0	0	5669000	0	0	0	0	0		1	3	1			4							1	4	1			4							0.0289	0.0934
P35659	DEK	Protein DEK OS=Homo sapiens GN=DEK PE=1 SV=1 - [DEK_HUMAN]	Protein DEK OS	0.1413	6	5	5	9	375	42.6	5270000	4778000	27030000	0	0	0	10030000	0	0	0	0	0	2	1	2				4						2	1	2				4						0.0533	0.0267	0.0613
Q9BVK6	TMED9	Transmembrane emp24 domain-containing protein 9 OS=Homo sapiens GN=TMED9 PE=1 SV=2 - [TMED9_HUMAN]	Transmembrane emp24 domain-containing protein 9 OS	0.1277	1	4	4	9	235	27.3	6620000	7049000	14440000	0	0	0	25950000	10750000	0	0	0	0	1	1	3				3	1					1	1	3				3	1					0.0468	0.0383	0.1277
E7EVW7	HCLS1	Hematopoietic lineage cell-specific protein OS=Homo sapiens GN=HCLS1 PE=1 SV=1 - [E7EVW7_HUMAN]	Hematopoietic lineage cell-specific protein OS	0.1091	2	4	4	9	449	49.7	3072000	3335000	17070000	0	0	0	8019000	2159000	0	0	0	0	1	1	3				3	1					1	1	3				3	1					0.029	0.029	0.0869
E7ETZ4	BZW2	Basic leucine zipper and W2 domain-containing protein 2 (Fragment) OS=Homo sapiens GN=BZW2 PE=1 SV=1 - [E7ETZ4_HUMAN]	Basic leucine zipper and W2 domain-containing protein 2 (Fragment) OS	0.1152	11	2	4	8	408	46.9	1768000	4105000	10370000	0	0	0	2841000	0	1688000	0	0	0	1	1	2				3		1				1	1	2				3		1				0.0515	0.0515	0.0735
Q5VT94	GHITM	Growth hormone-inducible transmembrane protein OS=Homo sapiens GN=GHITM PE=1 SV=1 - [Q5VT94_HUMAN]	Growth hormone-inducible transmembrane protein OS	0.0985	3	3	3	7	325	35.3	0	4853000	7911000	0	0	0	18420000	0	0	0	0	0	1	1	1				3						1	1	1				4						0.0338	0.0338	0.0338
Q9H0A0	NAT10	N-acetyltransferase 10 OS=Homo sapiens GN=NAT10 PE=1 SV=2 - [NAT10_HUMAN]	N-acetyltransferase 10 OS	0.1434	4	11	11	16	1025	115.7	902300	0	20630000	0	0	0	3775000	0	0	0	0	0	1		11				4						1		11				4						0.0146		0.1434
P06400	RB1	Retinoblastoma-associated protein OS=Homo sapiens GN=RB1 PE=1 SV=2 - [RB_HUMAN]	Retinoblastoma-associated protein OS	0.0819	1	6	6	11	928	106.1	0	2350000	9720000	0	0	0	4456000	0	0	0	0	0		2	5				3		1					2	5				3		1					0.0345	0.0668
P61020	RAB5B	Ras-related protein Rab-5B OS=Homo sapiens GN=RAB5B PE=1 SV=1 - [RAB5B_HUMAN]	Ras-related protein Rab-5B OS	0.1674	11	1	3	10	215	23.7	6439000	0	14840000	0	0	0	21090000	7011000	6640000	0	0	0	2		3				1	2	1				2		4				1	2	1				0.1023		0.1674
O95373	IPO7	Importin-7 OS=Homo sapiens GN=IPO7 PE=1 SV=1 - [IPO7_HUMAN]	Importin-7 OS	0.0617	2	5	5	9	1038	119.4	0	2879000	10740000	0	0	0	4187000	3502000	0	0	0	0		1	4				3	1						1	4				3	1						0.0125	0.0491
Q5JY90	BTK	Bruton agammaglobulinemia tyrosine kinase, isoform CRA_b OS=Homo sapiens GN=BTK PE=1 SV=1 - [Q5JY90_HUMAN]	Bruton agammaglobulinemia tyrosine kinase, isoform CRA_b OS	0.1346	22	5	5	9	483	55.8	0	3552000	14290000	0	0	0	5389000	0	0	0	0	0		1	4				4							1	4				4							0.0166	0.1035
E7EMG9	LSP1	Lymphocyte-specific protein 1 (Fragment) OS=Homo sapiens GN=LSP1 PE=1 SV=1 - [E7EMG9_HUMAN]	Lymphocyte-specific protein 1 (Fragment) OS	0.2291	5	4	4	8	275	30.6	0	3742000	9638000	0	0	0	7620000	4161000	3910000	0	0	0		1	3				2	1	1					1	3				2	1	1					0.0473	0.1673
P53985	SLC16A1	Monocarboxylate transporter 1 OS=Homo sapiens GN=SLC16A1 PE=1 SV=3 - [MOT1_HUMAN]	Monocarboxylate transporter 1 OS	0.064	3	2	2	7	500	53.9	4400000	0	14740000	0	0	0	36500000	0	0	0	0	0	1		2				2		1				1		2				3		1				0.024		0.064
Q9UKX7	NUP50	Nuclear pore complex protein Nup50 OS=Homo sapiens GN=NUP50 PE=1 SV=2 - [NUP50_HUMAN]	Nuclear pore complex protein Nup50 OS	0.1111	2	4	4	7	468	50.1	3584000	0	7292000	0	0	0	5514000	0	0	0	0	0	1		2				4						1		2				4						0.0278		0.0513
Q7L1Q6	BZW1	Basic leucine zipper and W2 domain-containing protein 1 OS=Homo sapiens GN=BZW1 PE=1 SV=1 - [BZW1_HUMAN]	Basic leucine zipper and W2 domain-containing protein 1 OS	0.0907	4	2	4	7	419	48	0	3797000	18080000	0	0	0	2259000	3763000	0	0	0	0		2	1				3	1						2	1				3	1						0.0501	0.0239
P56381	ATP5E	ATP synthase subunit epsilon, mitochondrial OS=Homo sapiens GN=ATP5E PE=1 SV=2 - [ATP5E_HUMAN]	ATP synthase subunit epsilon, mitochondrial OS	0.1569	2	1	1	6	51	5.8	6511000	5449000	0	0	0	0	27600000	8342000	4615000	0	0	0	1	1					1	1	1				1	1					2	1	1				0.1569	0.1569
P14927	UQCRB	Cytochrome b-c1 complex subunit 7 OS=Homo sapiens GN=UQCRB PE=1 SV=2 - [QCR7_HUMAN]	Cytochrome b-c1 complex subunit 7 OS	0.3423	3	3	3	6	111	13.5	6247000	0	6586000	0	0	0	39110000	0	0	0	0	0	1		1				3						1		1				4						0.1351		0.1351
A0A087WZH9	IGKV1D-33	Protein IGKV1-33 OS=Homo sapiens GN=IGKV1D-33 PE=4 SV=1 - [A0A087WZH9_HUMAN]	Protein IGKV1-33 OS	0.3148	10	1	2	6	108	11.8	9944000	0	28960000	0	0	0	0	10950000	63320000	0	0	0	1		1					1	2				1		1					1	3				0.1667		0.1667
Q07065	CKAP4	Cytoskeleton-associated protein 4 OS=Homo sapiens GN=CKAP4 PE=1 SV=2 - [CKAP4_HUMAN]	Cytoskeleton-associated protein 4 OS	0.4037	1	19	19	28	602	66	0	0	93030000	0	0	0	11270000	0	0	0	0	0			19				4								24				4								0.4037
A0A087WV66	MKI67	Antigen KI-67 OS=Homo sapiens GN=MKI67 PE=1 SV=1 - [A0A087WV66_HUMAN]	Antigen KI-67 OS	0.075	2	14	14	16	3255	358.4	0	0	13580000	0	0	0	5485000	0	0	0	0	0			11				4								12				4								0.0541
E7EVJ5	CYFIP2	Cytoplasmic FMR1-interacting protein 2 OS=Homo sapiens GN=CYFIP2 PE=1 SV=1 - [E7EVJ5_HUMAN]	Cytoplasmic FMR1-interacting protein 2 OS	0.0742	10	8	8	10	1227	142.5	0	0	8608000	0	0	0	6362000	0	0	0	0	0			6				4								6				4								0.0546
Q13561	DCTN2	Dynactin subunit 2 OS=Homo sapiens GN=DCTN2 PE=1 SV=4 - [DCTN2_HUMAN]	Dynactin subunit 2 OS	0.2244	8	7	7	9	401	44.2	0	0	9858000	0	0	0	4586000	2740000	0	0	0	0			5				3	1							5				3	1							0.1796
Q15084	PDIA6	Protein disulfide-isomerase A6 OS=Homo sapiens GN=PDIA6 PE=1 SV=1 - [PDIA6_HUMAN]	Protein disulfide-isomerase A6 OS	0.1909	1	6	6	8	440	48.1	0	0	9478000	0	0	0	7811000	0	0	0	0	0			4				4								4				4								0.1341
Q6DD88	ATL3	Atlastin-3 OS=Homo sapiens GN=ATL3 PE=1 SV=1 - [ATLA3_HUMAN]	Atlastin-3 OS	0.1793	3	5	5	7	541	60.5	0	0	9135000	0	0	0	12280000	0	0	0	0	0			3				4								3				4								0.1238
Q7Z2W4	ZC3HAV1	Zinc finger CCCH-type antiviral protein 1 OS=Homo sapiens GN=ZC3HAV1 PE=1 SV=3 - [ZCCHV_HUMAN]	Zinc finger CCCH-type antiviral protein 1 OS	0.0477	2	3	3	6	902	101.4	0	0	7982000	0	0	0	6532000	2267000	0	0	0	0			2				3	1							2				3	1							0.0277
D6RCQ0	EEF1E1	Eukaryotic translation elongation factor 1 epsilon-1 (Fragment) OS=Homo sapiens GN=EEF1E1 PE=4 SV=1 - [D6RCQ0_HUMAN]	Eukaryotic translation elongation factor 1 epsilon-1 (Fragment) OS	0.2234	5	2	2	6	94	10.4	0	0	20540000	0	0	0	10230000	4176000	5563000	0	0	0			2				2	1	1						2				2	1	1						0.2234
Q9P2R7	SUCLA2	Succinyl-CoA ligase [ADP-forming] subunit beta, mitochondrial OS=Homo sapiens GN=SUCLA2 PE=1 SV=3 - [SUCB1_HUMAN]	Succinyl-CoA ligase [ADP-forming] subunit beta, mitochondrial OS	0.0626	3	3	3	5	463	50.3	1802000	0	0	0	0	0	7247000	4870000	0	0	0	0	1						3	1					1						3	1					0.0216
Q8NBU5	ATAD1	ATPase family AAA domain-containing protein 1 OS=Homo sapiens GN=ATAD1 PE=1 SV=1 - [ATAD1_HUMAN]	ATPase family AAA domain-containing protein 1 OS	0.1884	1	5	5	5	361	40.7	0	0	1805000	0	0	0	5843000	0	0	0	0	0			1				4								1				4								0.0443
P50402	EMD	Emerin OS=Homo sapiens GN=EMD PE=1 SV=1 - [EMD_HUMAN]	Emerin OS	0.2165	2	4	4	5	254	29	0	0	14540000	0	0	0	11960000	0	0	0	0	0			1				4								1				4								0.0669
Q9BQ69	MACROD1	O-acetyl-ADP-ribose deacetylase MACROD1 OS=Homo sapiens GN=MACROD1 PE=1 SV=2 - [MACD1_HUMAN]	O-acetyl-ADP-ribose deacetylase MACROD1 OS	0.1446	1	3	3	5	325	35.5	0	0	8173000	0	0	0	16090000	3433000	4285000	0	0	0			1				1	2	1						1				1	2	1						0.0308
Q9HD45	TM9SF3	Transmembrane 9 superfamily member 3 OS=Homo sapiens GN=TM9SF3 PE=1 SV=2 - [TM9S3_HUMAN]	Transmembrane 9 superfamily member 3 OS	0.0526	2	3	3	5	589	67.8	0	0	7241000	0	0	0	15380000	0	0	0	0	0			1				3								1				4								0.017
F8VQX6	METTL7A	Methyltransferase-like protein 7A (Fragment) OS=Homo sapiens GN=METTL7A PE=1 SV=1 - [F8VQX6_HUMAN]	Methyltransferase-like protein 7A (Fragment) OS	0.2333	3	3	3	5	180	20.6	0	0	13540000	0	0	0	21550000	0	5219000	0	0	0			1				3		1						1				3		1						0.0667
F5H5N1	NDUFS7	NADH dehydrogenase [ubiquinone] iron-sulfur protein 7, mitochondrial OS=Homo sapiens GN=NDUFS7 PE=1 SV=1 - [F5H5N1_HUMAN]	NADH dehydrogenase [ubiquinone] iron-sulfur protein 7, mitochondrial OS	0.1758	5	3	3	5	182	19.8	0	0	7862000	0	0	0	11520000	3702000	0	0	0	0			1				3	1							1				3	1							0.0495
E9PMX3	NDUFV1	NADH dehydrogenase [ubiquinone] flavoprotein 1, mitochondrial (Fragment) OS=Homo sapiens GN=NDUFV1 PE=1 SV=1 - [E9PMX3_HUMAN]	NADH dehydrogenase [ubiquinone] flavoprotein 1, mitochondrial (Fragment) OS	0.2809	10	4	4	5	178	19.7	0	0	2968000	0	0	0	6955000	0	0	0	0	0			1				4								1				4								0.0562
A0A087X0P6	IGKV2D-29	Protein IGKV2D-29 OS=Homo sapiens GN=IGKV2D-29 PE=4 SV=1 - [A0A087X0P6_HUMAN]	Protein IGKV2D-29 OS	0.1275	13	1	1	5	102	11.2	0	0	78540000	0	0	0	13980000	34600000	81220000	0	0	0			1				1	1	1						1				1	1	2						0.1275
Q09666	AHNAK	Neuroblast differentiation-associated protein AHNAK OS=Homo sapiens GN=AHNAK PE=1 SV=2 - [AHNK_HUMAN]	Neuroblast differentiation-associated protein AHNAK OS	0.0042	1	1	1	5	5890	628.7	0	0	0	6353000	0	0	0	0	0	19220000	0	0				1						2						1						4
Q96ER9	CCDC51	Coiled-coil domain-containing protein 51 OS=Homo sapiens GN=CCDC51 PE=1 SV=2 - [CCD51_HUMAN]	Coiled-coil domain-containing protein 51 OS	0.1046	2	4	4	4	411	45.8	0	0	0	0	0	0	6977000	0	0	0	0	0							3	1											3	1
Q96EY1	DNAJA3	DnaJ homolog subfamily A member 3, mitochondrial OS=Homo sapiens GN=DNAJA3 PE=1 SV=2 - [DNJA3_HUMAN]	DnaJ homolog subfamily A member 3, mitochondrial OS	0.1396	1	4	4	4	480	52.5	0	0	0	0	0	0	5909000	0	0	0	0	0							4												4
O75439	PMPCB	Mitochondrial-processing peptidase subunit beta OS=Homo sapiens GN=PMPCB PE=1 SV=2 - [MPPB_HUMAN]	Mitochondrial-processing peptidase subunit beta OS	0.0736	5	3	3	4	489	54.3	0	0	0	0	0	0	5639000	3670000	0	0	0	0							3	1											3	1
Q16718	NDUFA5	NADH dehydrogenase [ubiquinone] 1 alpha subcomplex subunit 5 OS=Homo sapiens GN=NDUFA5 PE=1 SV=3 - [NDUA5_HUMAN]	NADH dehydrogenase [ubiquinone] 1 alpha subcomplex subunit 5 OS	0.3534	6	3	3	4	116	13.5	0	0	0	0	0	0	11740000	0	0	0	0	0							3												4
O75306	NDUFS2	NADH dehydrogenase [ubiquinone] iron-sulfur protein 2, mitochondrial OS=Homo sapiens GN=NDUFS2 PE=1 SV=2 - [NDUS2_HUMAN]	NADH dehydrogenase [ubiquinone] iron-sulfur protein 2, mitochondrial OS	0.0583	1	3	3	4	463	52.5	0	0	0	0	0	0	30730000	0	0	0	0	0							3												4
P07919	UQCRH	Cytochrome b-c1 complex subunit 6, mitochondrial OS=Homo sapiens GN=UQCRH PE=1 SV=2 - [QCR6_HUMAN]	Cytochrome b-c1 complex subunit 6, mitochondrial OS	0.1978	1	1	1	4	91	10.7	0	0	0	0	0	0	31480000	0	0	2541000	0	0							1			2									2			2
O15269	SPTLC1	Serine palmitoyltransferase 1 OS=Homo sapiens GN=SPTLC1 PE=1 SV=1 - [SPTC1_HUMAN]	Serine palmitoyltransferase 1 OS	0.0973	1	3	3	4	473	52.7	0	0	0	0	0	0	15290000	0	0	0	0	0							3												4
Q9NSE4	IARS2	Isoleucine--tRNA ligase, mitochondrial OS=Homo sapiens GN=IARS2 PE=1 SV=2 - [SYIM_HUMAN]	Isoleucine--tRNA ligase, mitochondrial OS	0.0563	1	4	4	4	1012	113.7	0	0	0	0	0	0	8402000	0	0	0	0	0							4												4
Q8N0U8	VKORC1L1	Vitamin K epoxide reductase complex subunit 1-like protein 1 OS=Homo sapiens GN=VKORC1L1 PE=1 SV=2 - [VKORL_HUMAN]	Vitamin K epoxide reductase complex subunit 1-like protein 1 OS	0.2159	1	4	4	4	176	19.8	0	0	0	0	0	0	5511000	0	0	0	0	0							4												4
Q9Y487	ATP6V0A2	V-type proton ATPase 116 kDa subunit a isoform 2 OS=Homo sapiens GN=ATP6V0A2 PE=1 SV=2 - [VPP2_HUMAN]	V-type proton ATPase 116 kDa subunit a isoform 2 OS	0.0724	2	4	4	4	856	98	0	0	0	0	0	0	6540000	0	0	0	0	0							4												4
C9J8Q5	ALDH5A1	Succinate-semialdehyde dehydrogenase, mitochondrial OS=Homo sapiens GN=ALDH5A1 PE=1 SV=1 - [C9J8Q5_HUMAN]	Succinate-semialdehyde dehydrogenase, mitochondrial OS	0.0611	2	3	3	4	507	53.8	0	0	0	0	0	0	7813000	1792000	2140000	0	0	0							2	1	1										2	1	1
F8WF48	SEC62	Translocation protein SEC62 OS=Homo sapiens GN=SEC62 PE=1 SV=1 - [F8WF48_HUMAN]	Translocation protein SEC62 OS	0.2118	3	2	2	4	85	9.9	0	0	0	0	0	0	17090000	0	2210000	0	0	0							2		1										3		1
C9JDV8	NIPSNAP1	Protein NipSnap homolog 1 (Fragment) OS=Homo sapiens GN=NIPSNAP1 PE=1 SV=2 - [C9JDV8_HUMAN]	Protein NipSnap homolog 1 (Fragment) OS	0.3158	3	2	2	4	76	9.4	0	0	0	0	0	0	12700000	5436000	5626000	0	0	0							2	1	1										2	1	1
Q2T9J0	TYSND1	Peroxisomal leader peptide-processing protease OS=Homo sapiens GN=TYSND1 PE=1 SV=3 - [TYSD1_HUMAN]	Peroxisomal leader peptide-processing protease OS	0.0512	1	2	2	4	566	59.3	0	0	0	0	0	0	0	7840000	4104000	0	0	0								2	2											2	2
Q15393	SF3B3	Splicing factor 3B subunit 3 OS=Homo sapiens GN=SF3B3 PE=1 SV=4 - [SF3B3_HUMAN]	Splicing factor 3B subunit 3 OS	0.2728	5	24	24	54	1217	135.5	15800000	17890000	78470000	3221000	4627000	2796000	8682000	0	0	0	0	0	8	10	22	1	1	1	5						10	10	24	2	1	2	5						0.0846	0.1093	0.2514
B0QYK0	EWSR1	RNA-binding protein EWS OS=Homo sapiens GN=EWSR1 PE=1 SV=1 - [B0QYK0_HUMAN]	RNA-binding protein EWS OS	0.1472	5	8	8	50	618	64.9	71650000	67170000	464500000	9647000	9079000	6158000	36740000	0	0	0	0	0	5	4	8	1	3	3	4						9	5	23	1	4	3	5						0.1052	0.0955	0.1472
Q15717	ELAVL1	ELAV-like protein 1 OS=Homo sapiens GN=ELAVL1 PE=1 SV=2 - [ELAV1_HUMAN]	ELAV-like protein 1 OS	0.3896	9	10	10	38	326	36.1	40090000	25740000	287100000	4655000	10190000	5854000	18880000	7264000	9983000	0	0	0	5	3	10	2	2	1	3	1	1				5	3	19	3	2	1	3	1	1				0.1933	0.0982	0.3896
Q13247	SRSF6	Serine/arginine-rich splicing factor 6 OS=Homo sapiens GN=SRSF6 PE=1 SV=2 - [SRSF6_HUMAN]	Serine/arginine-rich splicing factor 6 OS	0.1105	2	2	4	32	344	39.6	37100000	42850000	163700000	5269000	7122000	5333000	16800000	7044000	0	1864000	0	0	3	2	4	2	1	1	3	1		1			5	4	11	5	1	1	3	1		1			0.0727	0.0523	0.1105
P32969	RPL9	60S ribosomal protein L9 OS=Homo sapiens GN=RPL9 PE=1 SV=1 - [RL9_HUMAN]	60S ribosomal protein L9 OS	0.2865	5	5	5	25	192	21.8	18070000	17270000	75660000	4107000	8886000	7991000	34080000	1616000	0	2984000	0	0	1	1	3	2	3	2	3	1		1			1	1	3	3	6	6	3	1		1			0.0521	0.0521	0.1146
P26368	U2AF2	Splicing factor U2AF 65 kDa subunit OS=Homo sapiens GN=U2AF2 PE=1 SV=4 - [U2AF2_HUMAN]	Splicing factor U2AF 65 kDa subunit OS	0.3368	3	12	12	39	475	53.5	33290000	18690000	224300000	4403000	8786000	0	16420000	0	8038000	0	0	0	5	2	11	1	1		4		1				6	2	23	1	2		4		1				0.1874	0.0674	0.3368
Q01105	SET	Protein SET OS=Homo sapiens GN=SET PE=1 SV=3 - [SET_HUMAN]	Protein SET OS	0.2759	3	5	5	19	290	33.5	16350000	26200000	79780000	3039000	4460000	0	21530000	9559000	11130000	0	0	0	2	1	5	1	2		2	1	1				3	2	6	1	2		3	1	1				0.0793	0.0345	0.2759
P62854	RPS26	40S ribosomal protein S26 OS=Homo sapiens GN=RPS26 PE=1 SV=3 - [RS26_HUMAN]	40S ribosomal protein S26 OS	0.313	2	3	3	12	115	13	12630000	6816000	15080000	0	9080000	4440000	12350000	6668000	5283000	0	0	0	1	2	1		1	1	2	1	1				1	2	1		2	1	3	1	1				0.0783	0.1826	0.0783
A0A087WZZ5	SF3B2	Splicing factor 3B subunit 2 OS=Homo sapiens GN=SF3B2 PE=1 SV=1 - [A0A087WZZ5_HUMAN]	Splicing factor 3B subunit 2 OS	0.2342	8	18	18	34	871	97.5	12280000	12660000	78280000	0	0	0	6513000	0	0	0	0	0	4	6	14	1			5						5	6	17	1			5						0.0586	0.093	0.2078
J3QT28	BUB3	Mitotic checkpoint protein BUB3 (Fragment) OS=Homo sapiens GN=BUB3 PE=1 SV=1 - [J3QT28_HUMAN]	Mitotic checkpoint protein BUB3 (Fragment) OS	0.3345	3	7	7	24	278	31.7	18140000	18040000	102000000	0	0	0	14110000	5723000	0	0	0	0	4	5	7				4	1					4	5	10				4	1					0.1691	0.2302	0.3345
Q14008	CKAP5	Cytoskeleton-associated protein 5 OS=Homo sapiens GN=CKAP5 PE=1 SV=3 - [CKAP5_HUMAN]	Cytoskeleton-associated protein 5 OS	0.0704	3	12	12	23	2032	225.4	5141000	3896000	9221000	0	0	0	3235000	0	0	0	0	0	6	5	7				5						6	5	7				5						0.0354	0.0281	0.0418
G3V1C3	API5	Apoptosis inhibitor 5 OS=Homo sapiens GN=API5 PE=1 SV=1 - [G3V1C3_HUMAN]	Apoptosis inhibitor 5 OS	0.2039	5	9	9	21	510	57.5	9775000	9271000	48120000	0	0	0	4577000	3146000	5816000	0	0	0	3	3	9				3	1	1				3	3	10				3	1	1				0.0824	0.0725	0.2039
Q5T985	ITIH2	Inter-alpha-trypsin inhibitor heavy chain H2 OS=Homo sapiens GN=ITIH2 PE=1 SV=1 - [Q5T985_HUMAN]	Inter-alpha-trypsin inhibitor heavy chain H2 OS	0.016	3	1	1	19	935	105.2	501700000	292900000	115200000	0	0	0	74120000	128200000	54620000	0	0	0	1	1	1				1	1	1				7	4	3				2	2	1				0.016	0.016	0.016
Q09028	RBBP4	Histone-binding protein RBBP4 OS=Homo sapiens GN=RBBP4 PE=1 SV=3 - [RBBP4_HUMAN]	Histone-binding protein RBBP4 OS	0.1882	9	3	7	19	425	47.6	0	23060000	130700000	0	2698000	0	16910000	13210000	15220000	0	0	0		5	6		1		2	1	1					6	7		1		3	1	1					0.1694	0.16
Q14151	SAFB2	Scaffold attachment factor B2 OS=Homo sapiens GN=SAFB2 PE=1 SV=1 - [SAFB2_HUMAN]	Scaffold attachment factor B2 OS	0.0997	3	2	8	18	953	107.4	14190000	8572000	66050000	0	0	0	14290000	0	0	0	0	0	2	2	7				4						2	2	9				5						0.0378	0.0367	0.0986
P30041	PRDX6	Peroxiredoxin-6 OS=Homo sapiens GN=PRDX6 PE=1 SV=3 - [PRDX6_HUMAN]	Peroxiredoxin-6 OS	0.4955	1	9	9	17	224	25	4229000	4786000	18440000	0	0	0	5647000	0	0	0	0	0	3	2	7				5						3	2	7				5						0.192	0.1518	0.3795
Q9Y224	C14orf166	UPF0568 protein C14orf166 OS=Homo sapiens GN=C14orf166 PE=1 SV=1 - [CN166_HUMAN]	UPF0568 protein C14orf166 OS	0.3893	4	6	6	16	244	28.1	2920000	3762000	27520000	0	0	0	4610000	2724000	2522000	0	0	0	1	2	6				2	1	2				1	2	8				2	1	2				0.0533	0.1189	0.3893
P08758	ANXA5	Annexin A5 OS=Homo sapiens GN=ANXA5 PE=1 SV=2 - [ANXA5_HUMAN]	Annexin A5 OS	0.1938	4	5	5	15	320	35.9	0	0	8201000	601600	0	0	3137000	5235000	5657000	0	0	0	1		5	2			3	1	1				1		5	4			3	1	1				0.0281		0.1938
P62318	SNRPD3	Small nuclear ribonucleoprotein Sm D3 OS=Homo sapiens GN=SNRPD3 PE=1 SV=1 - [SMD3_HUMAN]	Small nuclear ribonucleoprotein Sm D3 OS	0.3175	2	3	3	15	126	13.9	62590000	44630000	273500000	0	0	0	36550000	0	24150000	0	0	0	2	2	3				2		2				3	2	5				3		2				0.1508	0.1508	0.3175
Q92973	TNPO1	Transportin-1 OS=Homo sapiens GN=TNPO1 PE=1 SV=2 - [TNPO1_HUMAN]	Transportin-1 OS	0.1125	5	6	6	15	898	102.3	4263000	4483000	22420000	0	0	0	5666000	4194000	3451000	0	0	0	2	2	6				2	2	1				2	2	6				2	2	1				0.0301	0.0434	0.1125
Q99829	CPNE1	Copine-1 OS=Homo sapiens GN=CPNE1 PE=1 SV=1 - [CPNE1_HUMAN]	Copine-1 OS	0.2067	19	7	7	14	537	59	3247000	4141000	13480000	0	0	0	5550000	0	0	0	0	0	2	2	5				5						2	2	5				5						0.0372	0.0372	0.1695
P62158	CALM1	Calmodulin OS=Homo sapiens GN=CALM1 PE=1 SV=2 - [CALM_HUMAN]	Calmodulin OS	0.2215	9	2	2	13	149	16.8	19820000	17440000	37160000	0	0	0	35020000	0	16400000	2940000	0	0	1	2	2				1		1	1			1	3	4				2		2	1			0.1141	0.2215	0.2215
P52907	CAPZA1	F-actin-capping protein subunit alpha-1 OS=Homo sapiens GN=CAPZA1 PE=1 SV=3 - [CAZA1_HUMAN]	F-actin-capping protein subunit alpha-1 OS	0.2902	4	5	5	13	286	32.9	6186000	5947000	21320000	0	0	0	13530000	0	4913000	0	0	0	2	2	4				4		1				2	2	4				4		1				0.1049	0.1364	0.2203
J3QLD9	FLOT2	Flotillin-2 OS=Homo sapiens GN=FLOT2 PE=1 SV=1 - [J3QLD9_HUMAN]	Flotillin-2 OS	0.229	4	8	8	13	428	47.1	4177000	3192000	16320000	0	0	0	11300000	0	0	0	0	0	1	3	4				5						1	3	4				5						0.0257	0.0911	0.1028
D3YTB1	RPL32	60S ribosomal protein L32 (Fragment) OS=Homo sapiens GN=RPL32 PE=1 SV=1 - [D3YTB1_HUMAN]	60S ribosomal protein L32 (Fragment) OS	0.2932	3	4	4	12	133	15.6	13740000	11020000	21610000	0	0	0	18880000	6581000	8258000	0	0	0	1	1	4				2	1	1				1	1	5				3	1	1				0.0977	0.0977	0.2932
P62714	PPP2CB	Serine/threonine-protein phosphatase 2A catalytic subunit beta isoform OS=Homo sapiens GN=PPP2CB PE=1 SV=1 - [PP2AB_HUMAN]	Serine/threonine-protein phosphatase 2A catalytic subunit beta isoform OS	0.1748	11	4	4	11	309	35.6	4791000	6744000	23740000	0	0	0	7318000	0	6736000	0	0	0	1	2	3				4		1				1	2	3				4		1				0.0485	0.0841	0.1294
P27816	MAP4	Microtubule-associated protein 4 OS=Homo sapiens GN=MAP4 PE=1 SV=3 - [MAP4_HUMAN]	Microtubule-associated protein 4 OS	0.0712	7	5	5	11	1152	120.9	0	0	10930000	0	1921000	2502000	0	0	0	1695000	2372000	2548000			3		1	2				1	2	1			3		1	2				1	3	1			0.0399
Q15691	MAPRE1	Microtubule-associated protein RP/EB family member 1 OS=Homo sapiens GN=MAPRE1 PE=1 SV=3 - [MARE1_HUMAN]	Microtubule-associated protein RP/EB family member 1 OS	0.209	1	4	4	10	268	30	6555000	5237000	29470000	0	0	0	5023000	5889000	11610000	0	0	0	1	1	2				2	2	1				1	1	3				2	2	1				0.0746	0.0746	0.1119
P61586	RHOA	Transforming protein RhoA OS=Homo sapiens GN=RHOA PE=1 SV=1 - [RHOA_HUMAN]	Transforming protein RhoA OS	0.2332	5	1	4	10	193	21.8	10600000	10290000	32400000	0	0	0	24820000	0	9383000	0	0	0	2	1	2				3		1				2	1	2				4		1				0.1192	0.057	0.1295
Q9NR31	SAR1A	GTP-binding protein SAR1a OS=Homo sapiens GN=SAR1A PE=1 SV=1 - [SAR1A_HUMAN]	GTP-binding protein SAR1a OS	0.1162	8	2	2	10	198	22.4	5242000	5923000	21500000	0	0	0	23960000	6927000	7805000	0	0	0	2	1	2				2	1	1				2	1	2				3	1	1				0.1162	0.0556	0.1162
E9PE96	PCLO	Protein piccolo OS=Homo sapiens GN=PCLO PE=4 SV=1 - [E9PE96_HUMAN]	Protein piccolo OS	0.0074	2	1	1	10	1217	136.3	487700000	415400000	807700000	0	0	0	273900000	629000000	799100000	0	0	0	1	1	1				1	1	1				1	2	2				2	1	2				0.0074	0.0074	0.0074
Q16527	CSRP2	Cysteine and glycine-rich protein 2 OS=Homo sapiens GN=CSRP2 PE=1 SV=3 - [CSRP2_HUMAN]	Cysteine and glycine-rich protein 2 OS	0.2746	3	4	4	9	193	20.9	6038000	4354000	25030000	0	0	0	8827000	4024000	0	0	0	0	1	1	2				4	1					1	1	2				4	1					0.0777	0.0777	0.1554
P01594	1	Ig kappa chain V-I region AU OS=Homo sapiens PE=1 SV=1 - [KV102_HUMAN]	Ig kappa chain V-I region AU OS	0.3148	8	1	2	9	108	11.9	9944000	123700000	40920000	0	0	0	73670000	7081000	32460000	0	0	0	1	1	2				1	2	1				1	1	2				1	2	2				0.1667	0.1481	0.3148
Q5JR08	RHOC	Rho-related GTP-binding protein RhoC (Fragment) OS=Homo sapiens GN=RHOC PE=1 SV=3 - [Q5JR08_HUMAN]	Rho-related GTP-binding protein RhoC (Fragment) OS	0.3016	14	1	4	9	189	21.6	13980000	10290000	32400000	0	0	0	24820000	0	0	4772000	0	0	1	1	2				3			1			1	1	2				4			1			0.0582	0.0582	0.1323
Q9H3N1	TMX1	Thioredoxin-related transmembrane protein 1 OS=Homo sapiens GN=TMX1 PE=1 SV=1 - [TMX1_HUMAN]	Thioredoxin-related transmembrane protein 1 OS	0.1107	2	4	4	9	280	31.8	0	0	9834000	0	15380000	1895000	9509000	0	3720000	0	0	0			1		1	1	4		1						1		2	1	4		1						0.0286
Q86VP6	CAND1	Cullin-associated NEDD8-dissociated protein 1 OS=Homo sapiens GN=CAND1 PE=1 SV=2 - [CAND1_HUMAN]	Cullin-associated NEDD8-dissociated protein 1 OS	0.1268	2	11	11	16	1230	136.3	0	1727000	13120000	0	0	0	4973000	1626000	2656000	0	0	0		2	9				3	1	1					2	9				3	1	1					0.0203	0.1065
Q92878	RAD50	DNA repair protein RAD50 OS=Homo sapiens GN=RAD50 PE=1 SV=1 - [RAD50_HUMAN]	DNA repair protein RAD50 OS	0.0922	5	11	11	14	1312	153.8	0	2757000	13530000	0	0	0	4876000	2656000	0	0	0	0		1	8				4	1						1	8				4	1						0.0099	0.0701
P07954	FH	Fumarate hydratase, mitochondrial OS=Homo sapiens GN=FH PE=1 SV=3 - [FUMH_HUMAN]	Fumarate hydratase, mitochondrial OS	0.2275	1	7	7	11	510	54.6	0	5679000	23460000	0	0	0	16680000	0	0	0	0	0		2	4				5							2	4				5							0.0725	0.1353
Q13505	MTX1	Metaxin-1 OS=Homo sapiens GN=MTX1 PE=1 SV=2 - [MTX1_HUMAN]	Metaxin-1 OS	0.1137	1	4	4	8	466	51.4	1263000	0	13050000	0	0	0	9210000	2716000	0	0	0	0	1		2				3	1					1		2				4	1					0.0322		0.0665
P01700	1	Ig lambda chain V-I region HA OS=Homo sapiens PE=1 SV=1 - [LV102_HUMAN]	Ig lambda chain V-I region HA OS	0.2321	7	1	2	7	112	11.9	12160000	11490000	0	0	0	0	7902000	0	0	0	3379000	5558000	1	1					1				1	1	1	1					1				2	2	0.1161	0.1161
O15173	PGRMC2	Membrane-associated progesterone receptor component 2 OS=Homo sapiens GN=PGRMC2 PE=1 SV=1 - [PGRC2_HUMAN]	Membrane-associated progesterone receptor component 2 OS	0.2287	2	4	5	7	223	23.8	0	2534000	9829000	0	0	0	19230000	0	0	0	0	0		1	1				4							1	1				5							0.0852	0.0359
B1AK87	CAPZB	Capping protein (Actin filament) muscle Z-line, beta, isoform CRA_a OS=Homo sapiens GN=CAPZB PE=1 SV=1 - [B1AK87_HUMAN]	Capping protein (Actin filament) muscle Z-line, beta, isoform CRA_a OS	0.1769	4	4	4	7	260	29.3	0	5709000	11820000	0	0	0	8643000	0	5715000	0	0	0		1	1				4		1					1	1				4		1					0.0538	0.0346
O94973	AP2A2	AP-2 complex subunit alpha-2 OS=Homo sapiens GN=AP2A2 PE=1 SV=2 - [AP2A2_HUMAN]	AP-2 complex subunit alpha-2 OS	0.1672	5	8	11	13	939	103.9	0	0	23440000	0	0	0	6962000	0	0	0	0	0			8				5								8				5								0.1395
P33176	KIF5B	Kinesin-1 heavy chain OS=Homo sapiens GN=KIF5B PE=1 SV=1 - [KINH_HUMAN]	Kinesin-1 heavy chain OS	0.055	5	5	5	8	963	109.6	0	0	5905000	0	0	0	4246000	3175000	2595000	0	0	0			3				3	1	1						3				3	1	1						0.0363
Q9HB71	CACYBP	Calcyclin-binding protein OS=Homo sapiens GN=CACYBP PE=1 SV=2 - [CYBP_HUMAN]	Calcyclin-binding protein OS	0.2632	1	4	4	7	228	26.2	0	0	21500000	0	0	0	9711000	9098000	16040000	0	0	0			2				2	2	1						2				2	2	1						0.136
O94925	GLS	Glutaminase kidney isoform, mitochondrial OS=Homo sapiens GN=GLS PE=1 SV=1 - [GLSK_HUMAN]	Glutaminase kidney isoform, mitochondrial OS	0.1001	2	4	4	7	669	73.4	0	0	7249000	0	0	0	7880000	4750000	606600	0	0	0			2				3	1	1						2				3	1	1						0.0538
P38606	ATP6V1A	V-type proton ATPase catalytic subunit A OS=Homo sapiens GN=ATP6V1A PE=1 SV=2 - [VATA_HUMAN]	V-type proton ATPase catalytic subunit A OS	0.1264	3	6	6	7	617	68.3	0	0	4445000	0	0	0	7237000	0	0	0	0	0			2				5								2				5								0.0438
E5RHW4	ERLIN2	Erlin-2 (Fragment) OS=Homo sapiens GN=ERLIN2 PE=1 SV=1 - [E5RHW4_HUMAN]	Erlin-2 (Fragment) OS	0.1834	3	3	5	7	338	37.7	0	0	9540000	0	0	0	20900000	0	0	0	0	0			2				5								2				5								0.071
E7EWC2	IQGAP2	Ras GTPase-activating-like protein IQGAP2 (Fragment) OS=Homo sapiens GN=IQGAP2 PE=1 SV=1 - [E7EWC2_HUMAN]	Ras GTPase-activating-like protein IQGAP2 (Fragment) OS	0.0606	7	5	7	7	1402	160.2	0	0	13910000	0	0	0	6139000	0	0	0	0	0			2				5								2				5								0.0171
E7ENJ6	AP1M1	AP-1 complex subunit mu-1 OS=Homo sapiens GN=AP1M1 PE=1 SV=1 - [E7ENJ6_HUMAN]	AP-1 complex subunit mu-1 OS	0.2027	14	6	6	7	370	42.6	0	0	6343000	0	0	0	12090000	0	0	0	0	0			2				5								2				5								0.0541
P01603	1	Ig kappa chain V-I region Ka OS=Homo sapiens PE=1 SV=1 - [KV111_HUMAN]	Ig kappa chain V-I region Ka OS	0.1481	1	1	1	6	108	11.9	31860000	0	0	0	0	0	154900000	264500000	322600000	0	0	0	1						1	1	1				1						3	1	1				0.1481
F8W1A4	AK2	Adenylate kinase 2, mitochondrial OS=Homo sapiens GN=AK2 PE=1 SV=1 - [F8W1A4_HUMAN]	Adenylate kinase 2, mitochondrial OS	0.1897	6	3	3	6	232	25.6	6011000	0	0	0	0	0	12010000	6410000	4421000	0	0	0	1						2	1	1				1						3	1	1				0.069
P28288	ABCD3	ATP-binding cassette sub-family D member 3 OS=Homo sapiens GN=ABCD3 PE=1 SV=1 - [ABCD3_HUMAN]	ATP-binding cassette sub-family D member 3 OS	0.0865	1	4	4	6	659	75.4	0	0	5046000	0	0	0	11720000	0	3544000	0	0	0			1				4		1						1				4		1						0.0228
P00387	CYB5R3	NADH-cytochrome b5 reductase 3 OS=Homo sapiens GN=CYB5R3 PE=1 SV=3 - [NB5R3_HUMAN]	NADH-cytochrome b5 reductase 3 OS	0.1827	2	4	4	6	301	34.2	0	0	3727000	0	0	0	9411000	0	0	0	0	0			1				4								1				5								0.0631
Q16795	NDUFA9	NADH dehydrogenase [ubiquinone] 1 alpha subcomplex subunit 9, mitochondrial OS=Homo sapiens GN=NDUFA9 PE=1 SV=2 - [NDUA9_HUMAN]	NADH dehydrogenase [ubiquinone] 1 alpha subcomplex subunit 9, mitochondrial OS	0.1671	3	5	5	6	377	42.5	0	0	0	0	0	0	11610000	0	0	0	0	0			1				5								1				5								0.0531
P13667	PDIA4	Protein disulfide-isomerase A4 OS=Homo sapiens GN=PDIA4 PE=1 SV=2 - [PDIA4_HUMAN]	Protein disulfide-isomerase A4 OS	0.0496	1	2	2	6	645	72.9	0	0	8517000	0	0	0	8314000	3090000	2827000	0	0	0			1				2	1	1						1				3	1	1						0.0186
Q99720	SIGMAR1	Sigma non-opioid intracellular receptor 1 OS=Homo sapiens GN=SIGMAR1 PE=1 SV=1 - [SGMR1_HUMAN]	Sigma non-opioid intracellular receptor 1 OS	0.1749	2	3	3	6	223	25.1	0	0	6902000	0	0	0	9219000	3121000	3668000	0	0	0			1				3	1	1						1				3	1	1						0.0583
O95292	VAPB	Vesicle-associated membrane protein-associated protein B/C OS=Homo sapiens GN=VAPB PE=1 SV=3 - [VAPB_HUMAN]	Vesicle-associated membrane protein-associated protein B/C OS	0.1605	2	2	3	6	243	27.2	0	0	21500000	0	0	0	25010000	14260000	10160000	0	0	0			1				3	1	1						1				3	1	1						0.0494
Q5T8U5	SURF4	Surfeit 4 OS=Homo sapiens GN=SURF4 PE=1 SV=1 - [Q5T8U5_HUMAN]	Surfeit 4 OS	0.1237	3	2	2	6	186	21.1	0	0	3088000	0	0	0	19710000	6658000	5015000	0	0	0			1				2	1	1						1				3	1	1						0.0699
Q9H845	ACAD9	Acyl-CoA dehydrogenase family member 9, mitochondrial OS=Homo sapiens GN=ACAD9 PE=1 SV=1 - [ACAD9_HUMAN]	Acyl-CoA dehydrogenase family member 9, mitochondrial OS	0.0918	2	5	5	5	621	68.7	0	0	0	0	0	0	10530000	0	0	0	0	0							5												5
P20592	MX2	Interferon-induced GTP-binding protein Mx2 OS=Homo sapiens GN=MX2 PE=1 SV=1 - [MX2_HUMAN]	Interferon-induced GTP-binding protein Mx2 OS	0.0825	4	5	5	5	715	82	0	0	0	0	0	0	7246000	0	0	0	0	0							5												5
Q9NXE4	SMPD4	Sphingomyelin phosphodiesterase 4 OS=Homo sapiens GN=SMPD4 PE=1 SV=2 - [NSMA3_HUMAN]	Sphingomyelin phosphodiesterase 4 OS	0.075	6	5	5	5	827	93.3	0	0	0	0	0	0	9951000	0	0	0	0	0							5												5
Q5SRE5	NUP188	Nucleoporin NUP188 homolog OS=Homo sapiens GN=NUP188 PE=1 SV=1 - [NU188_HUMAN]	Nucleoporin NUP188 homolog OS	0.0314	2	5	5	5	1749	195.9	0	0	0	0	0	0	7354000	0	0	0	0	0							5												5
H0YJ97	TRIP11	Thyroid receptor-interacting protein 11 (Fragment) OS=Homo sapiens GN=TRIP11 PE=1 SV=1 - [H0YJ97_HUMAN]	Thyroid receptor-interacting protein 11 (Fragment) OS	0.0348	4	5	5	5	1695	195.7	0	0	0	0	0	0	4800000	0	0	0	0	0							5												5
H7C3Z9	AGR2	Anterior gradient protein 2 homolog (Fragment) OS=Homo sapiens GN=AGR2 PE=4 SV=1 - [H7C3Z9_HUMAN]	Anterior gradient protein 2 homolog (Fragment) OS	0.2353	4	2	2	5	119	13.5	0	0	0	0	0	0	0	0	0	5941000	0	0										3												5
Q96AE4	FUBP1	Far upstream element-binding protein 1 OS=Homo sapiens GN=FUBP1 PE=1 SV=3 - [FUBP1_HUMAN]	Far upstream element-binding protein 1 OS	0.4286	3	20	24	119	644	67.5	51920000	71510000	654600000	9480000	12740000	6106000	19480000	0	4689000	0	764500	0	9	7	17	12	12	7	3		1		1		11	11	39	21	20	11	3		1		2		0.2003	0.1102	0.337
F8WJN3	CPSF6	Cleavage and polyadenylation-specificity factor subunit 6 OS=Homo sapiens GN=CPSF6 PE=1 SV=1 - [F8WJN3_HUMAN]	Cleavage and polyadenylation-specificity factor subunit 6 OS	0.3096	3	12	12	45	478	52.2	33630000	28070000	256400000	2301000	3525000	0	8577000	5640000	21710000	721400	0	0	4	5	11	2	2	1	3	1	1	1			6	7	19	3	3	1	3	1	1	1			0.1088	0.1402	0.2573
Q92804	TAF15	TATA-binding protein-associated factor 2N OS=Homo sapiens GN=TAF15 PE=1 SV=1 - [RBP56_HUMAN]	TATA-binding protein-associated factor 2N OS	0.1571	5	4	7	37	592	61.8	97930000	77740000	376100000	3187000	4897000	3231000	47030000	22210000	22240000	0	0	0	2	2	4	4	4	3	2	1	1				3	3	10	5	6	4	3	1	2				0.0389	0.0389	0.0828
Q15056	EIF4H	Eukaryotic translation initiation factor 4H OS=Homo sapiens GN=EIF4H PE=1 SV=5 - [IF4H_HUMAN]	Eukaryotic translation initiation factor 4H OS	0.4516	1	6	6	29	248	27.4	17400000	15880000	41500000	11430000	19050000	16320000	30980000	10560000	8701000	3770000	6059000	7095000	2	2	4	2	2	2	1	1	1	1	1	1	2	2	6	3	6	4	1	1	1	1	1	1	0.1089	0.1089	0.2823
E9PNW0	NAP1L4	Nucleosome assembly protein 1-like 4 (Fragment) OS=Homo sapiens GN=NAP1L4 PE=1 SV=1 - [E9PNW0_HUMAN]	Nucleosome assembly protein 1-like 4 (Fragment) OS	0.271	12	2	4	16	107	12.2	1859000	2263000	23970000	1895000	4795000	2862000	11470000	0	1924000	0	0	0	1	1	2	1	2	2	3		1				1	1	3	1	2	2	5		1				0.0935	0.0935	0.1869
E9PFT6	HBD	Hemoglobin subunit delta OS=Homo sapiens GN=HBD PE=1 SV=1 - [E9PFT6_HUMAN]	Hemoglobin subunit delta OS	0.1348	6	1	2	14	141	15.4	13480000	13840000	18540000	2095000	5536000	10960000	14130000	20310000	0	0	7055000	4891000	1	1	1	1	1	1	2	1			1	1	1	1	1	1	1	3	2	1			2	1	0.0709	0.0709	0.0638
P33991	MCM4	DNA replication licensing factor MCM4 OS=Homo sapiens GN=MCM4 PE=1 SV=5 - [MCM4_HUMAN]	DNA replication licensing factor MCM4 OS	0.1958	4	11	11	30	863	96.5	7149000	8184000	38390000	2790000	5543000	0	7794000	0	4971000	0	0	0	3	3	8	2	4		5		1				3	3	8	2	8		5		1				0.0336	0.0336	0.1402
Q8N684	CPSF7	Cleavage and polyadenylation specificity factor subunit 7 OS=Homo sapiens GN=CPSF7 PE=1 SV=1 - [CPSF7_HUMAN]	Cleavage and polyadenylation specificity factor subunit 7 OS	0.3036	14	11	11	40	471	52	25690000	26600000	227800000	0	0	0	6953000	4105000	3540000	0	0	0	6	6	10		1		3	1	1				7	7	19		1		4	1	1				0.172	0.1656	0.2505
[truncated: 605 more rows]
[truncated: 31 more columns]

## Sheet: Info
Name in proteome table	MS raw file name	Cell line	IP	Biological replicate	Technical replicate (reinjection)
SOX11 Granta R1	HJMLBS1_SOX11-IP_3h_3of10_A-SOX11-R1.raw	Granta	SOX11	R1	T1
SOX11 Granta R1	HJMLBS1_SOX11-IP_90min_3of10_A-SOX11-R1.raw	Granta	SOX11	R1	T2
[truncated: 16 more rows]
